# Supplementary material for: Oocyte-somatic cells interactions, lessons from evolution
Source: BMC Genomics. 2012 Oct 19;13:560. doi: 10.1186/1471-2164-13-560 (PMC3532176; doi:10.1186/1471-2164-13-560)
Supplement: Additional file 1 — Differentially expressed genes in trout, Xenopus, cow, and mouse. For each species, probe name and corresponding oligo sequence are shown for all differentially expressed spots. The corresponding normalized expression values are given for all studied samples. For each sample, the corresponding group -developmentally incompetent or poorly competent prophase I oocytes (NC1), developmentally competent prophase I oocytes (C1), or developmentally competent metaphase II oocytes (C2)- is indicated. Data from different species are displayed in separate datasheets. All corresponding data were submitted to Gene Expression Omnibus database under # GSE36617. [file 1471-2164-13-560-S1.xlsx]

## Sheet: Rainbow trout
	NC1	NC1	NC1	NC1	NC1	NC1	C1	C1	C1	C1	C1	C1	C1	C1	C1	C1	C1	C1	C1	C1	C2	C2	C2	C2	C2	C2	C2	C2
ProbeName	37_1_T14_Inc.txt:gProcessedSignal(normalized)	35_2_T18_Inc.txt:gProcessedSignal(normalized)	33_3_T4_Inc.txt:gProcessedSignal(normalized)	34_4_T6_Inc.txt:gProcessedSignal(normalized)	39_2_T10_Inc.txt:gProcessedSignal(normalized)	36_3_T11_Inc.txt:gProcessedSignal(normalized)	33_1_T3_G300.txt:gProcessedSignal(normalized)	38_3_T5_G300.txt:gProcessedSignal(normalized)	37_4_T13_G300.txt:gProcessedSignal(normalized)	34_2_T15_G300.txt:gProcessedSignal(normalized)	35_3_T19_G300.txt:gProcessedSignal(normalized)	39_1_T32_G300.txt:gProcessedSignal(normalized)	33_2_T23_G300_Mis.txt:gProcessedSignal(normalized)	34_1_T7_G300_Mis.txt:gProcessedSignal(normalized)	35_4_T9_G300_Mis.txt:gProcessedSignal(normalized)	36_1_T21_G300_Mis.txt:gProcessedSignal(normalized)	37_3_T24_G300_Mis.txt:gProcessedSignal(normalized)	38_2_T22_G30_Mis.txt:gProcessedSignal(normalized)	39_3_T16_G30_Mis.txt:gProcessedSignal(normalized)	36_4_T31_G30_Mis.txt:gProcessedSignal(normalized)	33_4_T20_Mat_spont.txt:gProcessedSignal(normalized)	34_3_T27_Mat_spont.txt:gProcessedSignal(normalized)	37_2_T2_Mat.txt:gProcessedSignal(normalized)	35_1_T8_Mat.txt:gProcessedSignal(normalized)	38_4_T25_Mat.txt:gProcessedSignal(normalized)	39_4_T26_Mat.txt:gProcessedSignal(normalized)	38_1_T28_Mat.txt:gProcessedSignal(normalized)	36_2_T30_Mat.txt:gProcessedSignal(normalized)	Probe sequence
TC100038	215.166	208.887	223.689	172.687	198.731	228.237	243.007	190.622	252.171	270.112	271.384	377.443	337.115	201.751	262.232	332.46	284.446	429.207	228.646	500.565	383.052	260.473	490.086	243.312	565.473	614.429	982.552	1621.39	CATTGCTTGTATCCCAGCCAGGATGCGGTGTGAGTGAACTTGGCTGTCTTGGTTATTGTA
TC100047	4136.8	4269.06	4772.7	2414.03	4412.86	4247.71	3426.72	2346.89	2942.38	2677.86	2554.38	2637.32	3075.38	4214.05	2943.9	3067.26	3420.03	2636.33	3989.45	3595.84	3239.05	3621.99	3938.9	4959.06	3863.45	6995.14	5972.69	10484.4	GTTAGTCAATACAAACTATTGCTGTCCAAGACATTAAATCCGGCGTGACACTTGCCCATT
TC100168	1459.09	1093.03	1358.46	1101.79	1513.27	1351.34	1133.36	808.931	912.949	1101.8	1112.86	997.425	1078.5	948.304	938.949	1144.41	953.699	1345.46	1184.39	1246.88	995.413	1159.95	1157.17	1375.76	1508.54	1870.97	1631.72	2720.09	GGCGCTACTAAAGTGGCAGCTAACCTTAATTTCTTAGATGTCCACATTGATTAAAAGATC
TC100202	50.5327	49.8413	52.4837	81.8314	56.7407	72.7919	54.677	146.796	71.1266	49.5119	69.5815	53.2554	62.1029	44.8641	58.8165	89.9072	64.9043	75.873	59.8138	43.8614	47.6827	55.3352	27.6743	28.3573	54.4423	28.7064	32.7491	23.4906	GTTGTGGAGAGCATCGCTGGATATTTGGGAAGTCCTGAATGGGTCATTCCATACACTGAC
TC100209	3133.48	787.542	1211	1754.86	481.718	290.96	1312.78	1017.06	989.97	1196.75	1661.57	3185.23	1986.19	783.266	1520.27	3112.56	1912.1	4428.76	1851.24	9143.71	4253.08	9855.21	11332.2	16451.8	17237.3	26740.7	20790.2	46467.8	AAGATTGTAAAACCACCGATGTTGTCTTTTTAGGAAAAGTAACACTCAATGATTTGGAAA
TC100223	4677.9	4357.66	4925.67	2772.03	4298.24	3994.41	3144.11	3786.07	4267.96	2872.51	2883.86	3402.72	3837.75	3964.67	3048.62	3648.79	3566.5	2674.01	4190.14	4265.63	3000.51	3896.88	4717.31	5152.59	6268.96	6837.1	5272.45	9147.07	GGAAGCTGTCAAATGTACATATTGGGATAGTCTTTGCTTCAATCGTTATTCATTTTTGGT
TC100292	4984.74	4410.53	4728.55	4588	5072.31	8373.37	2505.03	3550.53	3962.13	4680.4	3807.84	2748.35	3779.88	3698.35	4291.21	4294.24	4831.15	4184.39	4015.36	3653.34	3934.51	3812.83	3836.5	3288.31	3315.03	2041.95	2927.66	2345.99	GCTAAATTCTTTGTGAGCAGCGGGTCAATCACAGTGAACGCAGACTCCTCAGTGCAGCTG
TC100371	49.5577	60.0481	43.3773	66.8207	47.9302	74.3888	90.877	61.9578	69.2597	52.2832	59.1039	114.053	94.1335	73.6915	52.8201	561.609	102.356	32.0252	94.7009	366.998	146.419	30.289	11157.6	1313.16	6504.85	51733.8	6814.42	8966.81	AGTAAAATGTGACTCATTCCAGAATGCCTCGATGTTCTGCCCTTAGATGTGATGCATTTC
TC100387	52.1865	44.3451	51.1867	67.5307	44.7869	51.6682	69.6893	67.3566	56.2582	60.6963	57.0393	48.9721	39.642	42.7226	49.8947	92.5742	54.6104	119.031	52.3085	114.164	59.74	118.927	124.211	107.135	115.834	144.795	161.727	224.005	GAAATGCCAAGAGGTGGGACTACAGTGTGGATCTATTTCATGACAGAAAACCTGTGGCGG
TC100418	1010.47	864.602	905.449	863.6	974.611	1208.28	817.159	794.517	930.409	988.137	916.287	714.38	864.726	924.241	799.528	846.097	878.125	931.62	835.583	702.438	1125.17	629.11	745.728	666.993	636.278	448.526	553.901	416.421	GTCAAACCAGCAGCCTCCTGAGTTGGGGTCTACATATGAAGCCTGGCCTGGGCCCTCATG
TC100431	221.203	199.739	117.291	193.821	187.013	278.944	131.165	183.492	123.382	168.328	196.666	82.2566	94.2401	204.985	122.5	142.159	68.8998	127.409	108.89	74.6967	96.1556	58.3936	130.951	111.266	48.2452	55.7303	61.8322	40.992	CCTCCACATATCTTAATGATGTCCCCAAGCCTAAATAAATCAGCCCGGCACCCTCTGTTT
TC100492	2453.76	1624.49	1972.81	2541.67	1973.08	2306.79	1884.96	1954.51	2090.52	2153.37	1811.04	1336.19	1337.38	1805.65	1517.59	2260.35	1490.38	2399.48	1177.29	1686.37	1753.9	1408.94	1211.61	1228.43	886.628	776.397	1198.26	973.485	CTGAGGATGCTGAATTATTGAGTGGATCCTGCCCTTTGTGTGACCCTTCCGTCTCCATAT
TC100534	111.635	122.048	139.912	35.11	95.5383	99.8999	108.348	61.7943	122.098	48.8738	99.515	206.771	218.874	140.792	120.048	81.1253	82.1074	145.907	85.8228	133.29	66.9671	220.192	222.3	102.522	478.741	593.269	655.106	793.956	ATACGTCGTGAGAATGGAGAGGCAAAGGGGAGCTTCGAGGTGGAGTTTGGGGTGCTGGCA
TC100538	500.813	396.781	447.324	529.801	385.76	248.619	456.537	289.861	445.782	343.278	353.741	690.218	584.809	414.259	415.433	645.233	457.789	738.397	355.609	730.884	364.634	848.862	694.581	578.548	822.994	1323.72	1195.99	1508.12	GTAGAAAATGCCACTAATGGGTGACCTAAATGAAAGTGTTAACTCTTATCTGTGATAACA
TC100548	41.8013	56.5384	110.12	53.7574	45.3657	43.3031	80.8545	152.409	95.763	81.831	81.8843	125.89	69.6697	95.8544	51.1192	120.845	40.0279	119.253	154.029	80.615	240.567	199.542	212.226	384.268	263.295	299.461	605.532	1529.64	TGTTCATTTGAGGGGAACATGAGAGGTGTTTTACCTCATTCTTGGTGAAAAGTTGGGAAG
TC100595	438.271	644.334	379.427	751.316	432.225	641.035	427.269	865.587	451.214	480.894	532.556	364.898	479.954	440.181	305.156	396.656	306.329	433.174	464.203	466.234	549.496	480.254	1118.67	1559.76	1583.99	3130.9	1126.21	4581.56	AAAGATCCAGCATAATCAGACTCCACCCCCTTCCTTTCTAATACCATAGACACCATCATT
TC100680	2204.69	2579.47	3226.91	2565.04	2115.57	1965.95	2199.09	1488.26	2445.1	2172.58	2134.04	2214.76	2293.73	1945.38	2001.05	2610.45	1665.25	3612.3	2006.78	2667.83	2597.77	2652.44	3920.87	4779	4842.65	9391.93	6390.95	14367.2	CACATCAATTGTGACTGATGGTCTCATTTACAAACCAAGCCTTTCTGTATTGTGCCTAAG
TC100713	572.138	607.985	688.75	840.297	457.71	720.345	457.968	944.334	663.337	611.054	486.063	560.912	779.76	664.42	633.164	730.456	591.019	726.722	672.136	820.756	754.303	856.137	1143.12	1319.69	1213.53	1769.01	1792.45	3314.14	GATGTGAACAATATTAGGCGCAACTGCTCAAGATAGTTTCCCCTTTAAGAGCAGTAAAAG
TC100724	1862.8	1546.32	1818.4	1158.71	2044.64	1820.84	1270.94	967.703	1440.89	1382.85	1596.78	1064.13	1137.39	1604.83	1246.45	1462.98	1334.68	1477.69	1563.66	1255.25	1295.76	944.753	1271.29	981.705	1100.72	722.437	804.837	565.346	GGAACCCTGCTTTGATCCCCTTGTATTGCCCTACTCATAAGCCACCGAGCTCTACAAACT
TC100735	563.728	580.262	667.839	392.432	877.177	718.277	385.036	387.775	371.178	515.452	427.487	295.439	302.33	557.428	396.414	407.851	434.996	288.039	645.269	418.05	531.638	382.691	685.489	644.741	745.676	597.66	827.766	692.274	TGCTCTCCCTCATACGCGCACACACGTTGTCATACACGCACGTCAGAAAAACGATGGCTT
TC100743	51.2297	143.881	167.134	161.429	44.5948	31.8197	203.069	84.9702	227.726	105.88	89.8389	310.763	191.385	125.875	125.376	301.995	63.4715	302.777	84.798	485.122	276.489	512.07	578.218	685.845	1600.81	2300.25	1965.2	2146.91	CTGCTTTGAGCTCTTAATGGTATTCCATATTCCACAGGATTAGAATCATTCGAATTAGAA
TC100789	76.6744	202.757	763.057	450.36	296.174	167.076	426.808	361.716	312.537	599.691	513.101	258.873	589.104	290.676	460.488	204.113	117.226	256.458	867.044	90.9301	211.207	189.134	99.7383	88.1638	44.2583	70.5644	81.0582	65.955	GTGCCCAGAAAATATCTATACCAAATGAAAGTTGACTTCATAACTGTAGTTTGATGCAAT
TC100804	6793.15	4455.66	5598.67	7159.64	3362.24	7605.49	4000.37	6511.43	5160.53	6101.98	5168.69	4163.91	3623.72	3893	3580.22	5762.11	3034.97	5658.53	3433.73	4137.21	4308.43	3490.42	2924.9	4964.33	1886.7	1806.57	2320.39	2082.7	GCTGAACTGACCCTCCCCTCTAATAAACACTTTGGTTTAAACTCAGAATAAAAACAGTTT
TC100875	318.315	111.131	244.145	251.622	144.069	77.0561	180.545	164.225	171.812	203.674	177.968	368.042	173.777	190.635	497.332	302.749	190.326	460.783	122.481	890.638	622.322	517.691	1014.98	1246.98	764.207	2985.69	2163.09	4707.25	AGCATTACATGAATGCGGGCTGGCCCGTCATTTACTGCTTTTACCACGGACTATAAATCT
TC100880	126.614	94.6603	99.936	219.485	107.391	139.077	61.7286	183.488	113.053	128.84	499.75	107.894	50.8015	59.8377	62.2352	160.716	51.1616	175.573	530.621	537.443	686.048	278.402	1713.71	2721.53	359.248	364.558	821.231	1720.91	TCTGAGAGAGTCGCGAGACAGATACGAAGAGCTCAAGCAGATTGACGATGCCATGAATGA
TC100980	3678.2	1384.88	2064.89	2827.12	1505.24	5082.71	1522.15	2806.24	2486.1	3728.43	4123.82	800.034	714.377	1572.3	1211.38	1279.72	1541.04	921.386	1258.62	1207.96	2322.31	695.036	1005.49	838.597	910.121	442.737	377.068	223.902	GACATTCTGAACGGTGGTCTGACCAAACGCCTTAACGGCAGCCTTAACGGTTACGGAACT
TC101043	613.847	688.63	956.149	530.466	636.751	620.892	629.611	1022.37	562.319	431.433	375.358	331.35	225.049	486.63	384.137	436.21	484.51	406.436	1018.36	354.88	600.584	377.207	1281.89	1941.4	792.763	1079.24	872.146	1772.7	CTTAACTTATGTTGACCAGTTACTGACATTCACTTGTAAAGAAAGTTGACATGTTCGTCC
TC101052	194.499	269.861	200.41	154.485	210.363	484.962	124.936	223.206	149.482	244.36	119.919	74.8899	121.523	165.729	129.962	108.262	140.476	77.3015	196.922	155.814	177.704	102.692	332.905	499.501	761.812	1235.26	207.845	2241.78	ACACAAAGTGTTCCTTTGGCACCACCTGGTTTGGAATGGGGGCGGCAGTAGCCCTTGAGG
TC101063	479.274	458.939	412.384	744.414	158.722	487.929	286.327	834.706	527.308	718.471	749.861	216.049	216.448	211.002	241.281	604.343	138.477	612.319	1367.59	448.658	1336.44	486.724	2736.53	7019.67	665.949	2897.5	1649.61	2235.77	GAGATCAACAAACTGTTACAGGACGTCCGGCAGAGCTAGACATTCTTAAATACCCTCCAC
TC101075	7968.28	11067.8	20482	30497.9	10937.1	7760.51	19510	13725.6	25132.6	17438.6	17623.5	38877.8	33980	17275	23630.8	61340.9	20496.6	48409.7	16586.4	51562.3	37308.3	52410.8	42558	54627.3	28789.9	39486.8	60962.1	84643.1	CCTCATGAATTGCCTTTGTTTCTTGAATAACTGTTTATACATAGATTGATGCACCAGTGT
TC101083	2128.34	2136.39	3012.33	3608.25	1408.33	1219.54	2315	1097.13	2301.75	2473.56	2133.31	4305.91	4589.92	1322.85	2636.62	4455.86	2758.02	6265.7	1606.53	5031.82	2067.76	4520.47	3624.33	4228.87	8530.93	15124.4	11009.9	27268.8	GAGATGTGGGGTCTGTAATTAAGCCATTCTACTGAACCATAATCTGATAGTTCATAATTC
TC101135	281.594	270.401	222.093	369.457	384.716	341.944	198.189	231.527	295.191	347.092	283.389	223.921	207.18	349.621	279.936	238.112	211.334	293.839	256.435	241.218	219.103	289.322	274.019	125.136	148.698	177.221	178.172	141.875	CACCTGTGTGGCCTTCTCCAAGTCGAATGGTGGTGCTCATCTCTGTGCCGTCGACGATGC
TC101139	5564.23	5857.7	6079.61	4679.83	6382.49	3495.32	4059.51	2991.82	4778.23	4803.35	3538.46	3944.93	7418.39	3696.75	3773.58	3755.76	4028.89	6076.31	4850.23	4738.99	5014.63	4606.83	7762.82	8729.65	16165.5	28137	12574.2	42296.2	CTGTAACACTGTGGTGCCCTCAACTTTTTGTTAACTTCTCCACTTTGTCACCTGTGATTG
TC101170	731.087	719.093	898.732	545.045	842.337	1099.88	623.897	694.796	594.968	707.257	595.319	683.492	690.851	718.153	723.559	814.045	801.483	824.119	607.023	909.474	807.602	1003.67	862.032	828.078	1265.26	1614.81	1255.58	2318.91	TGCAAGTTAGTGGATATCAAAGGGTATTTGGACAAAGTTGCCGCAAGTAAGCTGCCCATC
TC101266	72.4852	53.3178	75.1543	129.706	67.8901	84.1085	64.6249	126.52	62.8269	55.1523	66.4928	57.915	71.0651	67.0252	65.2244	66.7815	104.475	59.2598	153.589	230.589	138.984	226.007	109.321	136.772	155.9	414.641	92.8458	303.664	CGTGGCTGGGGAATCGGGCTCAGCGGACACAGTGAGAGACCCACGTGGCTTTGCAGTTAA
TC101290	150.818	72.1934	140.654	85.9801	77.8813	326.962	111.181	49.2953	103.659	120.023	92.9666	90.9721	77.3663	117.894	115.735	105.823	123.145	103.22	112.993	79.5027	137.167	95.3099	50.2899	33.2638	54.4739	33.0032	24.1887	19.9593	GAAAATGGGGAACTCAGGATGTGGGTGGGACGACGATCCATGACCAAGCAGACCTACCCT
TC101312	33.1668	48.455	28.5514	49.7406	40.6955	67.1188	19.9279	64.615	35.717	37.0311	19.5948	20.0659	22.6597	27.3904	18.3465	32.8969	23.8727	19.9256	27.6819	23.7137	20.7437	20.6762	23.4785	24.3005	11.8954	10.8319	20.0813	11.5072	AGTGTGGTATCCACTCATGTACCAGGCGATCAGCATACTTCCCAAGGCCTCATCGTCCTC
TC101346	675.641	289.066	793.052	987.588	334.899	388.363	264.978	1507.49	406.183	494.219	758.7	108.804	72.6299	307.253	116.266	283.389	103.439	207.22	157.639	119.276	121.893	67.3534	126.095	220.927	26.9303	44.2539	13.4264	41.3751	ACACTGAGGGGATATCTGGCCTACAGCAAAACTGGAACAGCAAAGGGCGCAGTACTTCAT
TC101395	33163.8	23322.5	32114.1	26257.7	29287.3	29696.5	20835.6	29732.5	20510.7	24127.6	23622.2	15088.1	16788.6	20993.8	16226.2	23757	20673.4	15719.3	22999.9	23154.2	23695.2	22812.6	39626	52934.9	50959.8	53135.8	24189.6	116661	AGAGGGGAAAAATACGTCTGGTATGTGGTGGGTTTGTGAGCCAGGAGGTTGTACCGGTGC
TC101413	3656.84	3297.6	4324.55	3749.05	3189.54	5281.84	3087.6	4385.23	2694.01	3688.77	3046.68	2382.99	2306.37	2684.22	2594.88	4382.09	2195.01	3924.27	2925.68	3575.96	3656.71	5161.6	5884.45	7232.69	4099.41	5138.14	5448.57	9560.04	TCTCCTCACAGAACGGAGTTTTGATATATTTTGTTGCATGTTACGTTGGACTCAACACTC
TC101455	54.0599	47.8556	92.3914	124.67	31.419	34.279	236.121	63.9995	133.78	39.1372	145.44	137.117	75.1468	51.8399	104.985	72.6678	82.9977	242.699	95.624	147.54	202.454	242.185	396.474	891.388	125.407	194.002	682.105	1515.24	GAAGAAGACAGAGTTGACTAGCATTGCTACTGTATCTGTATCGGTAGATGGTGCATATAC
TC101468	775.711	694.009	748.916	586.7	810.569	1043.17	468.197	634.59	674.049	749.318	575.827	335.471	459.094	479.582	391.932	468.148	571.777	339.414	736.58	460.613	623.504	258.503	503.977	368.21	429.057	256.132	218.303	171.837	AGCCCGAGAGGAAGGTGATCAACTCCCTGCAAAGCAGCGCCGCAGTCATAGACTACCTCC
TC101486	418.857	553.417	763.572	349.986	1021.31	1155.06	494.411	765.779	772.361	581.813	426.321	259.069	274.012	652.334	334.208	385.404	413.583	93.8757	702.509	333.666	718.126	247.936	1131.21	1695.52	1932.03	2541.69	704.527	3156.05	TGAGTAGTACGTACGCAAGCTTACAATCAAGAGGGGGAGTCATCGCTGGTCAAACCTGTT
TC101505	192.342	31.9323	43.122	63.9705	28.2755	8.63258	93.4767	45.16	57.2223	81.0267	73.2203	87.9092	134.123	65.8784	133.331	107.637	111.792	314.678	41.9641	152.21	73.4648	131.908	288.857	586.783	1262.59	3560	394.39	5202.03	AGTTGTTTGCTCAATCTTGCCAAGTGATATGCCTTTTCCATAACCAGATCTCTTATTAGT
TC101515	2955.26	1913.7	2525.41	2012.53	2011.45	1606.8	2437.54	1439.86	1880.23	1956.04	1480.6	2109.3	1675.97	1662.76	1664.92	3043.51	1865.77	3076.14	1707.21	3016.04	2170.12	3482.69	3042.73	2949.95	2685.61	2927.9	4019.34	4968.95	CAAACAATGGGCTGCAGTTCCCCCACACGGTGTTTGATATGCTGGGCTCAATATACGGCT
TC101553	4539.84	3740.25	3706.25	3555.64	3167.34	6201.04	3469.31	5293.81	3542.95	4754.69	4295.03	2637.14	2004.08	2975.33	2063.74	5197.96	1975.94	4608.92	2580.18	3535.9	3433.52	2516.22	1923.92	2282.95	1395.54	1286.46	2044.07	1500.04	GAATTCAACATCATCTGACGAGGGGCAATGAGGTTTACCAGGTTAGCGGTGGGCTGAGAG
TC101554	1610.18	1518.74	1252.72	1465.08	1255.87	2509.12	1110.99	2212.41	1280.4	1573.2	1437.62	614.001	803.704	1087.59	945.173	1214.65	1174.5	923.512	1351.69	961.033	1416.35	849.372	939.888	822.504	718.811	378.96	350.628	320.857	AGTAGAGGAGCACACACGCTGCCCAGTCGGCAGTGACAAACCCCAGCAAAGGTTGTTTGT
TC101555	6390.07	3940.15	5590.13	6946.45	3769.25	9097.14	1937	5938.71	4042.76	5768.41	5928.2	2438.8	1539.06	2415.65	1678.23	4588.06	1913.01	3844.98	3358.84	2712.81	3335.13	2399.26	1888.28	2770.95	1744.71	1263.1	1436.01	1569.5	AGGGCAACCCACCCTACCTCAAGTGGCTTGGTGACGCTGTACCAGAATGATGGGTGGATG
TC101618	1086.28	950.146	1114.14	1096.2	1224.6	1052.14	1100.47	785.771	983.795	893.1	929.976	952.615	901.336	972.918	912.525	1361.95	949.395	1355.34	1083.18	1190.62	989.389	1076.76	1300.76	1146.75	1196.98	1578.03	1997.09	2676.7	CTAAGTCTCTGAACCAGCAGCGGCTGTACAGTTTGCAGAAATAAGCCCACTCAAATACTC
TC101636	2566.09	1486.9	2515.53	2484.93	590.364	816.72	1706.1	1988.64	1753.63	1441	2363.92	1244.21	1677.89	861.426	1644.45	2357.47	909.613	2449.72	1277.52	2346.58	1419.51	2022.61	5295.31	10401.2	4237.73	13662.1	9930.41	25868.7	TCATTGAGGATCACAAACACTGGGATATATTTTGTCTTGGCTCAGTCGGCCATCTTGTCA
TC101661	2189.37	1341.17	2088.74	3308.01	825.316	2369.43	1490.3	3925.61	1439.1	2978.31	3141.14	750.635	507.217	1151.94	847.143	1991.25	863.805	1415.42	1490.83	1047.49	1334.74	1008.58	411.953	500.466	215.029	178.159	184.897	117.295	CCACCCCCAAACATTCCCGGAAACCCTCCCTTTCACTCCGCTAAAAAGGAGATCTAACTA
TC101693	71.7001	130.977	103.049	65.2385	141.943	145.748	70.7878	70.5865	54.8226	75.3804	81.4129	45.0436	59.7633	76.0116	35.4054	39.4268	60.8838	25.3419	45.9784	37.2458	68.5556	39.888	67.4139	51.5109	50.1747	26.8935	40.6756	25.885	AGTTGATTCCTCTTCGAAGTCGCTGTCGCTGTTCACCTCCCGACGATCGCGAACCCTGCA
TC101709	86.8028	12.2709	26.7596	46.7519	7.81133	4.85454	21.8678	24.588	21.3557	34.0453	46.7034	26.4255	16.652	15.5097	34.2176	44.102	36.8839	31.5108	21.0483	404.509	29.8811	249.635	90.6284	180.34	127.357	319.907	210.756	509.922	AAATAATGGGAGAACTCAAATTCACCAATTATAGGTAGCCATATCAATGGGGTCAATCCT
TC101776	1053.33	3157.84	5585.88	2008.34	1603.47	719.286	6816.92	1311.12	5334.62	4349.04	2169.9	4854.61	3404.25	2376.59	4070.47	7834.15	1775.03	5470.39	672.593	2893.99	1968.15	2944.53	563.79	359.091	419.087	433.161	1933.05	1014.5	CAGGTGATGTCAAATAAATCTTAAAAATGACAGTGAAGTGTCTTGGTGTTGTACTCACCT
TC101786	230.668	92.5517	89.1531	80.5579	41.5782	57.0175	84.0375	227.16	99.3703	134.02	153.825	67.2742	50.1395	64.6347	57.2411	163.999	59.7354	61.1468	91.1377	97.9791	62.5614	66.8738	32.8535	32.6501	21.9185	28.4363	22.3625	51.438	ACTGATTGGGCCATTTGGGGTTCTGCTAGTCCATACTGACTGGGTTCTGTTAGTCCATAC
TC101882	144.391	106.291	186.868	325.623	58.0515	41.5822	103.703	181.616	115.211	181.272	82.1739	308.499	192.889	82.3518	134.375	204.025	180.643	249.448	83.9577	350.965	110.606	408.189	531.043	543.092	377.961	684.434	1270.94	1504.03	AATGTTAGTTATATGGTTAATCTGGCTCACTGGTATGCAGTTGGCACTCGTCTACTCTAC
TC101894	449.045	452.572	306.04	645.386	359.62	492.149	438.333	352.562	517.753	535.57	392.602	558.861	464.595	421.549	427.609	503.529	326.537	641.683	404.994	529.244	435.171	650.423	608.692	523.075	806.819	1149.96	943.481	1006.09	CTGGATACTGACCTGTGGCTGCCCTTGACCTGGAATTTGCCTGCCTCTGTCCTACAATGA
TC101900	4249.54	829.276	1074.79	2323.44	752.712	1093.25	965.16	2516.05	1336.6	1813.07	2346.93	1265.76	989.01	899.048	1030.53	1591.79	948.66	1643.81	790.829	933.038	714.408	983.748	612.634	620.921	475.017	239.233	337.328	406.574	CCCCGATGCATCCTTGTCAAACTGTGAAAAAGCATTGTAGTGTACATTAAAATATGACCA
TC101942	13.6654	14.7617	8.38382	36.3568	9.69865	8.60749	12.0766	25.246	12.713	18.8862	17.9623	18.199	11.0022	11.3429	11.0918	16.7274	7.57856	23.085	21.0751	11.2569	7.98306	15.6093	28.071	55.9611	33.7511	194.699	28.1644	122.661	AAAGGACTAAAGGCTCCCAGGTCACCTGACGTTAGTATGTGGGGTTCGGTAGTTGGTGAT
TC102005	36.2	22.3035	66.8182	18.8469	43.5241	33.5176	52.2702	4.17939	36.142	43.6089	21.4362	72.5039	93.9415	91.0272	78.8922	50.7949	71.5869	114.047	52.6698	601.565	114.198	689.941	145.39	205.208	1554.62	5831.12	411.564	6840.36	ATCTGTCTTACTCTGACTCAGCCATAGAGCTAGAGATACTGTAGAGATACTGTAGTCTTT
TC102015	1840.47	1507.79	2181.42	1708.43	2016.08	3090.26	1252.78	1969.49	1682.85	1608.3	1311.91	988.975	1221	1586.49	1208.56	1487.01	1334.89	1007.03	1499.76	1142.45	1871.08	875.61	1378.92	1130.52	1042.18	585.617	482.314	389.793	CTTTCCAGGCAGTGAGAGACATCGTGGTCAATGAGGCCGCCTAGACCAGTAGTCCTCAGT
TC102019	5028.68	5622.53	6806.03	4229	5108.64	6582.08	3481.67	5660.15	4095.48	4095.52	3338.23	2900.47	3926.52	3750.6	2852.08	3879.27	3595.56	2833.49	3709.81	2797.14	3678.15	2741.59	3219.76	3898.86	2721.08	1956.94	1980.14	2172.24	CACACTTTGGATTGCTGATTAAGATTATTCCTGACGTTCTATTTTGTTTAGGGCGCTAAT
TC102023	1815.56	1580.35	1913.1	1108.29	2376.64	2001.84	1730.06	1054.44	1524.22	1432.53	1416.45	1514.21	1541.19	1690.26	1333.44	1696.56	1560.1	1637.43	1982.77	1820.03	1485.5	2015.97	2297.44	2829.08	4042.98	10625.6	2809.01	13563.1	GATGGGGCTAGCACCTTTTTTTCAAAGCTAATAATGAGGTGGTACTTCAGGTTGTGTGAT
TC102120	10437.9	13399.1	15898.5	14282.9	12324.6	13818.5	13555.6	11630.1	13759.5	12493.4	13114.5	8383	7360.12	9976.73	10893.8	7764.26	10245	13903.8	12863.1	9262.28	9022.08	5554.34	6634.18	9152.62	5394.02	4346.8	4916.44	4050.19	GACCTTCTGGACCAATGCCATTTCACATAGTGTATATGACTAGATTAATTTATTACATGG
TC102189	2528.36	2630.28	2874.86	2244.63	2694.43	3210.08	2207.96	2648.6	1952.99	2767.13	2063.73	1246.21	1483.46	2372.63	1881.89	2362.02	2088.62	2132.65	2435.64	1810.6	2529.79	1508.84	1723.14	1518.34	1620.24	731.085	1456.69	917.207	AATACAAATAGCGATGTCGCTGTGGACTCTGGTTCCTAAGGAAATGATGGCTTCCTTGAA
TC102212	4801.49	6060.13	6079.47	4410.01	6836.8	11596.4	4097.45	3777.01	4268.29	5992.77	4186.94	2379.39	2633.28	3661.43	3940.1	3578.48	4440.49	1537.38	3770.74	3261.2	5556.14	2225.78	2861.79	2503.67	3199.68	1675.26	1090.46	752.396	CAGCCTCTCGACATGGTGACTGCAACCCTTGTAACGCCACACCAAACTCACTGATTCGTT
TC102226	2629.88	2022.18	2753.08	1812.32	2744.73	3236.99	2080.63	1909.41	2144.88	2048.02	1879.83	1887.64	2013.36	2240.01	1755.15	2365.21	2256.2	1864.87	1996.09	1369.44	1986.15	1130.74	1822.25	1789.51	1633.6	1120.36	831.665	810.061	CCAGAATGATGACATAAAATGGCATTAGTAGGATGTTTTTCACCTGTTCCCAACAATTAA
TC102232	124.255	445.753	589.471	645.484	263.19	291.381	712.039	474.162	1122.6	463.479	478.071	763.426	603.372	626.346	681.055	1775.84	293.413	862.347	145.441	1353.1	1253.93	2869.79	7980.04	2860.64	1823.2	3623.32	10613.9	10006.8	GGAGAGACAGATGCAGTTTCACTGCTAATTCTATAGATTGTCAGAGCTGGGACAACTTTT
TC102276	129.677	94.2928	119.204	102.1	91.3539	37.1582	226.894	61.9363	143.434	187.639	89.6392	542.705	374.647	163.036	285.277	345.806	220.086	602.479	175.03	1869.57	723.182	2064.69	1275.63	648.909	1553.82	3881.23	11460.6	7143.81	CGTTAACCATTTCAGGGGTTTTATGTACAATTAACAAGTATTTAGATTGCGCATGCGTTT
TC102285	2240.95	1883.64	2901.09	1515.91	2121.81	2140.3	1384.89	1552.53	1605.14	1581.7	1602.38	1164.47	1292.26	1783.95	1472.53	1764.77	1442.59	1503.01	1886.48	1388.57	1718.62	1316.48	2109.15	2682.57	1785.69	2053.11	1862.57	3723.46	CTCCCAGAACTGGTTCAGAAAGCTGTATGTTCTATATGGTAGGGTTATTTTAAAGTATAA
TC102288	46.3897	26.2197	81.1478	178.962	20.8672	30.5271	62.7374	142.901	88.9041	55.4754	30.6679	144.832	43.537	147.991	15.5982	852.933	82.5733	176.958	1464.55	2067.97	1344.97	799.226	3058.95	8229.77	1257.86	2412.78	756.808	9353.31	TACCTAGGTCTGGGGGTCAAGGAGGTCATATACCTTAAATCAGTAGCTAATAAAGCACAC
TC102294	135.173	286.374	289.624	361.811	150.735	140.489	342.625	239.573	443.399	382.156	275.717	173.367	447.024	209.725	224.457	236.071	171.391	714.649	93.2706	166.96	74.9775	203.356	43.141	39.6032	30.9487	28.7405	120.468	58.8307	GGGATTAATAGAGCTAATAGCAACTGAAAAACAGCTCTCCATCTGTCTTTCCTTTTAGTA
TC102365	33.2642	36.4921	35.5981	131.615	38.4099	121.578	25.8741	105.297	165.718	42.555	26.5463	51.6216	21.3947	53.8552	96.9636	46.3572	25.5886	36.8619	61.9125	65.5419	61.2295	39.9219	147.974	300.984	190.101	328.94	347.127	737.44	CCTAACGAATGCGATTGTGATTGGGCGTTTTGCTCGTTAAGCCGAGTGAAGTGATTAGTG
TC102419	676.719	574.661	582.38	483.938	771.531	291.84	802.063	427.797	705.299	665.818	457.766	574.505	794.868	883.147	1041.02	621.671	711.288	1236.97	505.548	1467.74	971.299	1100.77	1444.98	824.378	3422.01	4675.54	2565.36	5122.09	ATGACTCGAACGCCTATCCATCCCTCCGTTTTGGATCAAACTCCAGGAACCGCTCAGTGC
TC102466	824.896	664.544	794.074	551.788	630.954	268.232	779.248	260.244	632.854	744.032	521.032	1088.37	1144.11	509.082	878.707	1233.68	779.758	2037.11	420.014	1935.17	980.55	1872.94	1165.28	994.443	4353.75	6400.73	3414.38	12778.7	TACTTTGTATTCTGGGTTATACCCTTGAGCCTTGGAACTTGTAACTATTAGCAGTAATAA
TC102542	689.079	493.829	605.224	550.33	490.423	326.706	548.145	216.325	488.775	411.892	571.802	675.997	672.621	386.967	528.843	853.974	580.323	859.297	323.26	722.886	537.355	1160.99	713.335	823.902	1376.98	2890.57	1663.15	3846.5	TATTAACGGATGAACACCGACATTTGGTTGAGTGAAATTCGCAGATCCAAATAGATTATC
TC102560	2072.12	1557.54	1885.09	938.479	1363.73	2795.54	1089.07	1045.61	720.67	992.214	1543.21	732.219	981.044	2275.12	1114.71	864.537	919.691	837.393	1690.74	929.411	1015.41	579.143	683.1	642.546	735.185	417.084	215.162	387.507	AACATCATGTTGTTTCGGGGGTAGAGACTATTCAGACCTGTACGTGACCTCAGCCTGTAA
TC102565	454.554	802.868	1064.81	918.643	468.704	630.227	477.337	1087.33	1066.94	862.133	658.821	3252.98	2655.46	731.159	1224.64	3426.15	1322.57	4123.71	796.311	3186.81	1822.17	2846.37	8503.31	4462.64	3161.45	9727.1	22976.7	21561.6	ACACAAGCGAGACTGCAGTTTTGATAACTAAGGGCAATCATAAAGATTTCTCATTCTATA
TC102609	292.055	120.193	223.712	316.359	173.698	78.5226	276.514	128.462	305.161	234.424	152.737	630.847	674.852	271.767	424.113	880.65	533.949	1398	368.151	2528.12	945.643	2794.98	761.851	755.674	1563.26	4174.5	2445.11	4118.05	TCTGTAACGGAATGCAAATGCCCAGCCTGGTAATTCTCAGAATCTGAGGATGGTTTTGTC
TC102649	15.6567	6.21455	23.6994	17.5565	29.4432	25.2881	29.2269	12.1325	17.6995	18.3774	17.8495	53.1889	22.0082	12.3803	27.7231	39.5037	25.841	30.5607	18.1738	27.3971	33.3568	37.9535	57.5967	26.3215	140.042	418.489	132.697	282.539	CTGCACTTTTATGACGTAAGAGGCCTAGGAAGTCGATAAGATGGTATTGTCTGCACAAAG
TC102737	97.3061	90.6082	102.303	94.4243	77.7842	70.1691	92.0156	89.7675	131.732	83.8167	75.6001	239.351	155.18	102.029	89.0907	252.496	105.459	292.563	112.094	271.768	100.76	319.759	211.438	137.418	350.757	352.211	782.893	1017.49	TTGCATGTTAGCACTCCATTGTCGTCACGTTTCATTGATTCTTTTGTTGTGTGGTTCACT
TC102744	3803.86	3013.53	3679.79	2718.16	2749.69	2276.58	2849.78	2152.01	2450.43	2727.73	2496.57	3897.05	3711.16	2243.07	2585.21	3830.46	2781.6	4171.02	2109.43	4947.69	2080.97	4873.52	3916.47	4442.82	5111.17	8630.68	7604.25	12855.9	AGTTTTGATTCACTTGACTGAAATCTGCATGTAACAAGTGCGCGAATAAAAGTGCTCACC
TC102766	2058.37	2142.43	2885.55	1415.29	2791.93	2583.59	2082.61	1980.08	2019.19	1761.93	1704.89	1737.31	2189.46	2050.29	1718.1	2609.77	2033.2	1690.13	1979.32	1553.15	1909.76	1327.6	1712.37	1662.19	1351.48	1189.82	738.484	1051.28	GGTGGAAGTGTAATGTAAACAATTGTATTTGTAGTAGACCCTTGTAAGTGGCATTATTTT
TC102776	13409.6	5246.78	5879.78	6399.08	5349.1	5671.53	4823.37	5084.64	4507.99	7289.91	6611.86	5673.7	3343.49	4208.75	4847.78	5167.39	5097.59	6002.34	4376.53	5103.77	3315.14	3660.14	3806.31	3725.07	2902.58	1754.72	2907.88	2593.13	ACCATGAAGTACTATCCATATGATCGCTTATCTAACTTTCTCTGCTGTTGTACCTGTACC
TC102863	940.691	1028.34	1094.99	924.66	1248.94	980.852	734.06	853.754	672.812	856.947	1119.7	660.202	908.609	693.077	987.749	1094.15	1005.55	1136.34	915.663	960.788	960.27	790.602	1308.26	1819.81	1512.21	2151.02	1593.89	3586.56	TTCAAATGCAAGGAGCTATGAAGGCACAGCTTTGTAGGGACATATCTGGCTCAACTTGAT
TC102882	2841.86	2871.29	3190.7	2744.31	3154.12	5855.59	2056.26	1586.48	2527.04	3167.29	2298.4	1432.73	1884.72	2868.52	2080.2	2515.57	2138.1	1537.56	2379.66	1974.92	3158.02	1620.64	2352.48	1962.18	1263.18	869.345	1320.2	788.585	GAGGCTGGTCTGTCATCCCTCAGTTTGATCTGATCTGGGAAGTCATAAGTCTCCACTTCT
TC102918	33.5402	46.5502	40.2369	19.2298	36.3362	21.4928	46.7646	19.9702	29.5185	69.457	50.186	57.0814	47.2243	31.0753	59.7922	55.9254	55.929	98.8224	55.2949	54.6635	34.1994	70.9888	18.6442	21.4551	26.3583	9.6148	39.2935	23.2748	GAACACTCTGTTTCTAGAGGAACGATCTCAGATCCACAAACCTCAACTCTCAATGAAGAA
TC102936	2621	2299.19	3790.61	1746.21	3246.18	1737.8	3080.84	1135.5	2127.77	1995.41	1567.61	2690.58	2608.52	2401.69	2408.97	3511.3	2628.67	2382.25	2455.53	2834.48	1852.43	2890.39	3414.39	3959.55	6579.1	9212.76	6725.57	15538.3	GAGAACAATTATACACCACCATGATTCTCGTGGGAACGTAAAGGTGTTTTATAAGCCTTT
TC102963	99.7074	91.5207	218.047	150.058	322.385	173.02	125.83	64.2618	128.588	144.132	128.922	84.6495	123.741	102.401	123.325	102.096	185.998	86.001	124.963	117.134	158.433	61.8808	311.244	785.345	939.358	2500.91	151.95	1779.96	ACTTACCAGCGTGTCAACTGCAGTGGAACTGTTCGCCACTTGTCTAATTTGCCTGCCACT
TC103072	58.7891	45.7145	59.6542	85.8214	58.5268	30.0904	75.0331	33.8257	38.0703	67.7708	52.0941	86.9624	81.6125	55.8207	90.9661	133.95	40.0846	138.685	23.4317	158.543	85.847	217.381	160.322	138.51	938.555	883.094	886.401	2385.86	TATAAAATATGTTACTACTTATAGAGGAATATGACTAGTTTCGGTAGTTGTGCATCTACA
TC103146	22423.3	17094	17361.7	16963.4	16575.4	17787.8	13301.1	14733.6	15439.9	15665.8	13173	12437.5	12571.3	13850.4	12961.9	14478.8	12795.3	14631.9	11978.1	15016.8	12581	13155.2	12962	14643	10688.1	9089.87	12999.6	11022	ACTTAAACTCCCAACACATTGGTCAACGGTTCAGTACTTTTCACCACATTGTTAGTCTCG
TC103147	3020.81	3211.3	4223.11	2012.81	2790.03	3481.26	2069.37	3936.03	2369.63	2787.78	2065.14	2528.4	2858.97	2814	2182.6	2511.18	2312.58	2193.46	2251.48	2131.58	2111.8	2319.43	3270.59	5088.34	4069.52	8246.8	5543.67	12406.4	GTTTGTCACAAGGTCTTTTTATTGTTCTTTGAATACCACTCTAATTGCAGCTGACATTCA
TC103193	147.801	127.538	114.21	146.471	176.096	151.817	106.657	107.506	109.785	111.165	146.01	105.312	107.054	135.07	106.956	129.183	142.628	150.753	106.298	142.222	144.652	113.036	113.015	89.9781	86.7901	55.0704	78.5174	77.2519	TTTGAATCCCGGGCCAGGCGTAATTGATCTGGCAACTAGAGGGCTGCTAGGTTCACTTAG
TC103225	19.6067	19.2542	17.9455	41.6781	16.6398	10.1975	27.7754	26.0234	31.2358	28.7525	17.0143	23.2823	38.9029	28.5293	26.7066	44.1933	13.1973	68.0384	7.41574	45.8255	38.7986	40.8419	54.8741	134.676	181.236	239.438	73.0474	351.538	TTGCAGGAAAGTGAAAGTCTCATTTCCTAATTGGATGGCACTTTCAACCTTGGGCTTCAC
TC103260	375.697	171.726	271.359	709.804	111.686	77.724	185.131	298.851	195.757	329.62	391.782	246.002	105.053	166.046	353.21	180.602	106.091	470.611	130.045	308.856	174.635	437.484	817.437	555.991	1698.36	2997.82	314.742	1738.14	TTTGGAGGAAGAGCAGGCCCTGAAAGCAGCCATGGAGGAGCAGAAGGCTAACCAAGATGA
TC103266	773.511	705.967	979.006	637.839	874.954	1058.79	714.91	685.976	685.091	790.921	720.083	409.566	436.518	591.477	517.157	542.363	440.497	511.834	698.391	366.138	726.052	474.727	412.443	558.725	431.246	244.77	380.53	466.723	GTCACCATTAATCGAAATGACATATCACGTTTTAGAATCGGTTCTAGTCATGATGATCAC
TC103289	3552.93	2199.03	2870.47	1901.11	2835.85	2265.83	1740.35	1644.97	1629.77	1443.41	1694.13	1833.2	1789.92	2195.17	1448.04	2477.71	2148.4	1863.35	2397.34	2261.34	1649.58	2178.83	1480.32	1534.26	1729.08	883.893	1460.6	1111.12	TGTCCACTCAAAATGTTTGATAGGTGGCTATCATGATTTCACTTGAGTGTTTAACATGTT
TC103315	14.231	12.395	8.57226	4.46564	15.892	13.8883	14.5523	8.26529	13.2916	12.1079	17.4185	20.1392	19.5765	16.8636	23.5716	19.4516	21.8977	25.1883	12.4849	29.9777	18.6572	24.4167	23.367	3.40568	25.5498	33.3463	40.1344	23.8146	ACCCTGAACAGATACATCCTGTCGGCCCTACAGAACGCTGAGGCTGGGGAAGACAGCGTA
TC103359	28.5315	31.245	30.8151	39.4405	36.3967	23.0897	23.5667	16.8715	28.6873	32.4403	25.3024	28.9947	21.3503	31.7337	37.0745	24.4118	23.7614	28.4825	27.8144	24.7912	31.6042	30.1177	15.3236	18.9122	20.0572	22.6765	22.3517	21.4028	GGACGATGCCATCCTTGTGCTTGGTTGTGGTAACAGCTCTATGAGCAGTGACATGTACGA
TC103362	346.674	1224.94	562.906	183.906	1280.17	973.708	1159.87	745.568	585.325	444.424	346.921	559.706	1064.3	1654.43	591.277	479.154	814.627	233.486	1284.09	1276.36	697.639	1114.62	1669.62	2517.07	8521.41	12924.9	10967.2	19240.3	GAACAGGGGGAGGTGTGTCAGAGTATGGAACAGATCGCGGTGGATCCATATCTAGTCCCT
TC103386	1541.53	1552.81	2326.51	1570.05	1560.37	1181.32	1665.67	1275.04	1552.13	1358.78	1270.81	2201.67	1635.16	1243.67	1570.42	2756.01	1493	2636.03	1253.81	2293.61	1280.87	2239.91	1758.19	2753.59	2717.06	5051.14	4333.16	9639.7	CTAGTAGTGGTAAACCAGTGTCAATGTTGAGTACAAATTAGGGGCAAGCAATAACAGCCT
TC103406	4539.6	5483.54	5653.09	5919.26	5416.31	5009.92	5988.1	5662.1	5882.5	4800.88	5716.48	7435.83	9072.37	5035.05	5048.27	8675.64	5205.74	12428	6049.31	8800.48	8424.4	7889.26	10853.4	10849.1	9011.49	8899.82	23789.4	19526.9	ATGGAACTGCACCAGTAGACTTTTACCCTCTCTGTTAAATATGTGCAAAACCATTAAATT
TC103448	3379.78	1629.27	2040.77	1892.74	1980.55	946.225	2127.56	1030.1	1792.66	2155.44	2050.42	3375.73	3601.3	2293.12	2363.79	2733.9	2287.09	4655.53	1753.54	4827.88	2438.63	3977.97	4041.17	4114.66	8955.76	12230.5	8019.4	20420.8	AAGCTCTATTCACATGCTCTACCACAGTATGTTGGTTACAGAATGTATTACGTAGGCCTG
TC103461	30.1137	39.7991	65.4939	124.458	48.6484	82.6575	74.2744	249.195	110.764	43.3127	63.791	57.2558	59.8428	79.9039	55.1692	145.916	30.1259	77.8506	38.4131	180.703	196.135	168.891	564.008	686.708	116.647	184.203	527.573	510.494	CCTGGTCTAAGCCATCTTCTGAAGTACAGGGAGTCCCTGGTCTAAGCCATCTTCTGAAGT
TC103473	11.3653	17.1239	63.0865	10.9115	16.5681	30.2626	21.9415	9.80454	37.8327	18.6356	15.2614	19.586	15.8186	42.7344	20.868	28.5127	22.0265	13.4545	48.1929	111.46	59.1816	127.075	3641.34	6078.38	14630	25815	1855.14	31811.7	ATGCACGAATCACATTTCTACTTTAAGATCTTCATGCACATCCAAACGTCAGGTGCGTGC
TC103577	102.277	108.989	86.2323	161.957	148.744	87.6912	81.3648	193.278	75.6589	99.496	117.96	73.4907	53.8186	53.4672	67.3841	96.3463	71.0943	76.2908	97.928	97.7037	81.713	101.223	193.582	198.687	454.816	267.154	151.857	1594.64	TCCCAGAGTTCAAGAAGCTCGACCAACCATCACCTTCTACTCGAGAGACTAGTTTTATTG
TC103596	2872.69	2416.36	2773.06	2993.16	3536.43	4372.56	2251.96	2888.88	2771.18	2102.9	1968.04	2072.23	1984.28	2540.08	1912.96	3356.39	2603.34	2761.15	2712.58	3107.39	2703.17	2422.18	2294.92	2168.92	1736.78	1464.18	1902.8	1785.6	GTGGTGGCAGAGCCTGTGGAGCTCTCACAGGAGTTTCGTAAGTTTGACCTGAACAGTCCG
TC103630	59995.8	25060.8	29855.6	65637.3	19602.9	35135.3	25631.4	44675.1	43749.8	26058.7	37788.7	29162.7	21144.7	22159.9	27152.9	29978.9	21634.1	37311.9	9173.45	14652.5	17808.8	11982.1	16611.1	15583.4	10935.8	12497.1	9222.43	17754.4	TTATCGCCCATGAAGTCTTCGCTTTTTCTCCGGAATTGGAGAGTGAATAGAAGGCAACTT
TC103686	20.6552	24.0549	26.296	46.5534	56.172	46.2713	31.4849	33.6941	28.724	26.848	34.3704	28.9597	33.3701	34.4924	40.1166	29.9438	39.1085	33.3242	42.9833	34.3176	50.5984	37.1063	61.9833	77.0458	77.7802	124.523	67.4174	136.264	TAAGAGCACGCAGAGGAAGTTTGGCGACATCACCCACTCGTCAGTGCGTTTCCTAGGAGA
TC103713	1961.98	1811.35	1511.06	1201.55	2320.48	2603.93	1445.43	1400.88	1645.33	1528.22	1513.36	1136.65	1228.36	1887.65	1361.34	1428.62	1626.02	1303.43	1866.15	1307.1	1807.32	1091.11	1621.64	899.508	1110.5	672.21	727.436	413.95	CCGAGACTAACCTTTAGTAGGAGGTTGTAACCAAGTCAACTAGATTTCGCCAGTAACCTT
TC103758	32.9523	19.5697	17.9165	96.9402	17.1937	26.6974	22.4796	38.5504	22.2234	29.0983	21.6168	44.4743	29.4652	31.2386	25.8783	57.5004	47.9135	56.0255	42.483	123.075	38.5499	120.498	141.257	114.436	99.7031	202.367	56.0815	383.897	CACTCGGTGTCAACTGGATCAACAACGCTGTCCTGCAAGAACTTGACCATTCACAAACTT
TC103763	1403.18	938.553	1353.34	1221.61	1173.63	1067.62	773.384	684.744	1020.14	1096.6	1238.96	915.606	990.119	905.701	1145.28	1187.98	1172.8	1372.88	988.62	976.648	1120.88	857.142	522.11	1174.53	795.374	485.944	578.255	512.021	GTGAAGCCCCGGTGTGGTGACTGGCTTTGTGCAGGTGGGTGGGTGGTGGTTGTAACATGT
TC103769	42.3328	26.6581	40.9548	89.5303	31.2406	45.9996	55.6897	34.1683	37.2704	36.5126	37.4659	167.013	100.563	63.9122	81.6594	155.886	184.377	200.924	53.1771	429.244	68.2361	473.135	196.757	434.67	2315.51	6270.14	328.831	6172.6	AATGATTGGCAAGACTGTCATTCAGGACACAGAGAATGGTTTCTTCATGGATGTCAATGA
TC103776	47.7801	16.0495	35.9904	25.3271	42.6438	22.7803	42.664	20.2274	11.917	33.3511	21.231	33.9602	48.9994	41.9136	23.904	25.1058	17.0387	41.563	46.3862	34.7702	27.3963	64.4337	73.1131	111.912	106.674	96.1639	108.975	204.237	TGAAAACCAGCTCACACAGTTAGTCTACAAGTCCAAGTCTAAGACCAGCTATTGAATAGC
TC103801	90.3179	91.2717	89.039	80.4374	110.755	84.0141	95.839	92.2481	77.7815	62.0466	65.0411	76.8493	91.6005	105.801	90.9858	69.4927	108.262	70.3216	104.879	101.731	94.6708	97.381	262.184	514.427	3691.36	6179.99	362.064	4077.82	GGTTACGACTAGTGAGACTAGTTTGTTAGAATGTTCCTCTCCCGCCTTATGTGGAACTGA
TC103821	1316.14	1178.07	896.78	1471.34	989.836	1397.16	852.494	1164.44	986.471	1126.62	1199.96	703.879	900.915	893.294	857.288	1163.24	753.404	1342.69	835.023	915.653	856.031	602.563	730.035	491.556	482.756	286.091	497.339	359.938	ACATGTGAACACGTGCACACATTCAGGGTTGTGATTTCCCCCATGATTTATTGTGTGCTG
TC103838	66.5667	31.407	23.768	39.7429	19.1633	19.0166	31.6039	36.2207	46.66	49.5154	81.5761	44.2801	32.5813	24.3971	34.6051	61.1545	27.0346	55.1658	42.8761	123.364	102.551	116.25	172.857	173.774	157.843	227.586	152.308	283.039	TTGTCCACCCCAAGTACAACTGGAAGGAGAACCTGAACCGGGACATTGCTCTGCTGCACA
TC103869	27.1287	24.2738	33.7133	100.125	56.7129	64.106	41.0481	90.9795	25.2526	49.1891	67.6926	61.0613	45.9609	64.5752	54.1988	82.3451	84.9763	90.3625	86.7578	158.168	109.909	335.216	95.9707	181.266	240.134	648.886	142.761	1476.76	ATGCCAACGCCATCAACGCTTCACCACGGAACATCGGAAAGGAGGGCAAGTTCCAGCTGC
TC103905	915.215	1237.76	1848.02	801.058	1404.22	866.108	1141.23	671.286	1116.38	864.379	837.041	1464.87	1695.02	1187.19	1004.35	1951.77	1010.04	1793.78	962.524	1218.6	839.757	1534.12	1235.41	2243.34	2040.55	4009.96	3802.81	5915.59	GTGAAATGACAGTCTTCTGTAAATATGGTCAAAAGTCTACCGGTTCATTTTATGGTATGT
TC103907	17.3096	46.3439	93.9787	59.7639	26.022	16.8886	96.8385	68.412	40.4481	100.988	32.556	125.662	163.051	59.8914	84.2864	45.8735	24.2422	122.147	15.2671	60.5319	40.9445	22.3827	582.858	2183.48	8075.88	21337.8	742.174	65672.6	ATGGCTGAGTGTGTATCTATCTTTTGTCCTAGCCCTCTTTAAAGTACTGGGCAATTGTTG
TC103908	15389.9	9868.3	11950.5	7914.5	8383.31	14487.8	3675.4	12696.3	7106.72	13545.8	10825.2	6755.03	4678.34	13874.8	12861.4	4101.34	13738.7	1126.4	4955.16	4673.96	4339.61	1343.57	3476.43	4217.34	8384.65	2589.37	636.478	1051.66	GTATCCATTAAAAGCAGCATTGCTATTCCGTAGTCTATGTCCTTAATACTTCATGGGAAG
TC103950	59961	3976.16	10072	22056.2	2632.15	568.541	14288.5	5740.82	9920.54	14635.8	24798.4	10747.3	4833.23	5528.13	12124.5	15370.5	11062.5	23604.9	1398.08	5167.37	1535.58	4936.65	508.827	643.798	738.373	498.67	682.43	1570.75	GGGCAGATTTCCATAGATGTCGCTGTTTTTCTAGATGAAGCGGTGTGATTTTATGTGAGT
TC104082	196.091	275.227	255.895	238.458	369.141	350.819	317.82	311.104	284.737	214.688	258.562	363.264	346.386	296.359	330.89	331.294	346.153	514.543	364.528	467.328	577.42	502.419	823.322	884.347	1248.63	1790.88	1121.04	1974.75	TGATGATGCTAAACTGGAAGCGTTTTGGCGGAAATTACCTGATGGGCCTCCCATATTGGC
TC104114	13.2459	14.1477	14.1898	33.971	6.97674	2.90742	4.94336	14.0316	11.2436	11.3662	20.4743	8.97563	9.16846	6.90788	6.30581	18.8823	4.45637	11.7695	34.494	40.31	35.6758	20.827	88.7708	234.848	29.5736	22.2294	26.7898	62.7149	TCATTTATGAGGCACTAGACAGTGGGCTTGGCAGTGCAATTTTCTACATACCCTGGGGTA
TC104160	39.1957	30.852	24.8335	41.9531	11.9752	21.5532	48.8755	95.976	40.9119	37.1571	50.378	98.6639	88.1815	32.8925	62.6185	60.9581	41.9557	99.1987	12.2892	58.3326	38.4408	40.7345	85.7745	53.0685	129.272	538.811	113.6	283.267	AGAAGGGACAGCCTCCGAAGAAAACTAAGTACGCGGTTGCGTTAACCACGCCCTGATACC
TC104167	32.952	20.3654	19.8457	23.1825	13.0747	6.08959	10.799	4.78233	16.4298	20.5498	9.94791	72.3318	31.3851	13.8737	44.512	23.9541	33.9841	64.7128	10.5585	165.803	19.5297	178.985	46.2623	123.468	1037.5	5279.09	217.477	4294.55	GAATGTTGCTATGGTGGTGTACTCTACCATTCGCTGCCATACATATTGTGCTAACATGAT
TC104229	181.291	198.208	332.095	396.981	98.7285	163.378	262.283	135.636	291.243	366.822	157.275	347.166	227.356	113.737	278.293	256.122	149.601	304.617	109.648	314.081	177.052	418.453	346.943	798.847	2266.13	1891.39	907.505	3032.57	AGCACTGACTCAATGTCCACCAGTATAAAATCACTAGTACACTAGAAATAGACTAGTGCT
TC104233	757.526	722.271	796.059	910.995	706.505	827.147	587.265	727.78	491.44	744.78	489.418	365.393	381.151	536.948	506.885	557.661	530.79	470.564	599.78	394.429	506.823	412.214	536.739	678.941	412.243	417.353	544.195	441.99	ATACCCCTCATAAAGCTTCACTGAAGCCTTACACTTGGTAGTTATGATAAATACTGTAAA
TC104242	1052.24	558.183	892.06	515.041	907.453	839.079	694.087	635.512	740.434	562.95	495.343	1112.15	728.561	840.998	879.136	637.42	851.525	628.807	649.414	1119.06	1028.07	992.802	2051.4	2036.79	2991.58	9495.08	2799.98	10166.7	GTTCAATAGAAGAGTCGCTATGTCAAGCTTCGTAGACGTGAAGAATGTTGAGCCAACTTA
TC104266	19.8454	2.16067	9.59961	4.56326	1.93386	2.61461	12.1569	4.0529	4.75942	11.6657	21.1819	14.9901	9.83716	5.48778	18.1533	17.0257	11.3906	34.0753	2.16551	104.146	22.9796	77.527	54.6882	188.086	522.671	2178.02	202.959	2602.16	GATTACCATCACACAGTTTACGTTTCTACTAGGTTTCTCTTGCGCAGTTTTATATGGTTC
TC104272	2114.5	1713.16	3127.92	1705.01	2957.12	1838.96	2341.34	1539.02	1988.09	1726.4	1688.7	2024.66	2544.09	1952.43	1573.93	2827.49	2401.52	3206.29	1961.03	2996.01	2023.5	2606.87	2547.55	3208.34	3171.15	3476.66	5927.44	6261.82	CACAAAGGCAATTCATTAGTGTCCTGGCGAAATCCGGAATGTTAGTTGTTAGAAATATTG
TC104297	17.0659	16.0581	12.9296	46.4175	19.7064	20.3759	11.0267	113.155	22.9867	21.2868	29.6608	10.2823	18.1282	12.675	9.54367	49.116	15.379	26.011	374.356	220.811	280.456	194.811	21.9337	25.108	4.60489	9.72065	7.63049	16.1095	TTGGTCGTGCATCTTGTAGTATGAGCAGTGCTCTACGACGCGATTGGGCAAGGGGTCTGA
TC104399	18.8742	28.2259	26.6984	55.8472	12.3014	20.0917	16.6139	48.282	31.8885	24.2251	30.7084	17.6021	25.4985	11.5941	14.9858	41.4681	10.8724	46.1071	45.9973	74.6931	41.8042	33.4346	119.078	301.42	60.1549	32.6409	145.341	145.759	CTACCAGGGTCGTTTTCTACATGGAAATGTCACACTAGGAGCTCTCAAATTACCCTTGGG
TC104407	33.4246	29.5327	55.8595	45.0664	42.7526	57.5909	35.205	61.4556	32.475	48.6092	53.6313	59.8836	42.6362	30.7111	32.8716	39.7961	34.5713	72.0453	47.8848	57.6522	47.6979	53.5804	67.103	151.188	92.9501	128.278	112.162	216.311	GGGATACATCCTATATCAAAAGGAAGGAGTGACCCTCTTCTGATCAATACAACCTACTGA
TC104416	45.6147	56.7136	53.6535	54.7885	71.7032	69.1664	66.038	108.418	58.9917	94.7603	61.4111	106.65	85.0092	97.2981	75.2865	68.3996	66.0142	76.1387	70.7591	59.1656	69.0344	50.3507	42.5781	55.5846	69.402	41.6643	42.438	25.3041	ATGACTACGGCTGCCGTCTGTGCGACTGTGTGGGAGACTGCGACCCCTTTACAGGATACT
TC104458	333.965	390.351	648.328	244.951	498.213	768.912	414.227	278.425	370.895	409.243	408.323	334.508	294.537	474.952	389.053	465.474	382.974	419.68	609.572	282.018	744.158	252.061	281.482	188.253	225.986	112.552	109.11	185.478	TTTGACCCCTACTGGTGCAGGATGACCTTGCTATGGGACACACACTGACTGTTAAGTTCA
TC104470	13395.9	8071.33	12297	8758.08	8137.16	13257.9	7622.87	14041	8193.83	10038.7	8781.84	7567.57	5548.81	8548.7	4922.58	7735.13	5628.67	5168.33	5797.25	4502.18	8842.03	4347.66	4118.08	6476.16	3736.56	3444.25	3262.07	1893.62	CAGTTGCATTGGGCCCATGTAAAGCATGACTGTCTCTAATGTAACAAGTTGACCAAATAA
TC104478	766.214	746.894	1732.3	1076.01	930.24	1280.26	1594.22	1547.29	1178.43	849.558	806.084	2070.34	4268.59	1278.21	1158.52	946.802	995.075	1989.36	1991.16	1484.36	2298.15	2058.94	3985.88	11028.1	7348.7	6973.88	3929.17	27575.2	GCCTGTACACAGTGCCATTCTGGATAAGTTCTGGTAACAATAACATGAGAGAAGATATTT
TC104486	5640.04	4730.05	6834.68	3022.83	5711.24	4024.57	4957.77	3081.1	4193.49	3452.71	3189.38	4033.78	4390.92	4671.78	4011.27	4774.32	4270.9	4881.48	4396.87	4665.76	4084.48	4350.29	4885.2	6875.14	6299.06	10474.1	7988.34	23244.8	GACTGAGGAATGTTGTAACGGTAACTTAGCTACAGTCAGTAACGATGTAGTGTGTATATA
TC104496	26.9441	21.875	25.1808	32.3872	26.8721	25.5204	23.8427	17.9029	24.1883	28.1459	19.9635	21.3305	27.6804	24.4818	28.3427	34.3536	28.4715	27.4441	29.48	31.4226	30.56	32.7797	44.9205	30.0807	48.1111	76.4493	69.0887	98.7273	CTCAGGGTATGAGGACCTGACCCAGGGCCAAGCAGGAGTAGACTATAGCAAGGGATATAG
TC104606	72.8305	68.7756	116.385	37.5151	125.1	112.298	111.878	45.6263	53.0428	79.5695	85.3464	176.315	141.122	100.353	107.466	99.2591	142.985	199.359	94.9512	199.734	127.029	204.477	153.765	99.664	704.649	737.773	380.194	718.57	CTCACCGCAGAGAGACGAATGCGGCAATGAACCTTGGAAGGAACACGTTTTAGAGGACGG
TC104656	268.641	118.746	147.715	216.694	164.848	76.707	214.501	92.4098	140.717	150.335	136.747	248.8	156.269	159.954	164.643	366.046	168.126	407.558	127.412	937.588	206.795	796.379	669.664	478.164	367.199	793.63	241.804	2278.92	GTGTCAATGGATCAGATACCCATTACCCATACAGTTGCGGCCAAATTTATAGGCACCCTA
TC104671	63.6501	20.0039	23.7198	73.6216	20.0129	27.8727	19.6089	77.0927	34.1181	34.5539	47.9312	44.6112	24.0969	15.9929	23.8496	37.357	26.4373	47.2564	42.1064	39.3623	19.3327	32.6446	64.1198	102.725	77.0315	186.743	62.5998	230.096	CATCCCCTAATAAATGCAACAGCGAATTATTAGTCGGATCATAATTATTAGACTGGAGAG
TC104679	191.972	83.2135	214.643	621.859	95.3817	269.108	112.044	1044.88	219.876	241.406	408.278	74.1373	63.4358	123.569	44.5971	437.171	98.1572	210.121	294.055	182.422	265.462	105.168	46.7843	157.492	12.2044	9.68699	8.94572	15.0579	CTAGCTAACTGTGTTTAGGGGACGAGCTGGTTTAGCCTAACGATGTCAGCACAAATCATT
TC104685	3921.51	3703	3865.14	3469.03	3942.92	8262.14	3434.32	5181.68	3901.69	4561.79	3405.55	2083.89	2905.89	3482.48	2826.12	3232.78	2819.1	3514.2	3143.95	2174.77	4094.32	1842.33	2492.81	2278.18	2227.47	1283.96	1825.87	940.721	TGAGAGACTTCTTCCAGACGATGTTCAAGATCGAGACTCAAAAACCATCGGAGGACGAGA
TC104719	170.38	240.079	324.855	171.468	696.462	154.701	216.758	122.758	138.427	239.252	170.125	210.939	186.647	723.923	440.474	243.908	219.642	816.174	336.848	1107.78	1240.36	1309.93	2448.28	2546.97	6301.31	10304.4	6331.58	3387.16	GGCCCTTAACTGTACCATCAACAGGAAGTCTCTCTTTGACAGGAAGCACTACTTCTACGC
TC104733	2804.68	1669.7	2751.83	2431.14	1994.6	2735.39	1583.46	2124.87	1814.77	2383.9	1843.09	1616.2	1355.09	1920.29	1632.14	2586.59	1701.51	1915.47	1640.76	2077.23	1911.84	1956.12	1704.42	1510.19	1300.34	974.613	1573.18	1206.18	GGGTGAAGGAATACCGTCGCGTAACATATTCAATGATACAAAATGTTTGTCATGTCTTTT
TC104806	5184.68	4701.47	4961.35	5586.42	4986.06	5148.77	3299.55	4647.61	3659.87	4809.92	4256.15	3038.69	3922.45	4013.56	3091.91	4009.59	3831.6	3666.25	3741.48	3460.95	3771.72	2937.09	3801.53	3617.77	2484.87	2647.47	2164.63	2394.29	TGACCCTTCCTTTCCCCCACACCTTAATAACGGTAGTACAGCATTAGAGTAGGCTGTGGA
TC104858	15.3852	9.21969	6.82283	20.856	11.9155	15.8634	10.4786	15.1811	8.89589	6.58383	5.20063	8.25343	8.26228	9.87452	5.72112	13.1895	10.0663	9.59689	9.30709	19.2131	12.056	14.7053	22.1393	28.3236	30.0733	47.3371	24.8087	93.3662	GCAGGGTTTTTGCCTACGCAAAACAATTGACAGACTTAAAGATTTGCACATAAAGTCTTG
TC104871	4885.2	4076.82	4376.04	3828.45	5601.62	4440.5	4348.41	3688.43	3099.86	3726.64	3085.24	3685.2	3459.66	4475.37	3323.48	5329.96	3846	3607.19	3848.71	4325.82	3151.44	3808.18	7068.37	9393.92	9040.72	13998.3	7318.45	25741.8	TTTCTTTCCCCTATGCATTTGGATTCAGTCAGTTATTAAATTTGCAATTTTGATACATGT
TC104894	6224	6801.41	8468.3	4465.53	6468.15	12151.5	4840.83	4468.69	4736.63	7322.27	3797.32	3473.87	3592.52	5522.15	4251.31	3160.11	3935.62	2363.92	6121.83	3218.15	5643.57	2598.04	3882.47	3559.62	3180.05	1870.35	1724.13	838.852	ATGTATGTTATTCCTTCTGGCCTTCACAAGTAGCATGTGTACCAACATGTTCAAAATAAA
TC104903	11.859	8.02896	10.5437	6.94136	19.8278	7.56013	13.1143	11.6802	13.8567	8.88696	13.5405	7.1714	11.7979	10.967	8.9577	4.7204	5.04829	7.13919	14.7379	11.8708	10.5619	17.9123	115.699	263.823	62.4539	721.056	68.7786	1263.87	GTTTTACATTCTAAAAATATTGTACTCAATGTAGACTAGACCTCTGCAGTTGAATAGGCT
TC104905	1938.58	996.061	1331.98	1879.92	663.154	607.92	1297.94	742.168	1366.8	1199.17	974.58	1230.19	1169.14	794.448	993.849	1956.95	869.956	2123.92	617.995	1131.26	844.207	982.005	580.424	388.602	376.463	334.592	374.228	515.261	TAATAGCTCTGGCTTTAGCGCTGACATTTAGCAGTGGTTGTAAGGTTGGGTCAAGAAACC
TC104921	217.871	65.5437	51.7016	236.594	39.4362	56.8495	44.2381	174.142	88.8095	96.8007	163.364	75.2791	30.2136	58.5166	49.9312	107.355	46.2384	100.775	109.442	133.452	136.843	152.786	9.6579	24.1215	13.3126	15.612	17.4816	13.3369	TGGATCTTCATCTTGACCTGGACGATGTCGTTCTCCTTCTGCTTGACCTGAGAGGAGCTC
TC104985	1634.79	1668.84	1659.18	1580.53	1837.51	1963.52	1457.97	1457.27	1256.04	1712.17	1241.97	1190	1364.37	1430.61	1282.55	1387.95	1339.97	1271.07	1363.84	1508.48	1475	1267.22	1343.03	1176.02	836.545	728.715	1593.78	862.743	CCATGTGCCTTCATGTACATTAGTATGTCTGCCTCTGCTTTTGACATGGATGTACATTCT
TC104989	335.69	439.088	312.772	758.317	312.133	281.138	447.138	633.626	627.819	1272.18	490.634	799.738	679.941	363.965	211.784	1051.22	368.763	982.687	314.147	895.404	580.393	1054.26	1644.12	1980.82	2339.93	3571.37	3472.7	8212.35	TTCAAGATGGAGGGTGGGTGGGTGATTGTATAAGTTCTGTTACAGTGTACAGGTACTCGA
TC105042	6595.87	3754.85	3585.1	6009.59	2681.96	3748.37	3386.28	4722.84	3835.55	5878.6	3451.12	2518.79	3260.17	2912.48	3102.65	3957.11	2397.25	4713.08	1805.75	3104.42	2757.91	2352.96	2310.43	1699.75	1075.14	804.979	1139.23	1071.98	TGTTGTTCTGTACTAAGTATCCCTCCCTTTCATTCCAAGAACACCTTGCAATGTTTAAGT
TC105079	3269.98	3091.29	4271.75	3249.49	3623.62	3435.29	3468.94	2009.05	3036.18	2805.55	2603.52	2600.86	1921.49	3673.99	2621.77	3451.32	2358.41	3393.36	3153.61	2623.14	2395.21	2432.13	2781.84	2220.92	1903.1	1230.52	1378.59	1361.13	GCAGCTATTCATAGTGAGTGCTATTTTCCTTAGTTGTGCTTGATGCTGGCCTGTTTAATA
TC105085	21.876	13.7062	20.1162	21.4704	32.3975	11.0674	34.4305	16.0085	20.9317	33.3569	12.942	40.4001	114.765	36.5518	24.8718	21.0063	48.5397	41.6626	34.1341	48.064	26.219	122.268	124.635	182.53	552.998	108.211	171.406	567.042	TGGAAAACATTTCTCCCAGTGGGATATTCTGTTTGCGGATACTGTGTGCAGAACAAATAA
TC105088	62.0836	53.8383	72.5011	94.4614	36.3008	76.4763	52.5575	108.663	94.488	69.5957	61.8383	34.5345	48.6943	31.6686	25.7891	62.8779	36.2263	113.146	80.4102	62.8909	94.4003	46.7261	164.196	660.673	70.03	91.6999	199.085	362.912	TGGCTCTAGTTATACTAATGAATAGAGTCCAACGTTTTTCATGAGCAGGTTGACAGGATG
TC105096	1603.63	826.716	1495.87	1378.44	985.82	1910.84	950.742	1159.32	1021.28	1080.27	948.637	580.129	689.258	985.496	800.582	1127.07	843.509	1026.55	864.301	1010.57	1017.71	725.797	810.344	948.84	612.87	549.159	557.412	615.852	ATGGGAACTGTCGCACAAGTCGCGTTTGCAGCAAGTTTGGCTGCTTGGGGAGTCGTGGTC
TC105133	37.3844	2.8346	39.8333	102.478	106.507	72.5701	18.7606	186.326	98.5467	185.016	17.3265	627.717	27.1352	186.264	114.945	496.699	890.606	231.635	260.025	145.699	286.668	702.994	2315.26	4711.33	608.572	15338.8	890.23	34603.6	TGGGACCAGAGACTTGGAGACGTTTGCTATGTTCCTGGACAATGGAGGACAGCTTCCGAA
TC105157	61.1262	50.8436	59.783	27.8451	28.668	35.7181	59.0756	18.7731	63.4986	54.6186	22.3866	57.358	62.5798	48.3699	57.3913	42.418	70.9424	39.9324	67.2127	90.3538	34.7914	81.9213	122.604	194.052	466.997	2610.28	223.524	5485.3	GACGTTACTGTGATGCTTTGGACTTTGGGTGGACCCATCAATTAAGTTGTAACTATGAAG
TC105208	7337.67	4388.19	5162.91	4741.01	3779.36	5460.64	3626.75	4675.9	4223.26	5116.26	4586.46	3261.48	3133.34	3725.82	3178.21	4963.07	3964.55	4277.11	4578.1	4426.29	3869.28	3732.05	3696.71	3461.92	2908.33	2366.8	2641.76	2861.01	TTGGCTAAATACCTCCCTGACATTTTACTGAGGTGTGTCAGTACTGTGTGCCTGAAATAA
TC105209	90.9038	58.3822	209.261	240.129	92.7033	137.764	68.59	216.526	88.0298	98.4821	82.6301	74.6093	68.0286	81.9758	43.4635	818.321	94.606	196.162	653.959	1112.75	1109.01	517.268	1355.25	2004.92	352.643	547.924	344.15	2178.09	AACACCAACTAGAGGAGTGACCATGACAACCTAATGGACACTGTGAATCCACTAAGGTTG
TC105218	1625.06	530.994	799.053	1470.57	1036.95	1259.64	815.729	1284.04	1012.75	1131.82	1302.42	1352.21	740.13	977.77	567.401	1249.71	1231.62	1673.26	1260.57	3265.36	1413.52	2398.71	5641.11	7782.27	4675.55	9002.21	4135.09	10424.3	TTTTTCCATGTCAAGGGCTGAAATAAAACAAATGACTAGTAAGTGCTATTAAAGTAACCA
TC105235	100.51	63.4161	150.292	147.022	91.056	399.498	54.2105	410.675	125.316	102.018	98.5569	45.3889	39.9891	61.0619	62.9437	95.3078	60.2771	80.716	104.416	153.687	117.053	86.4518	871.474	1183.2	803.23	2762.98	64.1555	4494.45	AATGACATCAGCATCCTGCGAGTTAACAACACCAGGCGTCTGGCAGAGATCCTCGGCGGA
TC105262	6466.41	678.497	1847.72	5227.35	4101.16	948.445	1339.72	3838.74	1296.16	5194.49	3062.09	2383.26	1671.63	1662.34	3781.15	4926.34	2966.82	5064.32	767.03	4634.94	2124.74	5291.07	183.356	724.32	169.053	357.434	615.539	842.56	CCTAAATGGTGCCGAATGAGACAGAAGTGTTTCACTTGCAGTCTGATTACTGTCAAGGAC
TC105304	3269.12	2395.12	2594.47	2458.52	2679.34	2732.15	2105.31	1931.94	1960.16	2289.26	2125.07	1644.88	1924.68	2203.95	1981.86	2592.43	2413.36	2709.01	2162.63	2358.93	2566.03	2003.18	2364.24	2002.67	1995.86	1744.76	1904.76	1876.84	AACAATGTGGGGAAATCCAAATAAGGCTACTCACCCTCTGGCTTCCCGGTAAGGCTGAAC
TC105366	1720.38	1478.3	1703.07	1354.17	1492.61	2923.79	1545.14	1462.03	1534.61	1961.39	1471.5	845.349	764.396	1635.47	1247.62	1383.14	1384.22	1091.56	1920.96	1205.13	1671.42	1019.03	1192.55	844.68	744.99	550.673	510.301	432.879	GCCATGAAGCAGGAGCTTGTTGCCCATAACAACGCCTACATTACTGAGCTCCTGGCACGC
TC105429	2.39524	12.8151	7.35516	14.6975	5.27441	7.58083	15.0421	8.51173	23.3483	8.6635	6.17759	18.3393	31.4811	7.78251	9.78394	14.6831	10.6768	35.2496	4.16796	18.9305	14.7539	21.234	74.3736	113.372	650.509	1260.43	86.8646	1076.28	GTTGTCCCCTTCAAGTGTGTGGAAGACGAAGACGCATTGGTGCGAATGGGGACATTCATG
TC105447	99.2708	78.111	116.572	62.9566	92.1074	73.8864	111.433	62.1765	109.024	91.3324	75.6667	153.779	145.863	89.8386	126.94	128.83	136.421	192.381	105.292	222.717	119.63	233.084	207.33	173.011	552.251	906.292	499.892	1756.35	TTTTTGTCACCTTTTGAATTGGCTGACTTACAAAGACGGTCATATTTTTTTCCACATTGA
TC105463	33.9822	19.9669	46.7023	69.519	35.2338	51.2941	40.5609	24.8246	25.5603	18.4796	16.7656	21.8995	22.3664	38.4649	26.8726	30.6374	32.4666	35.879	37.9456	53.16	44.4318	57.5054	62.0287	159.266	314.003	807.358	166.795	889.91	AGTTATAATGTTTCTATCATGAAGCAAATTGTCTAAAGGACCCAGGGCTTTCGAGTGGCA
TC105490	36.3482	40.4332	42.1215	28.8239	44.1027	24.3281	35.6319	35.8717	29.1162	50.404	29.7857	35.8153	30.6272	47.3379	32.4876	33.1151	38.4919	34.144	28.105	46.1814	23.6252	48.2901	46.2434	67.4257	50.5849	104.44	100.842	121.472	ACATTCAGACTACCAAATCTACATCTGTGTTCTCCTGTCATAGTTGTTATCCACAGCACA
TC105494	2348.66	1685.37	1646.16	2176.74	1344.92	1417.04	1567.19	2140.77	1790.87	2376.37	1720.2	1716.66	2087.44	1440.32	1280.27	2661.35	1299.54	1498.39	1237.91	1659.39	2032.1	2722.56	2728.73	4017.72	2002.21	3588.37	10576.3	6086.47	TAGCATTATGTGGTGAATTATATGAGTCCATTGCTGAACTGGCATTCGTCCCAACACTTT
TC105515	926.795	722.988	886.283	986.718	1030.79	1125.49	827.767	774.173	729.708	709.983	705.497	694.365	783.786	846.363	649.425	842.709	716.142	995.626	803.323	934.276	661.7	791.792	860.23	944.749	938.974	1044.97	1233.67	1130.16	CAACCTCCTAGTCCCATCATTCATTTCAACACCACTCCATTGACTTATTGCCAGTTTAAG
TC105539	398.678	357.819	639.891	419.693	651.611	536.627	402.446	343.285	340.82	367.495	367.305	265.939	292.794	514.177	508.497	378.841	467.191	368.468	810.744	1393.46	620.444	1185.5	1705.02	2173.85	1810.82	2532.8	1771.15	4791.1	ACAGCATTAACTGTGATGTAAAACACAGGACCGTTATCACTCTGTACTGAAAGTGGTCCA
TC105540	75.886	70.7285	86.9262	70.3294	73.7935	100.496	65.6831	78.4302	67.9266	71.9199	68.7562	101.548	96.2928	83.5444	103.28	95.2668	86.5459	110.606	72.8225	101.749	88.9927	80.796	110.765	85.4879	140.82	122.18	150.786	148.176	CAGGAGAACTGTGAAATCATCCAAAATGGCGGAGTGAAAGTCTCCCTAACAGAACTACCC
TC105585	84.3989	109.489	53.7005	181.516	100.611	90.5474	71.4009	138.904	92.2946	96.7406	106.7	117.132	101.234	97.7069	99.6393	89.4971	84.8161	145.815	117.437	95.9955	111.765	120.486	194.926	144.151	145.574	156.514	362.953	220.76	CCTCCTGGGTTTTGCCTACCTCAAGCCCCCTTTCTCCATTCGCTGTGTGGAGGTGTCCGA
TC105641	17.9362	5.5896	9.594	20.1105	4.4655	6.04146	6.72674	11.4845	11.8937	9.44386	15.0083	23.2311	15.2745	6.61565	16.9182	22.191	20.3668	43.015	13.9264	92.6878	28.461	142.954	78.3465	65.9392	348.677	555.749	209.335	1188.13	TCTGCTGCTGTTACATTGAGCCAATTGATACGTCGCTGCTTTTGAGAGGATTCCAGTCGC
TC105642	2.76747	12.5855	27.7271	142.279	67.4403	98.2892	26.8511	111.576	121.487	29.1335	15.226	55.5387	14.1972	22.0699	73.3325	37.7963	12.4091	26.9848	25.597	739.214	57.8193	256.265	613.697	977.966	56.5639	797.698	61571.5	8999.09	CACAGAAGAAACAAGAGAACACCATTTCACAAGAGGACTGATTTTTATTTCACTGGATGA
TC105686	3096.98	3391.21	6236.94	3367.39	3659.58	5007.86	3303.85	3574.37	3595.5	2867.04	2701.94	2783.77	2375.54	3282.45	3474.77	4101.82	3058.19	3672.94	2649.11	3276.74	3845.19	3523.1	4825.96	5849.79	6725.35	9757.75	9366.8	10494.9	TTGATGCTCTGTAAGTGTGAACTTGATGTGGATGACACCTGCCGAGGACACTGGGGACGT
TC105690	2688.04	3967.79	4345.87	3573.99	3098.22	2921.39	2996.74	3730.25	3605.22	3776.76	3494.02	2564.92	2902.69	2555.55	2638.71	3039.96	2001.71	3133.04	2157.28	2440.58	2655.42	1750.38	1944.22	2391.05	1178.09	961.168	2939.49	1456.48	TAAATCCATTGAATGGTTGGCTGTGTCTGTTGGGTGCATGTTGAGCTTGTCCATACCCAA
TC105731	98.8331	87.5089	95.9521	74.7674	123.26	93.2464	116.67	51.0242	83.4571	90.7291	93.5152	244.607	267.095	102.546	108.646	116.31	113.023	239.675	30.3704	68.0943	54.4421	77.0575	66.674	21.5988	44.0683	23.08	28.2298	10.2938	CTCTCTGTGCAGTTGCATGTTAATGGGACCTTCTCTCTGCACACATGGGTCAATGTTGGT
TC105743	3113.51	1105.41	1930.31	2630.5	1163.55	867.766	1784.18	1603.14	1919.62	2231.99	2476.26	3308.22	2335.4	1465.71	2207.12	4798.03	2204.17	5907.92	1523.08	5407.65	2380.82	4567.85	6027.08	6302.61	5278.64	10180.4	7667.09	16255.8	TTAGTGGTGAATGTCGGTCAGTCATGTTTGGAATCCTACATTCTTATTCTCCGGTGTCTG
TC105759	2983.86	1213.56	1668.37	2227.65	417.96	293.976	1426.94	1180.69	1793.91	1912.08	1286.42	1919.31	1696.34	835.261	1462.12	1687.18	1109.6	3008.79	464.543	1424.22	1051.27	1285.23	2549.92	4221.04	4987.68	12771	5246.78	12166.9	ATAACTATTTTCCTAAGTGAAGCCATTTGTGATGGGAGTGTTGGCAAGGACCAATCGGTT
TC105799	31.8596	27.9829	17.3482	35.015	15.03	26.312	15.9986	22.6545	20.8502	21.7129	19.0069	19.9802	16.9284	19.0303	18.0728	20.8351	18.7872	22.2475	15.2944	18.9153	23.5215	25.7863	24.3495	50.7494	25.6448	48.0503	31.4142	47.0018	GACACTCCTTCTGTTCTTCAGGGACTGGCCAACCATATGGCCCAACCTTCACCACAGGCG
TC105807	1392.84	1151.96	922.558	1004.69	1291.96	1024.12	1084.29	730.943	959.42	981.745	997.921	857.213	963.732	1031.74	964.54	1002.98	1039.78	1212.38	943.489	1186.36	954.617	1081.92	936.905	538.692	743.592	519.426	790.455	436.507	AACACCTGTGATTGAGATGTCTGTTGTATTCTTACGTCCACCCCCCTGTTGTTCTAGTTA
TC105830	2410.9	1387.64	2692.29	4133.79	1039.14	579.318	3007.15	2033.24	2749.39	3658.4	2594.09	4398.35	4367.73	2062.69	1919.92	6814.52	2570.64	4942.01	1877.28	8896.69	2499.98	8741.1	11215.3	13483.3	26700.4	19124.3	12487	37211.9	AGTCATTCTAACTGTTCATTAGTCTGCTTCAGAACCTGTCTACTGTCCAGACGTGAATAT
TC105849	127.4	24.8369	51.6134	42.2425	20.5593	28.373	31.6487	68.874	27.5574	84.3852	93.8283	37.0002	38.2402	34.7621	107.254	40.1979	49.0507	81.5771	20.1113	61.5973	19.2634	52.0225	9.54925	13.9019	15.066	7.78694	8.90491	7.83494	CAAGGATACAGGGAAGAGGCCTTGTCTGTGGTGGGCCACTACGTCAAACCACTAATAGTG
TC105911	24.0768	27.7574	22.9243	33.1192	11.2742	10.5726	29.7638	39.3717	32.7609	44.1392	27.2746	63.112	55.0586	36.7619	56.8107	40.9226	30.3896	144.206	18.222	82.3825	57.8359	71.8891	120.436	47.7912	147.431	136.166	176.58	266.84	GCCATCCAGTCACACACTTTTCACACGATTTACTCAATAACTTCACTCAATAACTTCACT
TC105943	58.7996	53.4587	59.2753	56.2687	60.2922	65.8781	60.2625	60.0079	53.5737	51.2261	72.7558	84.3822	85.2813	70.7903	56.0031	69.4549	74.5809	79.2179	64.2274	65.0692	60.8271	94.3696	89.2923	117.749	124.362	202.199	120.975	233.117	ATCAAGCGGTTGTGTATGCCCTGGCTGGACTATGGTGGAGCAGCGTGTGTGGATCTCCAG
TC105981	1409.86	1130.53	963.229	3133.59	549.953	1589.51	698.318	2623.88	1219.69	982.713	1929.82	452.713	579.142	461.162	617.079	1513.41	441.202	1280.95	4039.53	2012.94	2340.66	1392.84	5209.63	20167.2	1953.7	3075.21	6327.53	10271.5	GGCTCAGAAATGAAGCCATGTCAGGAAGAGAGGGTCCCAGATGGCTGCCGTTTATACACA
TC106020	3121.78	3243.76	3522.83	3146.35	3020.26	7033.34	2272.1	3218.88	2729.94	3458.02	3096.59	1600.68	1807.43	2868.09	2073.78	2715.45	2251.85	1909.28	3174.67	2245.22	3280.21	1725.64	2150.41	2221.59	1607.14	896.873	931.802	705.937	TATGTGTGACAGCGAGTGCAACGCCCCTAATAAAAATAACGATGGCGTCTGGTACCATTG
TC106027	8817.68	7945.39	9214.57	6899.62	9861.24	12789.5	6509.76	8030.29	7814.57	7860.25	6552.56	4156.02	4315.76	7774.34	5384.85	6684.9	6670.8	3890.19	7591.52	5801.45	8100.07	4494.51	5696.69	5975.97	5168.28	2915.01	2215.37	2318.81	GAACAGCTCAAGAGTCGCACCATTATCCACGCACTCTAGGGAAACTATTACTGTTTGTGA
TC106063	8459.49	5750.31	9017.56	6929.82	6871.25	12822.6	5283.93	8199.05	6520.06	7351.92	6370.88	4863.61	4566.16	5510.95	4498.94	7349.37	5013.55	5222.08	5437.12	4309.46	5544.46	3641.96	5072.79	5017.75	3789.09	1994.06	3406.13	2381.44	ATAGTGGGGCCAGGATGTTTGGTGTTAAGAGGAGCTTGCTTGCAAATCATGTGGTTACTC
TC106068	824.671	766.168	1156.93	624.516	885.199	797.801	1052.24	770.588	954.281	1101.82	504.207	1392.93	1397.12	847.186	1306.38	1176.92	1005.47	1828.04	733.318	2075.53	1617.55	1927.94	1872.97	1806.89	2984.96	6014.56	4946.84	5804.97	AAAAATAATTTTAGAGAGTTGACGTAATGATCCTGACCTGGAGCTAACACAGCTTGGTTG
TC106084	214.702	146.778	233.061	111.411	177.403	103.061	171.699	239.732	170.711	295.547	191.948	511.706	323.566	202.847	310.652	515.648	362.196	609.406	259.878	701.027	320.382	698.851	352.12	482.862	774.213	1167.78	1261.87	917.093	GTAGAACACTCCATATTGATCCCAGAATACTTCACTTCACGACAGCTATATTAGTAATTG
TC106087	107.019	37.7588	195.48	117.372	17.7367	20.7857	46.5315	53.5196	61.823	30.1648	53.944	309.35	85.1558	67.4793	128.628	294.085	40.2385	398.293	60.3471	436.145	117.894	198.001	844.636	1256.68	3006.38	2144.91	1526.02	5506.55	ACCCACTTTTACAACGTATCACAACAGCGTTACTAAAGTCTTTCACGTTAAATCAAATAG
TC106088	2394.39	2859.62	3511.93	2600.85	2737.8	3266.34	2393.53	2818.66	2440.19	3036.32	2765.28	3281.88	2915.64	2377.9	2437.74	3446.38	2601.63	4511.67	2249.26	3255.01	2967.71	3360.12	4404.51	6150.01	9644.16	10997.4	6819.92	33735.9	GTGAACAAAGATCCTATTACAAATGGTTCTTCTATAATGGAGTTGCTTTCAGATGTGTTT
TC106138	3844.82	2702.86	3352.27	3317.68	2920.7	3538.62	2403.65	3376.56	2826.06	2795.56	3316.04	2343.21	2192.5	2475.32	2575.69	3676.12	2605.52	3049.73	2458.14	2842.09	2564.38	2745.9	5982.37	7572.12	6116.44	8612.31	5119.85	11730.4	ATTATCAAACCCATTAGTCTTGTACAGTAAGTACACTGCAATCTAACTCAAGCTTTATCA
TC106142	120.681	118.377	154.961	600.101	172.236	296.897	112.661	309.447	185.224	115.962	242.562	371.037	203.361	106.244	100.21	295.551	115.766	499.733	1047.24	976.474	1036.08	1681.86	2988.43	4037.38	909.44	1950.9	6828.56	3477.31	GAGACGGGTGTGAGGAAGATGCCCCACTCACACAGCTCTACCTAGGCCATGACCGAGTGA
TC106155	6294.4	4723.51	4840.82	7010.72	5666.54	4078.68	4799.87	4703.43	4828.59	5320.59	4523.54	4567.05	5533.54	4236.25	4916.34	7549.39	4183.45	7719.88	4200.25	7393.49	5839.13	6947.23	6935.66	7467.49	7334.2	7718.79	8171.21	9832.87	GACGTAATGAATAAACCCCAGCCGTGTGGTTGCAGATGCTCAATGTCAGGCCACGTCTAA
TC106192	565.373	566.43	572.648	399.38	621.111	549.698	387.109	381.78	427.397	440.539	396.582	376.424	379.226	461.311	365.4	448.263	400.483	348.664	451.866	436.911	421.487	390.431	447.913	420.594	360.609	303.491	347.735	383.719	TGTCAGAAAGAGCAGGTATTATTTTGTCACTGTTTTGATGTAAATGCCTCCTCCACGTGA
TC106233	2174.61	1262.01	2248.29	1789.93	1918.68	2114.67	1467.1	1303.3	1391.31	1857.63	1633.51	1703.75	1080.63	1522.56	1422.75	2381.12	1854.08	2865.84	1455.74	1942.73	1487.53	1811.39	1155.96	1049.3	1019.28	636.825	425.718	562.491	ATCTGTGGTCTGCAGCCCCCAAAACAAGCCCTAATGAAATGTGATGGAGTAGTAACTGGA
TC106246	825.668	481.051	987.708	589.326	1181.42	929.573	623.726	520.691	699.708	374.397	639.237	892.111	866.821	851.207	872.081	516.274	1131.76	936.535	770.199	1025.87	865.284	870.871	1118.91	1025.98	1871.61	1622.82	1599.78	1629.87	CTTATGGACTCTTTATTTACTTGTACTTTGGTTCTGGGCATTTTCAATCCACCTGGGACT
TC106247	18.4487	11.4647	14.8056	23.2456	8.04156	11.793	12.3661	3.61813	20.0978	18.935	9.35658	43.0801	28.3917	12.0098	17.9753	18.6423	19.8359	44.4789	16.8208	37.6746	16.3373	40.8044	25.88	51.4574	90.499	121.198	122.77	371.199	CCACATTCTGATCTGGAATTCGTCCACTTTCTATCTTCTCCTGCTCACTGTAGAATCATT
TC106260	518.307	622.859	539.285	626.082	616.168	938.338	559.775	742.17	673.996	645.329	561.456	430.521	411.412	619.842	491.538	489.791	525.12	488.697	724.629	541.52	844.007	491.031	1127.8	743.38	1116.02	1515.16	668.13	1137.51	GAGACTTCCCTTTGCCTGTGGCCCTTTCACCTCTCTGCGACTCGCTGCGGTCCTGGAAAA
TC106283	2291.94	3366.32	2717.77	3507.41	1443.65	873.047	2428.46	1271.41	2411.39	2996.26	2506.27	4854.75	3122.77	1821.07	3919.08	2563.79	2114.89	7042.07	1058.06	8842.02	2958.08	5525.08	6597.32	7641.13	14487.6	22767.1	14040.3	42927.4	TCAGATGCCAACCTCAACTTGAATCAATGGCATGACTCTAGGTGCCTATCTCCAGAAGAG
TC106296	1086.69	1154.62	617.274	2257.95	751.356	606.597	868.326	1038.46	1057.18	916.944	914.359	1340.63	1594.72	796.594	1051.45	1300.41	695.431	2496.05	719.578	2477.62	1363.12	1965.4	3913.95	5085.72	2018.21	6034.04	9731.59	16122.6	TGCATCCCCCCTGGCCCACAGTATCCCAAGTATATCAAAACATAGTATTGCATGCCTTAT
TC106440	95.2372	61.9434	46.1387	86.8375	80.3166	63.4571	57.9792	119.61	64.3592	92.1128	59.3507	111.682	75.5613	68.194	63.2225	56.1525	70.8567	100.951	80.9575	132.654	73.3592	110.59	104.291	108.025	150.608	210.096	120.867	335.324	CTGACATCCATTCCCTGCCGGATCGTTAGCCATGAACATTACTCACCCGGATCATTTACC
TC106481	1973.25	2510.15	2610.59	2021.14	3363.48	4415.79	1930.16	2144.67	2185.86	2496.03	1756.82	1389.76	1490.97	2156.93	1881.47	1692.82	2144.12	1315.21	2005.57	1358.02	2245.37	1214.99	1753.69	1346.05	1276.06	730.435	578.296	433.727	TCTACCCTAATGTCCAAACAAAGCCTTCAAAGCCAACACTTTCATTCACCGTGAATAAAA
TC106485	398.308	422.827	408.157	473.616	528.229	447.738	414.29	331.083	414.605	403.523	499.494	384.06	407.068	421.147	535	449.773	482.638	554.581	491.041	474.553	419.382	556.813	438.633	372.6	161.873	164.09	340.515	175.281	CAGAACAGCCTCAATTCATTGGGACGTGGACTCTACAAAGTGTTGAAAGCATTCCACAGG
TC106637	4548.77	2665.01	3734.59	3649.24	2973.56	4786.45	3604.75	3661.21	2843.48	4443.72	4256.51	2187.5	1802.86	3362.9	2762.15	4610.78	2822.74	4316.57	3101.35	4018.19	4294.77	3422.91	2645.97	2134.63	1419.11	1096.25	2188.9	1826.44	CCCCCTTCGAGATCGCCGGCAAGGGAGTATGCAAAGCTCAGACCATGAGCAACAGCGGCA
TC106726	83.4331	93.4662	97.2001	66.0193	45.5456	46.2228	101.341	59.7641	124.492	62.1717	24.5448	69.5784	87.9964	61.9432	75.4596	111.08	85.1208	253.711	91.7809	98.7094	97.3454	131.496	206.43	186.298	401.935	934.305	374.511	1317.75	CAGTGAACGCTTGGCCCTGAAGTGCTGTTCGGATGAGTGTGCAAAACCTCCATGTGCCCA
TC106774	2335.25	1561	1261.22	2808.29	970.145	1183.97	1428.03	2616.22	1298.76	2169.12	1551.66	1752.39	1625.37	1635.53	1265.1	2490.82	566.193	2854.46	1946.04	3516.16	2546.48	3016.11	2743.89	10281.3	4685.43	6272.23	6939.41	16120.1	ATCAAGCTTATTATTGACATCTGTGTTTGTCTTCCTTCAGTACAGAACGAATGCCCCAGA
TC106808	7134.99	7679.12	8355.88	6061.29	8990.58	11199.6	6428.07	4957.47	5996.58	6277.88	5409.43	4779.73	5765.27	7570.55	5175.74	6803.54	6639.73	5510.73	6286.39	6498.78	7572.64	5435.87	6336.62	4815.68	5937.86	3388.4	3874.98	4718.19	AGTTTCCATCTTACCAGCCGGTGGCACCCAAACAATATCCTTACAGCAACCTGCACCTAG
TC106857	195.244	138.165	136.553	160.721	67.6401	46.0074	170.261	101.381	112.512	200.133	157.445	193.022	180.818	84.0182	139.49	271.739	120.659	329.524	61.7659	213.82	109.573	257.028	302.905	544.443	381.811	350.902	1280.9	1117.35	AATGTAAGAAGCCGCGTTAGAAGGTTTGCGTGAGCGTAAGTGGTTTTTCATCTCGTCCTG
TC106866	92.6452	116.756	41.1313	198.508	108.271	102.602	76.1808	143.342	97.1104	99.5605	72.5807	84.8429	95.8406	95.6097	85.33	127.757	80.0201	121.103	102.995	256.099	113.876	270.084	1162.37	1388.65	6804.14	28754.8	995.377	10266.2	TGGGCCTAAAAAAACCACGGTTCCCCCCTATTAATGTTTCCTTCCCCCTCTCGTATGTCA
TC106876	1488.52	1337.67	1695.61	1367.45	1641.77	1815.8	1363.64	1214.13	1432.96	1560.87	1550.39	1181.7	1321.6	1385.44	1232.74	1598.43	1138.29	2296.33	1401.07	1837.63	2029.59	1756.89	3455.66	6605.58	8659.2	24280.1	4820.15	38515	TAGGAAGGATGAGGGGGTTAACTTCAAGGAACCTTATTCACACGCTATGTAGCTTGGCTT
TC106953	448.326	374.682	464.311	394.618	465.054	522.627	334.811	423.36	337.751	392.733	419.552	318.137	254.991	342.085	333.207	440.048	340.356	466.435	367.322	377.456	419.688	432.479	811.924	1302.08	1049.24	1958.94	960.294	4113.5	TGTATATGCTGTAGGGTAAGTTACAGTTGTGGACTAGCAATGTAGCAGACAGAAGGAACC
TC106977	16.6891	13.011	22.421	16.9505	36.9267	26.3067	25.2062	18.3772	18.0854	13.6043	31.8861	15.9747	18.6191	35.9633	31.5011	14.45	29.5169	14.7957	33.817	52.4701	31.8883	48.4537	84.4078	85.9194	95.1435	151.403	61.0431	172.845	GAAGTCGGGATGTTCCAACATCTTCGCGGGGGTAAATCTGCGTCAGCTAAGACGGCTGTT
TC106988	146.12	114.381	183.93	83.764	149.686	128.319	243.166	129.42	135.579	144.28	124.15	144.714	206.158	225.693	135.185	138.205	162.984	164.514	250.785	168.956	240.761	211.012	213.08	594.338	291.052	510.549	432.56	719.607	ACTGCATTCTTCTGAGGGTGGGTTGAGACAGTTGATCGTTTTGATAAGATGATTATGGAA
TC107008	3377.9	302.466	627.428	1631.37	73.5713	70.7201	761.21	423.872	1141.39	1104.15	1184.26	1081.69	351.224	529.68	1036.1	1456.06	726.665	1983.74	98.8868	1288.05	80.4003	956.253	19.284	11.9561	10.5423	6.31936	4.71501	15.8692	TAGATCTAGTGAGGACGGGGCTAAGGCTGTGAGGTTTTTCAGAAGGGAAGCTTTAGTGTG
TC107012	887.812	567.279	830.399	648.382	664.948	603.664	605.401	450.047	626.825	484.389	530.085	774.23	733.33	598.643	579.35	792.304	698.425	865.422	541.563	1026.12	529.842	925.15	841.865	927.733	1090.83	1555.26	1511.73	2430.66	TGATCATAGAGACTACAGATAACTCCCCTCTTATTATTGGACGTTTTTTGAGGTAATATT
TC107045	106.619	183.935	172.858	275.982	100.478	117.42	209.853	182.312	229.153	213.275	158.854	309.596	332.932	152.07	213.255	405.442	149.189	404.326	66.2849	169.784	98.4979	138.466	26.3524	41.4256	41.1399	36.7545	54.8577	33.3956	TTTCCATGAGCCATTCAAAAGAGCACATCAAGATAAACCTCTTAATGATGCACTCCAGGA
TC107093	33.2787	65.5068	80.6119	133.375	34.1222	38.7227	56.2294	60.3478	77.6887	64.8758	77.6298	115.745	110.673	30.6516	62.4808	134.488	46.0604	113.838	28.6057	81.7383	96.113	75.1739	147.389	174.557	328.771	637.603	412.334	1740.97	AAAAAAAGACCACCTTATCATAAGACATATATGGTGGTAACTGTGGTGATTATACCCTTT
TC107122	6660.72	5052.26	5529.16	4632.3	5877.43	5172.44	4377.07	3739.84	3741.43	3966.64	3301.69	5059.98	4631.46	4578.44	3741.78	6013.9	5362.92	4795.31	3834.23	5294.47	3493.75	5348.04	3522.7	2879.14	3726.5	2992.57	3272.49	3693.35	TGGAGTGGTTTCCAAACCAAGGAAGGTCTTGGATCTGTGTTGATTGTGGTTAAAAAGAAT
TC107141	604.338	591.108	899.105	613.396	838.324	997.703	512.889	427.35	398.35	500.688	556.428	313.755	461.814	475.948	491.786	600.705	731.727	379.05	492.45	394.062	525.599	381.329	477.851	554.955	457.316	306.19	284.803	416.179	GAAACTACACTGATCACTCTGAAAGTTATGGATTGATATGGACCTCTTGCCAAAACTTGA
TC107154	21.9325	39.0472	37.0962	54.6752	20.4151	12.8283	36.3799	38.9499	57.6252	35.971	16.1927	34.915	36.08	25.592	27.2972	49.6255	21.3334	54.5905	22.9657	57.1014	38.3699	53.1431	54.4361	51.5978	96.6976	80.6813	114.333	108.727	GCGCTCTCTGCACATTTGCCAACAATACTGTAGATATTACATTACCTTCACCATACAAAG
TC107176	20924.7	18110.7	21590.2	22180.8	17929.5	31139.7	12814.3	17183.1	17381.9	21063.8	16849.2	12160.7	14342.9	15977.1	15140.7	19770.9	14829.9	16949.8	16421.8	14872.1	15624	14523.3	14204.9	14551.4	10185.6	7879.4	10075.9	9636.07	CTGAGGTCCAGATCAACATAGACGCCAACGAGGCCATCGTCAAAGCCCTGGAGTAGGCCA
TC107209	358.997	693.372	1199.86	983.168	328.884	412.419	452.571	579.898	1250.3	774.451	628.99	3346.06	2799.45	907.01	1928.89	4500.59	1503.01	5967.1	606.307	3969.91	3072.88	3425.74	8445.04	2229.94	3463.76	7808.09	25635.4	18193	ATAGTCAGAGAAGTATATGGTTTTGAGGGTGGAGGTCTTTGGTTATGCAAAGGTTCTCTC
TC107228	1927	2325.72	3645.55	3980.2	1650.21	2264.76	2757.93	1928.55	1994.92	2147.26	3212.1	1919.85	2073.14	1838.82	1991.19	3312.49	1466.47	3460.42	1286.11	1607.03	1840.77	2252.51	971.866	1373.64	1000.55	719.914	1169.57	1433.15	TAGATCACCTGGTCCTGGTAAACAATAGAGGGAAACTCCCCCTCTGTATATGTCTGCTAA
TC107254	24075.9	29129.6	28468.7	21609.1	29042.8	22738.6	8070.79	15193.7	9864.68	11803.5	18946.1	19225.7	22039.6	24441.1	19669.2	18221.4	14076.5	16718.1	17307.4	15784.6	29468.5	10686.4	53725.6	39339.3	28069.3	24849.2	31609.7	70785.8	GAGTAAACACGCCTACAAATGCAAGTTGTTGTGATTTTTTAATTGTTTACTGGTCACTTC
TC107258	1474.44	589.84	771.817	1786.85	197.467	277.047	655.445	2040.52	820.296	1026.77	904.863	1019.37	590.128	845.702	600.704	3072.77	759.363	2444.94	1479.22	3360.59	1488.27	2514.67	5385.35	9769.47	3636.53	7718.15	2187.6	11189.3	CAACGGACTTGATGGGTTGACCATAGCTTCTAACATCTTCTCTCTCCCACGTACCTTATA
TC107276	33193	22010	28571.7	22555	29928.6	27218.1	19605.6	27367.4	19933	23652.8	21883.8	12462.6	15510.9	18087.9	15449.8	22227.6	20058	15751.3	20201.2	25408.6	21008.2	20726.4	35563.8	46406.6	53657.7	56327.7	20519.4	106755	GGGGAAAAATACGTCTGGTATGTGGTGGGTTTGTGAGCCAGGAGGTTGTACCGTTGCTCA
TC107284	30.4466	19.4596	14.8377	44.3902	11.5567	15.5017	17.9031	46.1261	13.0786	23.8974	28.3107	13.089	9.47705	7.9556	15.0666	21.0838	19.5103	19.8724	20.7918	17.4367	13.2426	17.1309	124.984	227.813	52.4288	76.4543	29.8512	128.848	CGTGGCACGGCCTGTATAGCGCTTAAAGCAATGGTGATGGTGACGTGGTGGCTGCTGCAC
TC107294	576.204	652.457	1204.92	1881.34	413.176	320.897	1761.65	447.531	929.605	636.511	1118.4	1404.46	1976.49	509.815	1133.35	1780.56	1079.18	2579.86	734.425	840.973	1302.92	1823.78	9931.99	4306.41	3823.09	1696.49	1909.48	25651.7	ACGGTAATGCAAGAAAATCTAACTTTGTCCTATTGCTAATGCTCATAATGCCTAATGTCA
TC107405	121.322	125.618	76.7762	163.808	95.4414	95.6634	140.063	99.4041	126.916	124.091	103.197	149.195	122.012	97.0979	104.862	136.125	103.306	189.693	79.9046	136.047	119.229	126.925	86.7199	64.3862	47.4626	52.7656	96.4727	54.6812	TCTCTTGCTCAGCTGCCCATAGCATTGCAGTCCCCTCAAGCCTCCATTTCTATCACTCTT
TC107452	372.562	173.437	494.903	277.131	337.643	154.363	198.162	391.507	204.012	148.414	251.577	161.29	133.478	182.025	272.221	278.449	305.832	297.63	132.861	316.094	99.2376	169.861	488.389	1182.37	1502.19	979.298	338.314	2387.1	TTTTAGAGAGGTTTACTACTGAACACAGCTTCAGTGTTTTATGGAAATACTTAAGGGATC
TC107460	1208.9	1683.38	1836.1	1447.2	1902.23	2605.49	1308.1	1770.43	1219.55	1591.75	1403.33	1031.3	1144	1559.03	1051.32	1396.72	1636.16	1056.51	1422.77	1053.99	1514.37	833.993	989.13	1095.54	1027.56	535.729	580.253	399.782	GCAGAAGTCTGGGTTTACTACAGACCTGTGAATTAATACCCTTTTTCAGAGTACTGTATT
TC107496	3858.62	3001.13	4078.01	2349.1	3483.14	4054.81	3416.51	1401.73	2769.42	2794	2775.54	2356.41	2473.15	3035.79	2812.57	2894.42	3050.23	2546.34	2504.7	2002.44	2444.12	1808.66	2298.75	2127.67	2163.46	1514.83	1306.56	1215.14	ACTCAGAGTCCTGCAGACTGGTCACTTCTAAGGTTGCTGAGGTATTGATGGTAACCTGCC
TC107573	102.128	64.8506	104.608	79.1741	61.9846	121.017	54.2653	51.9327	57.0541	58.1312	52.0073	52.1705	38.9741	55.8132	71.4953	40.2384	49.9146	53.0632	73.3374	39.0014	49.4947	44.3797	53.0022	78.2143	40.3637	49.6839	58.1022	50.3405	TGCACTTCCTTTTCTCCATGTGGTGGCTGTTGACAGGTGTGAGCCCTCTCTGGAGCCGCA
TC107575	45.0454	52.2685	37.0549	121.446	19.3729	65.2704	23.8684	75.7757	46.5289	46.0919	62.4078	52.8899	30.4646	23.0502	38.5015	53.3254	50.0344	54.4625	89.1603	277.596	96.1196	318.682	184.343	172.526	770.273	1105.58	244.702	1196.25	TATCGGCTGGGTCGGGATCCTTATCGCCACGGCCACGAACGACTGGGTAGTGACATGTAA
TC107600	124.743	184.663	190.171	306.488	58.4004	60.9045	183.221	75.7213	175.21	141.518	244.138	238.727	129.052	87.0874	136.632	252.296	86.8926	276.854	137.361	969.364	236.21	1428.57	630.557	1864.75	375.52	1367.5	1313.29	10969.6	GTTGATATAAATAGGTTGCAGGGTAAAACCAGACTTAATGCTGGGCTAACCATTAAGTGC
TC107611	2514.78	1480.39	1729.41	1481.9	1861.12	3617.81	1545.44	1712.86	1905.32	2182.04	2096.8	1002.73	1098.89	2097.92	1350.52	1460.58	1513.89	1367.59	1495.5	1434.83	1637.24	1184.25	1439.03	1094.72	1100.69	617.935	637.823	636.794	ATGGGACTAGACTCATGCTGATTGGTCTTTGAGGAAAAAGAGGAGTGTGCAGGTGGATCC
TC107623	9.84666	7.59777	14.614	15.4541	11.0828	5.58615	19.1954	23.7164	11.2167	16.0834	19.5661	27.324	21.5693	9.1832	17.1139	23.453	22.7723	39.7824	6.27378	21.3473	20.9926	43.0121	40.1219	49.9782	31.8788	42.7543	41.818	56.2564	TGTAGGTCAAACCGTTCGGAGACTACAGATGTTTGTGAGAAAACCGATTTTTGGTATGTT
TC107681	202.215	199.761	180.981	320.133	122.229	466.153	161.422	217.486	343.355	368.045	299.826	309.747	217.824	248.745	256.797	251.246	244.907	311.797	189.53	228.328	272.61	190.094	118.857	122.858	70.0169	48.772	99.3492	74.8402	TTGCCAAAAGACTGAGTCCACTAAGCCTATCGATACTATCCAAGATCAGCCATCAATCAC
TC107774	704.125	975.729	1199.45	1607.21	756.383	482.763	1598.4	1135.44	1579.92	1332.6	1267.6	1724.72	1785.99	852.224	1619	1407.68	1210.77	4326.39	705.94	1769.39	1311.42	1940.57	1655.3	2851.14	3504.48	7695.78	2985.46	8177.22	TCCTGTAAAACTACATTGAATGTCCTGTCCTTAACCTATTGCTGTGTACTATGCATACCT
TC107780	355.745	327.957	313.866	422.705	337.856	657.013	300.8	430.267	417.298	477.721	458.761	225.11	282.393	281.437	243.24	305.25	332.615	358.856	312.719	389.233	302.434	245.933	215.639	177.189	145.963	98.8104	99.1615	96.59	TCACTGAAAAACCAGTGTACTTGGAGCCCCCAGATGTCCAGCGGCAGCTCAACCACTACA
TC107784	779.288	263.699	236.664	683.5	108.51	93.5841	229.65	326.867	226.804	393.039	222.269	389.726	333.334	475.736	349.972	747.034	410.428	985.686	733.401	5640.58	1579.57	3804.39	3257.94	1335.68	12144.8	35835.1	1860.25	121123	GAGTCCTAAAGACCTTCTGACACCTGATAGGGCAGAACTGGAATCTCCTCTGTGCTCGTC
TC107832	55.761	54.0837	70.3616	45.3568	62.4421	53.887	75.2734	34.825	34.8567	49.0606	46.8423	63.329	40.6058	57.8077	62.1332	53.3984	55.5312	65.9456	57.2373	108.613	67.818	96.5255	55.4651	93.3993	71.6372	154.278	191.69	336.67	GCTCTAGTTAGGAGGCTCTGTGTCCTTAAATGGAAATGTATCCATTCTAAATAAATTACA
TC107978	1660.86	921.752	1524.15	709.794	999.607	624.861	704.286	313.851	654.48	522.575	836.914	675.023	980.622	852.637	950.704	490.697	1158.9	1058.07	643.276	1260.92	764.259	969.978	2106.64	2105.96	2585.05	3969.3	1600.58	11014.1	CAAATAATGCCAGCATCCCATCTTAATCAGTCTTGGGACAAATGTTAATCGTCTGTACAG
TC108058	1840.39	1736.54	2151.7	1575.87	1876.55	2209.92	1681.18	1485.63	1477.78	1619.73	1394.34	1148.36	1290.48	1767.94	1297.92	1612.72	1343.47	1332.68	1501.59	1383.75	2007.84	1278.01	1531.83	1245.98	1098.79	781.046	1067.03	820.636	ATCATCTCTGACACCTCTCGTCATCAGCGCAATGAGTAATACTGCTGAGGTGTTTCCTCT
TC108103	32.0429	32.0302	20.4323	46.9429	19.0246	23.3889	19.1487	46.8133	23.5904	28.6986	21.7562	21.8313	28.7157	19.4692	15.76	29.8454	18.8535	30.4237	15.0772	41.2667	27.0022	28.8741	39.2272	68.807	100.055	75.1804	86.6038	152.98	ACCTCGAGTGATACTTTCCGTGTTCAAGCATTCCCAGGTTCTCACCATAATGGGAATGAG
TC108111	997.206	977.316	1570.18	502.827	1350.59	1101.77	786.828	772.407	900.149	749.146	627.25	520.214	653.379	1205.66	899.99	663.378	862.49	405.141	1053.05	885.892	1261.89	908.295	1764.49	2043.09	3089.44	2366.44	2542.03	3424.15	TTTATTTCTCCTTGAAATTGAGCCATTTTGAGCCACTTGTAAAACTCGATGTCAGCCTTA
TC108136	2079.86	1341.89	1542.92	1749.84	1316.72	1827.54	1111.99	1557.75	1097.39	1582.71	1333.25	827.21	693.312	974.849	969.95	1725.66	1006.87	1264.91	1236.61	1531.05	1346.92	1206.23	947.175	1170.4	625.51	492.108	735.37	913.255	TTAGCACCTTGCCTACTTCCAGGAAGGCTGTCTTACTAATTAATATATGCATTAAAAGGT
TC108161	648.995	832.832	1343.29	1301.57	754.889	430.812	1317.79	1023.31	1222.57	908.727	1217.53	3681.12	2668.12	1089.88	1806.35	3481.91	1542.71	6135.99	1425.78	5879.39	3992.48	6208.19	3443.85	4112.11	4916.2	7443.98	15070.7	12752	TGTGTAAGTCTGCTTGTCTCAAGAAGCCTAAAACGCAGCAGGTGCCTCTGATGACCTTTT
TC108173	560.752	757.686	1030.65	504.297	463.097	444.769	710.752	202.242	854.446	653.384	594.275	655.892	925.002	617.281	683.874	719.425	657.467	1201.92	602.333	982.605	964.133	1091.72	1800.26	1315.39	1731.22	1997.6	3277.02	3437.82	TTTTAGATTGAAACAACCAGTAGGACAAATAAGTGTATGTCAATGGTACAAGGTCCAAGA
TC108174	21.2196	15.0211	12.2131	14.2014	8.78432	18.667	14.7672	8.60603	16.106	19.6532	15.3572	8.87598	7.57678	22.9486	12.5334	9.67191	9.83919	6.07288	16.9816	5.83868	22.9759	9.21556	40.0342	45.4896	102.292	90.463	5.84499	371.069	CCTGCCGCTGCAATCTAGGATTTGAGGGAAAAGACTGCGACCAACCTAGCACAGCCACTA
TC108185	547.812	528.191	649.225	638.251	697.229	462.89	593.366	471.772	511.305	432.138	469.336	459.86	627.588	578.782	444.277	507.464	705.756	570.888	526.071	584.014	546.574	652.817	740.207	556.644	1108.94	1063.81	656.175	1081.33	ACAGTCTTCACAGCTGCAGTCGTCTGCCCCTGCATCTGCTACACCGGCCACGACAGGTGA
TC108187	19.9256	111.618	120.966	120.965	32.9289	19.7218	154.306	111.469	56.4734	57.886	85.0301	186.344	129.257	99.7733	132.018	112.91	112.112	292.533	77.2872	177.215	241.738	229.093	378.465	376.3	220.867	342.025	497.177	1593.88	ACAGATTCCGCCCCTGGAGAATCCAGACCTAGACAGTAACGAGTCCTTTAAGATAACCCG
TC108204	25.3914	22.3359	36.6923	35.8221	41.0756	19.472	25.0514	7.72627	29.3536	9.67907	36.5122	40.6894	23.4017	25.3288	32.1504	56.6045	45.7524	57.9526	28.4335	68.3087	27.1531	45.2071	164.627	100.142	54.2574	50.4242	113.872	332.146	GTTGAAATGTCGACTGAACTAAATGGTCTTGAGTATTCCAAACATTTTCCCCCTACAATT
TC108226	111.294	158.756	140.777	104.51	129.419	140.827	70.923	124.482	105.996	122.373	90.6602	110.598	157.083	88.9985	101.467	149.742	105.551	200.968	199.073	227.708	207.57	200.011	483.717	1413.07	3672.94	4044.86	824.378	6943.57	GATGAAGGAAAAGCCGTGTGGATAACTAGCAGTCCGTCCCAAACGGAAGCCTTTTCGTCT
TC108237	335.556	528.534	515.096	996.915	535.885	299.776	743.347	363.398	476.944	381.978	883.873	1117.67	897.961	573.232	810.503	1164.69	620.823	1828.36	540.491	1889.52	2200.09	1690.64	2434.54	1206.49	4691.52	6115.8	4476.72	8606.53	CTAGCTAGCATAGATTCCGCTTCCTGTTGGACTGCCACAGCCCAACCAAGCCCAGTCCTA
TC108245	143.51	158.951	181.642	246.476	71.0531	55.7609	175.805	94.0333	147.464	167.671	150.706	212.748	221.337	89.2077	164.419	318.673	144.083	465.63	75.2425	597.1	194.906	452.545	315.979	352.892	357.695	1164.62	784.36	1661.52	CACGTAAAAACCATGGGTCGTCTCATTGCGACCTTTTCTCTAAATGTAATATTAGTTAGG
TC108285	9047.63	7287.03	10833.6	13991.4	4703.25	13150.6	7137.14	17260.9	9292.79	10194.6	9702.83	5543.65	6151.67	3875	5110.71	9459.62	4635.05	11643.3	5276.17	4857.62	5469.88	3181.32	3063.12	5377.9	1706	1290.62	3757.87	2929.01	ACTGTATCAGCCCAGGTCGCTCGCCTCACTGTTTCTGCGGTAGGCAACGAGAGTGGACGC
TC108296	4632.65	3802.31	6269.39	3421.24	4617.38	3852.62	4886.16	2728.92	3622.29	2990.72	2996.83	5410.4	6017.68	4971.47	3924.38	4758.6	4521.36	5554.06	3902.62	5970.49	3587.86	5983	6029.72	5785.78	8902.78	14527.5	12570.8	23704.2	TTGTACCATCTTTGTTTCCGTGACGTACATCAATGACCTTGTATCACTGCTGGCGACGTA
TC108355	6316.35	3777.63	4005.52	2988.35	3185.2	3735.79	2591.36	4239.2	2548.59	3338.46	2385.54	2632.85	3255.84	3237.02	3243.07	3210.32	4007.18	3958.31	3012.58	3059.56	2058.99	2785.65	1898.65	2562.26	2084.77	1528.16	1187.29	1051.34	ACCACTCACCAGCAATTTGTTGTTATCCTGTTGAAAAAGTGCAGCCCTTGATCTTGGTAT
TC108362	68.764	78.7053	108.582	77.2263	97.598	108.832	98.612	98.0381	91.1543	72.9876	64.5206	72.3952	87.0275	96.1865	80.7351	67.1321	102.948	76.4087	84.4154	72.1403	76.1492	73.01	162.245	208.419	174.282	584.433	103.149	496.226	CATGAATCAGGCGTGAAATATAGTCAGTCAACTTCACACTTTAGCATTAGTTTCATGACA
TC108378	576.087	141.664	404.631	134.536	405.227	301.823	510.951	264.214	238.9	198.968	311.419	284.869	411.694	441.685	413.98	545.765	362.05	215.69	750.15	10885.7	496.255	8893.28	1596.53	7610.14	6403.39	62511.6	6736.81	54855.6	GACCTCAGTTGTGGTGTGTAAAGCACAATGTTGTGTATCACCCTAAGATGTACGAGTCCA
TC108455	262.375	310.151	335.502	298.16	181.788	115.825	334.937	207.229	285.003	363.515	356.148	741.282	636.097	162.403	352.417	722.575	242.818	610.743	291.551	650.058	542.284	783.74	1615.86	2879.33	2408.06	2421.84	6591.63	6451.68	ATGTAGGTATGTGTTATGCCAGATTACAAAGACAATATTGGACACATTCCCTCTGCCATT
TC108457	1418.53	736.379	967.944	1022.61	694.849	341.246	1018.66	607.746	719.975	1228.09	829.431	1887.43	1119.91	1005.62	1142.88	2182.52	1403.66	2234.72	580.366	3332.15	1481.99	4797.31	2492.78	1257.79	4728.46	7267.06	3563.75	11417.2	ATGACTCTAGCTAAACACTGATCTCATCCAGATGACATAAACTAGACCTGGCACCTCTAG
TC108486	12402.6	9234	11161.4	10620.4	9615.29	15816.6	6118.67	15422.1	7360.94	8022.24	10732.2	6976.39	3945	8152.55	5112.59	8248.16	5718.15	4350.08	9215.85	8578.85	10167.4	6052.61	26722	17842.1	21029.6	26404.7	7287.42	25786.4	GTGGAGGATCTGAAACGCTTTCCTCATAATAAATTGGCATGATAAACAGGGAAATAAATA
TC108532	110.552	88.1338	50.9125	90.8717	32.5409	148.004	44.2745	182.794	91.1884	93.1693	105.675	41.2214	43.1467	38.6553	22.3513	75.303	22.0217	36.2225	91.0573	30.8586	43.1175	26.2167	24.9489	21.1227	20.6457	9.12448	14.7133	10.935	ATGTCTGTTGGTAACCGTTTCATCCTGTGACATGCCGTTGCATTCATCCTATGACGTTAC
TC108572	18.7179	48.6335	38.0742	60.6431	28.5507	11.8802	66.4878	37.4264	56.0865	51.5757	87.9418	172.892	274.302	71.812	65.2118	159.554	80.5306	215.808	82.7808	430.956	169.837	486.149	222.477	139.844	493.321	1036.98	1350.83	883.435	CGGCCGTCAGTTTCTGTTCATTTACCGAACGATTCTACATGTTGAATCACCACCGCTCAT
TC108579	77.877	54.0302	56.6856	85.9727	86.5804	35.5368	121.888	445.001	77.1481	399.045	97.0609	142.685	169.938	53.9772	140.11	154.591	143.714	175.625	19.4793	621.527	222.506	147.682	623.429	741.182	221.868	1045.03	1008.01	845.331	GCATTTTCCTGATATTCAATGTTTGAAGTGTGTCAATGGAATCCATGAACTACCTTCATG
TC108596	2016.9	2081.74	2470.47	1074.81	2673.29	1749.13	1530.37	1320.07	1611.93	1051.34	1122.75	1921.59	1989.78	1677.18	1251.56	1530.29	1913.29	1016.52	2003.53	1723.32	1181.97	1505.02	2480.86	3077.32	9430.8	16826.5	2402.34	18318.6	GTATACCGGTTCATATTCTGTATGTATAACATAAGGAAATAAATGACGGTAATGCCTGTA
TC108603	4026.91	2926.8	4300.6	5864.85	3142.96	3495.37	2939.2	2872.98	3451.36	4081.34	3326.62	4083.93	3702.68	3071.4	3373.53	5524.06	3521.91	5860.58	1723.17	5135.01	3774.01	4936.58	5790.49	5599.33	6513.21	9805.49	10565.7	12204.1	CCCTGTTATGTCATCCATCCTATGATCCTGTGGCTTGTAAGATGGTTGTTACCCAGTGGT
TC108665	17.6581	39.2015	43.5347	41.8588	19.5	18.3927	123.005	36.5731	44.741	43.8588	42.2472	151.887	201.197	37.4883	39.5388	53.7225	79.0381	91.0431	36.1396	83.951	57.9122	131.814	54.3859	168.069	1243.35	1695.93	540.553	3904.61	ACGTTCTGGAGCATGAGAAGACCAGCCTCGTCACACAGGTGGAGCAGTTAAAGAACGAGC
TC108668	2455.07	1053.69	1355.48	2004.16	616.357	433.952	1968.01	723.1	1164.96	2002.96	1390.16	1936.82	1904.35	1626.95	1711.87	4313.76	1263.1	3584.17	714.667	5601.84	1110.04	5208.6	3856.51	6525.58	5269.31	20007.5	11904.9	34474.5	ACTTTACCGACAGTGCTTCGTGCTGAGGTTATTGCTTGTGTCAAGGTTTTGAACCACTCA
TC108683	26.9704	13.3047	34.2257	69.6959	79.7511	5.42106	25.9139	22.6318	11.1727	53.0826	120.521	15.6002	21.6491	23.528	29.7776	46.3165	17.2205	35.089	35.9505	27.4671	8.90363	21.5436	91.9384	1097.76	205.026	488.485	228.376	6488.11	AGATTCTCCTCTGCAGTTAGCATTCTTCTACTATACATGTCCAGGTCGCAGGCTTCAGCA
TC108689	79.5499	72.0468	116.541	86.66	123.494	83.0393	122.555	68.5542	117.066	79.6652	113.763	120.215	100.934	114.033	136.819	153.135	152.032	167.886	94.4646	158.113	118.394	195.884	148.957	139.513	259.856	451.167	208.793	581.01	TCTTCCGGGGGAGGAGATGGTTAGTGAAAGAAATTATGTAATGTATGACGCGGCCCGCTA
TC108692	2105.82	2028.8	1188.69	3151.1	842.17	1511.11	1671.56	3264.11	1774.31	1600.11	1858.3	1516.62	1370.79	1186.01	989.826	2314.71	708.436	2145.58	1369.26	1884.75	1317.91	1620.96	3085.1	4379.21	4041.8	2806.04	4232.19	8089.26	AGTATGGTGGGAGTGAAAATGGATCTGTACTGAAGAACAGTGATGTCGCTACTATTGCCA
TC108703	80.5426	75.2353	89.2417	93.7588	55.9998	40.4929	94.0353	86.9958	113.78	113.593	138.867	168.646	171.362	60.0486	98.2565	182.257	73.8121	289.507	46.2495	137.487	129.976	111.255	166.705	252.796	168.113	274.544	403.49	625.584	ACAAGGCCTGCCTTAACTATATGGCTTAATGTGTCTAACCATAATCTATGCAGATGTTAT
TC108717	4533.54	4404.77	4470.25	2828.68	4593.02	5284.44	3816.75	3101.9	3272.32	3875.64	3026.08	2348.74	2631.57	3166.46	2858.86	4619.38	3219.35	2366.92	3497.01	2965.88	2823.07	2586.82	2629.85	2224.94	1931.75	1722.03	2464.84	3498.47	GCAACGGTAGCAGAGGGATGAGAAATCTTTTATAGGAATATGGAATTTGTGAGACGTTGA
TC108720	37.5039	46.7683	56.1961	30.8962	53.0093	85.0827	35.9974	63.1535	68.0039	39.7274	36.7045	28.4189	34.9622	71.9523	33.739	30.8655	42.2151	25.8363	53.5484	25.4615	43.7573	25.006	30.3257	23.5285	19.4043	22.5856	12.5943	13.9705	GCCCAGATTAAATCGGATCAAGCGTGAACCGGCGACTGCCAACACCCACACAGCGGATGT
TC108730	3064.47	2231.12	1523.08	3394.35	3296.34	1315.58	2773.77	2151.26	1637.03	2062.75	2253.3	1801.3	2096.88	2416.93	3189.11	5821.49	2115.21	5039.45	1971.07	7226.01	2328.29	8088.64	624.523	1409.35	870.842	1009.15	1750.28	1181.44	ACATTCAGAATTTATAAAACGAGCTTGGAAGTAGGTCTTCTATTCCCTGTAAATTGGTGA
TC108733	77.9118	97.1106	105.923	78.0485	68.484	113.875	99.3364	70.9246	111.632	161.549	98.5432	122.398	80.057	102	96.8266	83.4854	89.1345	152.448	68.4327	108.227	185.823	125.796	170.677	112.26	249.289	316.08	312.821	291.259	CCCCATTTACGTTTCTCCTCACCTTTTTCACGACCAAGAATCGTCCTTGATGACTTTAGA
TC108762	4172.83	3965.88	4484.03	4306.8	3783.02	7191.37	3001.75	4183.32	3859.5	4288.84	3765.29	1889.79	2331.96	3240.48	2531.99	3301.31	2649.68	2466.59	3530.75	2649.3	4144.47	2212.55	2842.19	2491.23	2204.4	1418.45	1909.3	1691.35	TGGGCCTCTGCACTGCTTTATCTGCCCATAGATGGGGCCAGAACTGGACTGTCCCTTAGA
TC108817	9289.72	4054.2	5743.48	5469.8	3097.62	5380.5	3702.81	5722.85	4144.78	6057.15	6836.23	3347.15	2393.33	2772.39	3780.74	5309.06	3455.21	6220.18	3000.37	2998.55	3987.86	2556.76	2328.49	3338.38	2159.47	659.613	1263.85	1876.38	CTACGTTGTTTTTTTAAAGGCTGGGGGAGGGCCATAATAGGGAGGATTTACCATTTACAA
TC108843	4836.62	1061.61	2265.33	3800.84	513.573	225.131	3519.7	1840.74	2223.75	2852.84	5101.1	3728.85	1099.18	2026.26	3269.84	7508.84	3114.79	7260.21	428.056	2283.6	391.594	4125.24	101.737	247.566	88.7777	152.45	59.5363	336.076	GTGTGTTTATTCATTTCTGTCTTGGAAGCACTGCCTCTCTCCAAATAAAGCTTGGAGTAT
TC108873	103.549	60.8452	46.8426	131.502	84.1758	95.5177	43.3706	46.904	59.4737	69.6398	63.3693	42.1776	45.415	69.5594	60.7433	96.4903	53.0282	57.0646	47.2284	58.1426	36.7341	52.1086	50.8042	44.0539	35.245	29.4452	21.8834	33.8551	TGTGGCCCCCAAACGGCCCTATTTACATACAGATAACTGCCTAAAGTTACCTGTAGGGTT
TC108899	2201.11	2180.59	1540.94	2198.82	1721.17	2444.33	2037.58	2160.69	1956.19	1897.11	1705.01	1536.12	1784.03	1511.41	1598.53	1810.41	1470.37	2291.63	1716.94	1887.57	1522.5	1725.53	1770.72	1351.58	641.788	775.194	1347.28	1020.3	CTCAACCCTGCACTACTGTCAAAAGTTTGTAAACGTTGTGTAAAAGAAGTCGACTGCTGA
TC108918	821.219	710.225	891.082	822.839	446.707	461.318	951.11	528.693	632.829	644.379	845.824	1578.46	1092.39	545.683	852.937	1295.49	784.82	1502.61	353.676	1258.02	733.691	1771.03	1419.33	1260.8	6875.55	10000.7	2232.86	6362.65	ATGGTCATGTGACCCAAGTGTATTTTAATCATGAACCAGCTTGATGTGTTGTTTGTCTCT
TC108985	1673.74	697.492	747.333	1465.06	326.591	667.823	707.631	1742.3	814.55	913.218	1683.04	615.802	681.213	340.956	472.327	1283.89	378.216	982.871	843.624	716.779	816.378	557.514	4898.5	4143.74	2974.95	1951.37	1813.49	4043.55	GGATCCTCATGATTATGATGCCATTTGCACGTAATGTGAATTGGATCTTGAGAATAAAGA
TC109013	1619.24	1372.44	2227.18	1453.35	2230.68	2701.79	1414.46	1645	1447.89	1780	1492.08	1022.31	1179.88	1566.09	1446.09	1445.19	1447.92	1196.16	1554.85	1252.52	1900.19	1097.26	1135.05	1163.57	1113.5	762.77	742.44	769.578	AAGGACTTCCATCAGGGCTGTCTTCAATGTGACGTAGTTCAGATCGGTGGCAGGGGGCAG
TC109066	8264.53	7002.21	10721	6151.53	9605.39	9184.59	7823.86	5426.5	6542.04	5877.01	6233.89	6310.46	6747.11	6448.42	7252.38	9621.89	7076.75	7897.18	7741.95	10054.8	7321.63	10292.7	9689.48	10918.3	10487.9	11651.2	12172.9	20939.9	GGGTTTTAGTGGCAGGTTGATCTCACTGATCGCTTCGCAGCCTTGGACAAAAACAGGACA
TC109098	534.726	320.55	415.189	446.205	329.718	185.171	429.413	161.63	331.107	296.969	280.006	305.014	443.702	290.992	370.792	509.398	389.259	614.059	192.434	320.669	293.106	286.707	183.196	133.666	176.178	138.861	140.368	114.2	TCATCATGTATAGCAGTCATTAGCTGCTTCTTTCCAGGGTCTTTCCCAATACACTGTCAA
TC109116	22.7405	12.3443	29.0018	5.36532	29.6579	11.2033	35.368	11.1135	22.8773	15.5781	8.75847	62.6492	39.7343	13.9849	41.5831	60.2967	37.2489	80.7139	27.4604	56.5258	25.5187	73.3556	52.3005	59.9653	341.157	1128.05	259.413	716.831	GTGTAAACGCGAGTCTTCGCGTGTGTTTGAGTAAGCCATGCTCTCAAGGAGCAATAATCA
TC109125	578.411	203.534	419.702	702.68	184.361	330.702	399.098	412.299	252.504	363.493	294.873	315.085	431.632	380.327	295.862	515.512	325.781	475.6	470.143	596.015	501.824	888.22	634.795	864.804	1011.63	1439.14	1039.37	2077.98	CTTTGTAGGGCGACACGAGAACGAGCGGCAGAAGTTCAACACTGAAACGCAATGCAAATC
TC109169	67.1734	75.1693	81.3955	88.987	120.931	74.517	81.0522	101.21	78.4588	65.9259	92.2738	106.63	52.0963	71.7648	83.4484	115.808	63.8701	105.939	140.927	83.3619	68.7677	73.1498	408.693	729.005	278.233	282.88	127.765	988.056	TTTCTGATCTCGGAAGCACAATGAGGTAACAATAGGCTGCTGTGGTGGCTGACACGTTGT
TC109208	2492.72	855.879	1149.17	2712.62	376.473	1333.17	981.263	4525.33	1565.24	1599.72	3969.13	466.141	321.806	866.879	462.52	1903.72	428.038	1446.56	2222.94	1655.16	1563.45	1271.78	160.642	464.914	86.0479	58.7127	89.7493	161.395	TTCATTTTCTTTTTAGGCTGGCGGCTGACCTAAGCGTGCGCCCCCCGACGAGAACGATTT
TC109215	130.143	60.699	70.24	121.304	52.1548	86.8456	75.8957	107.418	94.8769	74.3256	122.838	58.9778	51.2187	36.7662	62.0997	71.1773	53.5667	154.111	86.8294	139.587	57.1232	63.6522	570.738	331.313	808.885	49.6822	395.947	856.236	GAGATTGGGAACCTATCTGGGCTAGCTAAAGCCAACTCTATAATATTGCTTAGTGATTAC
TC109269	1724.96	1258.99	1822.98	1375.58	889.933	795.63	700.361	627.669	991.89	1070.1	971.29	980.712	727.682	850.018	751.511	1346.6	882.058	1357.69	729.748	1043.66	720.628	864.995	770.229	468.414	431.466	638.806	482.085	385.681	ATGTAAGCGCACACCAGCAATAGACTGTTTGATAAGCGATGATACTGTAGCGTTCATGTG
TC109275	1379.66	788.006	1230.85	1158.63	950.539	1043.06	930.149	971.618	1053.25	1122.59	964.936	1064.71	1094.53	1019.21	759.819	1541.54	1079.3	1603.3	1169.5	1647.02	1240.55	1118.12	1493.6	1373.31	1539.56	3777.11	2875.66	3115.78	TTATCCTCGCAAGCAGCTGGGCAGGGCAGGCCTTTGGGTGGGGTACTGGCAATTGCATTT
TC109305	1436.19	1258.36	1865.61	1429.52	1116.79	1995.21	1116.16	1394.89	1205.06	1523.5	1273.06	623.271	747.063	1257.63	859.985	1298.29	648.391	1355.63	1030.71	893.202	1399.32	679.76	779.568	913.836	578.162	359.311	462.998	421.927	CTTGACAATCCTCTCAAACACGCTGAGGGACTGACAGAGCGTTGTTGTTACGAGGAACGG
TC109365	1474.35	1487.21	1203.1	1124.43	1557.83	934.889	1233.54	1260.96	829.818	1108.8	1115.27	815.511	657.697	1003.91	669.284	850.128	1008.73	760.211	820.727	864.203	772.996	984.18	524.721	538.007	236.539	329.256	454.851	346.286	GTCGAACCTTCAGCGAGACACGACAAGACGTGGTTCACACAAAGGACTTCTGCTCATTTC
TC109369	811.46	736.621	1000.57	515.812	798.532	400.266	777.926	494.758	721.411	610.973	456.872	1118.32	1135.5	676.818	767.757	1341.9	1026.64	1454.07	589.946	1253.94	878.969	1647.1	907.405	996.468	3149.56	5881.19	3485.43	6885.83	CATTCCCTCTACTTGTTGATTGATGTGCACGGCAAGATGGAAAACGTGACCTGGGCTCAG
TC109381	5579.56	2872.12	3109.61	2436.96	2276.04	1599.01	3419.11	2661.95	2677.56	3200.51	3291.27	2878.03	3729.55	3010.78	2069.92	4129.73	2215.44	4056.89	3624.24	4479.06	3579.8	4944.76	4659.29	5784.67	5183	7759.15	6879.14	12452.5	CAATAGGGGCAGGGGTTGGTTTTGAACATTCAGTCCAGCCTAAATATGGGAGTATCTGTC
TC109396	73.928	92.9151	53.0992	103.865	94.3627	107.763	100.68	88.7242	88.5542	90.3108	81.2896	108.465	81.0443	97.9955	81.0826	132.19	67.6135	121.695	110.481	177.655	160.703	250.578	308.362	323.493	162.833	149.026	328.871	565.284	ATCCTCTCCATCAGCTGGTTCACATTCTCCTCATACGTCCTCTGCTGGTCCGCTCTCAAC
TC109421	34.948	38.7453	41.6603	41.9028	59.5913	52.9472	45.7244	51.228	43.814	37.4375	43.9069	48.8344	72.1723	44.0706	51.8603	48.7025	54.7066	45.4124	42.2001	48.2713	48.0613	47.2241	83.5635	76.1808	87.6214	214.894	91.9942	327.449	GACCTGGAGCCAGGAACTATGGACAGTGTTCGCTCTGGGACCTACGGACAACTCTTCAGA
TC109431	13.4656	11.5409	11.2731	40.8385	6.87524	16.8617	7.24889	23.071	11.8752	13.6897	19.7874	8.3457	3.45893	7.85197	7.363	15.0642	4.9922	10.1948	20.8965	16.3771	18.7558	17.9142	118.427	256.485	50.299	59.8208	21.5474	195.375	TGAGGCAGTACGTGATGCTTTCAGACATGCATGGAAGGGCTACAAAGAGTTTGCCTGGGG
TC109442	268.255	217.091	188.001	178.095	182.659	158.568	195.185	120.747	150.33	239.146	203.705	208.19	170.169	210.444	193.575	225.405	181.133	320.932	166.429	223.609	151.544	212.402	109.619	70.6328	98.4614	84.2787	170.438	124.056	TTTATATGAACTACTCATGTAGATGACATTATTTGTCTATTGACTGACAGCACAGACTTC
TC109507	459.522	375.927	457.547	491.239	492.744	562.253	324.756	468.063	424.961	459.488	307.695	378.452	439.806	532.255	388.779	478.412	584.908	377.893	442.256	670.421	571.253	669.664	340.538	346.64	417	209.134	225.759	164.022	GAGGGCAAAGTATTGTTCCCAACCATGGAAAGTCAATGTCTGTGCCCCCATGGAAATTCA
TC109513	130.689	108.789	111.003	76.8992	33.1181	81.566	51.2486	51.3128	122.732	81.3525	168.609	151.853	75.485	43.131	101.757	250.144	44.7965	112.752	54.1651	86.4716	64.5264	103.707	231.809	204.883	211.097	379.817	578.37	463.713	TGCTTCCACTAGTAACATTTCAGATTCCTTCTTTGAGAGGAGGGTATAATGTTTGAGAAA
TC109575	1814.16	2207.32	1899.1	1879.54	1952.83	1955.44	1317.42	1519.8	2061.11	1695.63	1214.52	2138.93	2213.98	1600.86	1313.72	2665.43	1901.79	2173.24	1370	2711.28	1545.63	2855.13	2372.16	2733.81	3973.1	4960.8	5387.83	7988.8	TCCAGTTATCCTGCTTGGGCAATTTTTCCTCTGTAGTGATGATTTCTGAAATAAAGTGTG
TC109685	879.282	921.393	1048.57	856.19	1340.06	1438.1	863.78	1220.03	705.544	797.87	819.624	639.453	772.049	777.52	720.442	822.672	833.054	639.888	779.679	740.382	1004.89	703.238	618.336	700.562	718.198	539.996	488.358	483.552	GTTGTATCCACTGTTGCTCGTACAACCCGATGGTTCCACAATTAACATTAGGTACAAAGA
TC109702	47.1443	78.2715	38.563	34.9344	19.1189	14.4547	39.6757	34.3005	45.7411	36.6521	49.0681	71.7623	208.639	22.5964	49.0857	42.0089	95.6484	91.3161	126.363	265.394	332.895	394.145	972.176	1444.84	4001.56	14512.2	3092.39	15882	TTGAACTGCAATGTGGTATACCTGGGTTCCATTACCCCCTGTTTTGCACTCGGTTTTTCG
TC109704	18.0285	11.5216	20.9367	11.0805	17.3173	10.1726	27.1683	14.6019	15.4355	14.1679	13.581	16.8391	20.5869	20.2982	19.3166	16.3946	19.7544	23.119	16.0391	19.8397	19.4866	20.4111	26.437	24.8393	46.8114	117.987	45.6914	122.914	CTGGTCATGCGAACTCATCGATCATATCCAACTTATTATCCTTGATATATGCAGATCTGT
TC109732	155.335	104.877	144.545	70.0669	163.482	70.8623	125.089	45.1346	87.2159	83.4629	105.957	100.84	95.1639	123.741	111.901	125.173	116.367	139.019	106.795	118.871	87.5508	131.428	128.94	208.066	401.734	849.951	262.562	1209.18	ATTCCCCAAAGTAGTTATTTTAGGTGGATTCAGTCAATTTAACCCAGTTCTGGAAATGAG
TC109808	9.28346	14.8786	15.3417	17.6718	25.6432	6.9405	16.3532	9.52791	13.3054	13.289	9.75292	17.3481	18.0444	17.2199	20.7075	11.1597	17.7896	25.0516	15.8042	15.0986	13.179	14.6023	19.9787	8.35888	31.532	45.1798	34.1347	51.3429	ACCTGTCTGTCAACCTAAACTTCCCATTTTCTGCCTGAACCATAGTATAGCCACTTAGCT
TC109852	842.412	128.237	215.224	577.466	268.649	318.888	1175.89	271.524	608.068	2338.73	309.855	987.443	1226.97	178.055	236.862	807.288	550.427	834.784	406.989	584.216	2217.71	557.097	3831.39	1164.13	8713.88	14881.2	1286.35	2457.21	GTGTCCCCGTGAGAAACATCTTGAACCAGAAATGTCACAACAAAGAACACCATATCTCTG
TC109892	15.8282	12.1031	9.66584	30.2828	7.90069	14.4287	7.25405	25.0107	9.89323	12.2124	13.9192	8.79275	6.73999	9.32611	5.81081	9.80829	5.56669	11.7713	21.1069	16.0261	13.7642	14.6944	37.4831	50.1895	29.3284	53.3452	23.5831	235.245	ACACTATCAAAAAGGGGAAGCAGTTGCTCCTTGGGTCCCAGACCCAGCTTGGTCTTCCAT
TC109936	39.7106	51.5909	46.7488	56.0654	47.6911	55.7211	50.526	71.5802	43.2411	34.8414	53.6513	49.3024	52.6497	47.3423	44.5816	39.028	48.9008	34.2526	55.4803	47.4762	45.1116	39.6276	56.2247	84.1544	77.2518	96.0096	67.4141	98.3949	TGACGAGGGTCACCTGATCTATCACAGGGGAGACATGCTAAGAGCCAGATATGAGATTGT
TC109955	98.0139	203.392	218.726	201.538	72.7912	33.3566	153.407	105.031	219.76	233.002	140.512	263.466	276.79	90.7947	188.006	199.454	124.222	403.951	63.1269	236.865	310.391	231.562	626.422	587.231	684.933	1829.99	1720.09	2385.14	AACGTAGAAAGTGTTTCATACCGGTCTTATAGTGGTCTTTGTGCATTAGTTTTGGGTCAG
TC109970	19.6115	20.9759	19.72	30.246	30.3893	32.0493	14.869	22.1777	17.5986	20.7924	17.7951	15.0255	13.7627	20.5981	11.6673	20.3614	20.6166	12.3748	20.3904	21.9077	15.8076	18.8819	16.0462	14.0058	10.3561	14.9865	13.1871	12.8653	GAGTCCAAGGCTCGTGCCCATAACAATCAAGACTTTGTAATTATTCCAGATAGTCCGCAA
TC109977	131.766	123.835	120.032	212.587	73.1649	136.582	69.7451	460.436	100.594	95.8653	188.573	44.1314	73.8337	52.9676	49.2633	93.9698	52.1968	56.5796	65.2449	26.138	36.6991	31.3474	31.0593	52.9435	25.254	17.6551	29.1322	8.80274	CAAGGGGATTTCGCTCTTAATGAATGGAAATACGGATCGGCGCTGTACACGCAGCCAGAG
TC109984	2740.76	2158.49	3356	3189.54	2970.67	3246.51	2782.04	2137.49	2627.1	2642.78	2566.16	2471.21	2764.72	2244.03	2104.95	3757.44	2573.65	3924.53	2326.59	3434.6	2205.41	2483.39	4066.17	4263.28	3725.24	7322.88	5585.19	10282.2	TTTGTATCAAGCTCCGGTATCAAAAGGGGTCTTATTCATGAGCATGAAACTAGCCCAGAG
TC109985	2083.96	1969.93	2027.79	2629.05	5123.62	6032.31	2021.29	3311.06	2574.61	2509.7	2669.16	3146.47	3235.83	4617.31	3851.72	3659.76	3119.2	4090.46	2456.29	3378.75	4666.56	3344.56	6445.17	4448.14	7092.68	11148.3	8205.02	13413.4	TTCTTTGTCATGGAAGAGTACAGGGGGTTTGGCATCGGCTCAGAGATCCTCAAGCTCCTC
TC110032	2179.95	2584.28	2826.69	3147.43	2805.88	2494.51	2303.79	2044.22	2371.88	2273.3	2125.35	1830.5	2059.67	2063.6	2060.43	3034.71	1946.31	3453.84	1858.81	2370.75	2278.6	1949.99	1700.35	1921.95	1148.31	1298.64	2133.07	1545.68	CACTGGAATGGGGAATCAATATTGCATACAGAGTCCCGTTTTTGTTCAGTACTTTTCTTT
TC110053	925.27	1029.03	661.889	663.64	641.045	429.925	956.067	816.675	755.934	2616.13	730.341	2324.87	2556.95	895.979	911.115	1018.68	967.988	2045.62	327.981	1642.67	610.808	5081.42	7206.24	10858.4	2635.21	24206.1	7801.93	96298.2	ACCAACTCTGCTGCTTGCCAAACGGATTGCTGTGATACTTTTGAGCAATCTGCATGCTTT
TC110166	307.603	119.7	83.2772	298.282	63.4151	75.7423	106.585	403.718	133.014	195.91	236.118	230.82	168.647	208.989	156.15	396.972	223.964	483.497	392.449	2180.71	500.838	1420.13	943.425	975.91	563.694	3080.72	777.444	3408.17	GTGTACGTCACTGCTACCTTCCCCTTCGGCATGCTGATCATTCTGTTGATCCGCGGCGTC
TC110222	168.256	138.232	95.9912	171.726	37.2903	57.9072	100.967	168.521	116.238	145.134	189.38	133.804	127.679	67.032	90.5204	165.793	64.8332	178.182	108.724	184.309	98.7551	229.253	173.768	366.078	363.972	457.163	257.412	593.9	GATGATTATGTATGCTGTTCCTACTTCTGTGAATGTCTGAACATTGCATCCAAAAATAAA
TC110227	226.173	252.261	369.473	203.319	202.893	361.284	157.131	105.479	159.962	173.483	228.123	103.706	149.014	230.479	101.405	123.227	152.643	89.1798	147.158	91.9166	211.812	123.53	4684.96	9867.21	7537.19	9690.94	1958.11	19446.3	CTTGGCGAACAGATTTTATTACCTTGGTATGTTTGACAAAGGACTTGAATAAACAACCGT
TC110252	110.771	123.872	166.186	133.831	124.571	106.049	141.763	148.093	150.56	151.283	120.77	237.258	186.577	110.039	186.213	283.657	187.336	330.139	71.7207	430.353	161.569	477.96	288.098	255.235	471.531	1040.71	1084.86	1865.72	CAGGGACAGAAGATAAAATCCACATAAGGATACAGCAACGAAACGGACGCAAGACCCTAA
TC110255	1322.25	826.059	841.862	864.565	813.868	1396.06	839.424	701.457	717.051	1147.17	943.34	645.002	550.229	986.45	757.002	879.515	784.124	917.685	859.227	949.937	1057.14	797.196	729.712	387.167	509.253	339.341	387.794	249.835	TGGGTGGTAGAGATCCTCTGTTCCCGGCAATCTGGTGACTGTGTCCGCCATCGAACGCTT
TC110259	306.051	252.454	269.205	181.43	246.612	301.367	211.668	206.878	262.001	262.524	211.729	172.79	212.804	255.991	214.318	258.761	226.681	178.052	252.38	148.862	202.501	114.312	193.817	182.887	167.684	105.519	126.21	102.046	GAACAAAGGCCTCCGTTTGAGCTTAAACTGTGAAGTTTTATATTATCACTGGAGAGAATT
TC110272	33.8329	45.0247	115.288	70.3774	238.691	48.9576	113.825	37.4524	247.317	384.155	226.421	241.469	141.527	95.1512	162.052	1164.46	448.658	1868.57	44.6504	1571.92	171.523	404.498	1673.14	416.429	3081.37	12341.8	3310.86	3674.17	GAAAGAGATTTAGGTTCAGTACATAAGAGATTGAATGGTGTCTGAGAGGTATGAACAAAC
TC110289	416.278	771.079	830.587	1551.79	625.12	424.947	933.08	454.125	798.021	994.8	583.081	1548.93	865.44	1166.2	2277.57	876.519	886.731	1915.34	327.748	2729.47	1240.01	2946.3	2639.65	1193.92	3486.76	5736.61	6104.1	11512	AACCAGTGGGTGCCTTATCTGGCCCTGCAGGAGCGCTGAACTAACGACCCTCGCTGAGAA
TC110291	3625.99	4433.5	4689.28	2590.12	8234.52	4803.06	3600.96	1851.81	3027.59	2572.9	3000.77	2376.86	2476.53	3676.57	3235.9	3259.61	4045.98	3178.6	3381.43	3993.78	2851.14	3264.6	6031.33	5452.79	10323.5	13694.5	6672.96	22275.3	TGACGTTCAGTTGTCGTGGCCCCCAGTCTGCTCTGGTTATGACCCTCACTGACGTTCAGT
TC110302	35.546	50.5531	49.0891	72.0442	65.3342	84.2465	44.2683	71.8457	49.9595	51.3224	32.8673	32.8841	36.3563	39.7784	29.5337	48.0802	49.8675	26.7719	35.4459	32.4083	37.5475	25.547	33.6908	41.375	27.0765	21.8049	29.6486	14.0132	AAAGAGGCTGCAACTCCTGCCGGGGACAATGGGTTGAAGTCTAGCCAGTCCAGTGACAAT
TC110348	130.651	78.7671	46.4018	102.993	42.7653	82.4301	44.1115	117.044	59.3649	76.682	111.218	58.9107	40.0093	46.7192	54.9488	71.9965	59.332	95.4449	45.7132	53.1185	39.3155	47.1937	28.4483	41.4647	18.3877	17.9396	23.5363	12.8295	CTTGTTCAGCATCTCACTGGGCTGCATCAGCGGGTTGTCAGGATCCTTCTCAACCCAGCC
TC110380	99.9189	95.539	140.02	128.891	169.536	114.031	150.81	142.245	102.597	99.3399	88.9398	253.325	375.257	95.8559	203.008	209.087	238.244	400.371	86.8485	175.279	145.535	242.811	224.057	290.214	570.9	1548.65	686.52	1936.96	CTTTTTTCGAAGAAGCACACTACGACCAATACGATTACTACAATTTAGCCGAATATTCAT
TC110402	793.2	653.941	651.994	815.835	211.489	430.915	681.753	726.271	852.068	930.732	654.343	663.097	595.006	334.936	517.815	808.103	260.167	1028.23	401.695	369.194	588.795	211.504	123.196	244.587	105.855	135.817	312.408	240.727	ACCCCATAATCACATACTGTAATAGAACATTACTGCCATACCCACAATGGGGAAAATAAG
TC110456	1414.14	1582.93	1812.88	1831.52	724	454.724	2465.51	780.007	1421.6	1439.44	1333.3	2913.82	2084.85	1362.76	1922.48	3689.95	1722.91	2651.94	772.294	3204	1510.37	3416.19	4535.32	6074.11	7197.97	17541.5	5384.3	26811.3	TTTGACACGGTCTCTTGGATATGTGCTATAAATGGTGGTTCATTTGAGGGTGGGGTGAAT
TC110459	1743.23	1970.83	2151.97	1518.12	1745.23	1744.91	1486.72	1475.92	1764.42	1843.79	2235.19	1923.89	1509.24	1206.44	1364.27	1499.94	1214.44	2556.67	1836.25	2107.04	2522.98	2159.14	3447.18	4388.68	4189.77	4068.28	3958.35	7314.39	CTCTGATAGATACTCATTAATCACAAAGCTTACATCCAACCAACGATGTAATAGCATCAG
TC110506	9971.67	5017.05	6678.97	10928	3588.85	3528.46	6461.51	6710.24	7226.67	5513.11	8089.06	9904.55	5972.75	5189.45	6250.7	17043.2	5746.57	13252.6	6979.34	19353.9	7706.98	25327.8	11666	20346.8	8802.97	29152.8	43851.7	57978.2	ACAAAAGATGTCTTCTCAGTGGCATGAAGTAGTAGTCACGAATATAAGCACAGGATACTG
TC110517	149.262	90.9351	110.576	117.214	115.039	148.287	76.1184	70.8456	105.84	126.254	91.5196	98.465	102.638	104.278	131.66	124.347	137.733	158.398	89.801	117.104	91.1434	100.202	83.0839	57.2371	76.9747	53.9952	64.0747	45.6054	TGAGAGCTGAAGACTTGCAATTGCTCCCCGACCTAATACCTAGGCTTTAACAGAGTGGGC
TC110544	163.81	167.984	234.7	61.9229	286.181	148.582	113.42	30.4887	120.471	159.404	146.286	177.587	219.584	209.705	156.358	143.829	117.023	143.885	221.057	163.575	129.422	144.968	249.638	514.607	1436	2571.58	933.135	3358.7	CCAAAGAATGTAAACCAAGTAAATGTGGTGAAAGGATTCGATCGTCTTTGGAAATAACTA
TC110559	38.4957	32.9831	33.8069	31.4581	37.721	34.5559	28.6862	26.8026	24.7663	31.2035	41.5634	21.0682	22.0156	33.4462	32.9177	31.9053	31.4468	31.1797	27.4997	26.995	34.4829	21.9712	14.7602	16.869	22.6082	20.0151	15.9012	11.2874	TCGAAAAACATTGACAAAGTGATGAAAGAAGGAAGTTAGTTACCCCAGGCAACAGAAAGA
TC110562	1066.67	390.718	529.033	601.012	236	232.68	596.944	303.57	384.679	451.934	485.982	214.703	301.609	196.766	591.609	360.395	251.308	594.796	299.527	403.297	775.312	559.167	7620.72	5521.52	3014.64	5856.62	4730.78	21257.7	CTTAAAATGATGCAAGCTGTTCTTATGGCCTACCACTGAATGAACTTGGCAAACATCAAT
TC110563	1025.96	1731.67	1095.42	2395.75	352.711	631.702	890.707	2670.99	1981.43	1382.81	1400.69	2404.3	2019.38	571.807	774.205	1263.48	880.239	2163.95	1069.52	942.429	1381.97	1693.74	2538.5	8754.26	3517.5	4876.85	3050.28	27781.3	CATTAAATCCTTTGTTGTTTGCTAACCAAATCACTGTACTGTCTTGGAAGGAGTGTAATT
TC110597	942.422	622.474	697.118	1957.22	250.825	779.435	609.198	2296.65	1301.37	749.753	1137.66	317.669	384.425	423.747	318.76	932.556	233.244	701.551	1246.55	506.497	1231.21	437.989	7389.56	13285.1	1553.96	2971.25	1545.77	9588.69	TACTGTACCCTACTTGAGACCCAGTGGTGCTAAGCTCGGTGAAGGAACAAGTAGCAGTGA
TC110613	42.5752	101.54	175.181	91.2143	79.405	53.9686	61.2693	51.2582	199.819	83.6002	59.4884	102.611	60.6065	67.6072	85.6541	93.3992	118.478	86.547	134.179	118.059	99.1889	101.032	152.83	296.737	163.077	417.489	166.571	1339.29	AAGGCTTGGAGAGTAGATGTACCAAGCATGGGATTGTTGTCTGTAATTCCAACTCCTCTG
TC110634	6.84911	28.4492	50.9009	37.3845	9.36576	4.90499	6.08995	23.1667	27.5714	33.7191	26.0444	68.9247	86.7631	11.0305	14.7272	31.6066	15.258	34.6042	6.44607	33.9995	13.4561	112.842	127.468	786.177	853.147	3853.24	87.4634	3684.82	TCCCCGCGTAGGGCTATGTTCTGCTGAAGTTTAGTATGTAAATGATGCTCTACAAATAAA
TC110654	21270.4	52705.4	66689.2	53530.1	32706.6	13642.3	84571.8	25028.7	92512.5	76001	41056	65188.3	53921.8	40065.1	58004.2	104285	29110.8	93749.4	11788.5	55763	43735.4	47637.9	10872.3	4171.43	7662.02	7613.45	32648.1	13847.6	AAAGGTGCTATTCTTCATGAGGTCCTGTCAATGGAGGGTGATCGGAATTGTGCTACTATG
TC110661	5236.75	4499.05	4679.81	5322.63	4931.3	5222.34	3302.76	4682.01	3657.99	4634.09	4020.57	2771.16	3915.5	3858.56	2946.16	4060.16	3913.55	3766.94	3700.69	3673.66	3770.05	2951.92	3716.41	3329.09	2495.26	2668.37	2163.11	2404.23	TGACCCTTCCTTTCCCCCACACCTTAATAACGGTAGTACAGCATTAGAGTAGGCTGTGGA
TC110743	773.486	542.753	660.177	646.869	482.457	375.93	476.871	470.686	518.943	537.99	574.266	614.602	610.819	391.315	484.749	892.093	540.607	808.345	444.293	756.089	558.365	730.531	618.054	857.933	974.038	1413.92	1554.23	2591.13	AAACGGGTGGTATGGGAGGGAAGTCGATTACCCCCTTCTGTAAATGTGTGATGTATCTAT
TC110771	34.0922	42.7634	41.1558	55.2203	48.3998	65.1846	46.416	58.2975	46.2866	35.8694	44.7699	32.4986	42.0981	46.9069	37.5134	35.417	49.8989	28.3912	42.4534	40.9782	43.5142	39.5378	84.4338	86.6887	79.0939	100.408	44.7821	159.628	CAACACCCTCTATGCCACCAAGCGTCTCATCGGTCGCCGTTACGATGACGCAGAGGTTCA
TC110808	23.8629	46.3675	52.6771	189.568	44.6385	40.0955	53.7804	67.6655	96.4602	65.7342	35.3962	292.364	288.433	98.9929	93.8674	225.082	161.974	325.763	93.8987	370.358	240.544	382.592	283.048	388.382	145.924	228.632	1105.04	822.824	AGTACTCCTACTGTACCGAGAAGAACTCCCTGGTGTCGACCCGAGGGGGTAACTCCAATG
TC110824	2342.37	1975.98	2174.63	2172.92	2200.63	3321.63	1612.66	1837.6	1801.26	2021.9	1928.87	1427.56	1461.73	1652.27	1378.71	1998.21	1903	1405.92	1832.21	1507.77	2100.64	1584.48	1613.36	1602.07	1186.02	996.008	960.851	1165.84	ATGAGGTTAGGGTTTTAGATGGGGTCTGACCCAATGGCGGCTGGTGGTACTTTATATTGG
TC110849	501.181	457.586	697.836	572.357	367.655	1160.73	711.068	689.263	816.396	623.535	704.182	327.203	434.281	324.809	372.661	787.99	256.706	611.454	461.647	188.492	533.876	195.461	196.017	403.165	194.423	126.285	176.185	128.157	AGATTCGTAAGTGCTTTTTAATGATTACGTACTGAGTTCTACTCTGCTAATGCAGGAATA
TC110854	349.975	240.376	349.885	244.217	333.223	419.291	304.041	217.304	302.15	286.556	325.529	259.799	233.245	352.38	233.252	289.336	292.292	326.542	280.096	292.226	292.945	261.885	275.776	169.116	258.203	172.555	154.548	129.102	CAAGCAGCTGACCATGTACCGTGTCTGGATCCAATGCAAGTACCGCAAGCCTCATACTCA
TC110898	524.251	611.556	700.463	649.572	1986.09	1681.19	605.464	669.03	792.011	690.157	752.347	1217.74	1203.47	1610.33	1546.1	1292.03	1219.07	1399.28	796.708	1127.6	1442.58	1184.35	1944.57	1235.96	2576.08	4820.35	2697.28	4590.18	GGAAGATCAAGTGATACTGACTGAGAAAGATCTGCTCGAGGACGGATTCGGTGACCATCC
TC110902	1814.86	1049.8	1880.67	3695.65	787.167	1751.35	2111.84	8769.91	1755.9	3775.38	2548	1354.37	1192.51	2837.63	1136.87	2724.59	857.088	3793.92	3020.54	5511.91	1334.58	2439.13	14269.9	27937	11766.6	15027.3	3032.42	51477.1	CTGCTTCCCCGGGAGACTAAAACAAAAGCGAGGGAACCATTTACTCTCTGTTATCCCAAT
TC110906	853.872	689.664	906.022	1110.14	418.529	565.221	542.317	645.134	637.193	608.232	644.237	545.003	523.105	548.12	803.871	979.235	415.594	1010.75	374.859	868.128	714.588	853.367	1073.36	1531.81	938.418	1318.47	1367.72	2091.42	CATAACTCCCAATGGTACATACTTTGTGGGTGCTCTGCAAATGATTATCAAGGACTAAAG
TC110918	10.6285	12.8799	24.2172	8.96161	16.5561	36.427	18.0985	26.9544	18.7542	13.6671	14.2903	50.6702	38.0358	20.1909	35.5431	47.4948	42.0539	41.7972	17.6853	27.1889	15.2287	27.3129	84.7186	198.407	134.82	295.098	221.219	218.699	GGGGATCACTATACAACCAATGTACATGATCAATTTATCTCTCAATCCAAAATTGGACAG
TC110919	87.9715	159.757	196.372	216.104	42.8088	27.2013	125.804	115.576	142.914	161.756	74.1583	367.313	182.443	122.496	294.295	224.609	186.418	321.984	193.154	1188.13	455.938	1270.09	654.351	521.583	2018.18	1322.86	2525.84	2176.16	GACAATACAGTAAAACCTTGTTCTTGTCTAGTATATACCCTTTGCAACAAGTGGGTACTG
TC110921	1213.05	1645.85	2242.84	1099.61	1355.61	2234.85	889.77	1186.07	1364.25	1589.08	1272.08	958.457	978.034	862.677	748.27	1193.97	1110.36	916.229	1250.02	855.022	999.697	812.085	747.616	810.276	1108.39	543.492	739.738	841.292	TCCGTCTGATCCGTAGCTTTTAGCTTTTGGCATCTGGATCGATATTATATGGGATCAACT
TC110936	4508.48	302.362	819.815	1996.91	535.719	380.148	656.408	1426.84	655.502	1518.76	1800.95	1932.82	789.36	1307.8	1204.98	5733.78	2106.69	5276.29	1246.61	11729.3	1452.94	9999.66	189.383	291.484	285.217	173.857	153.087	190.169	TTTGGAATGGCGTGAAACGGGGAGAACTTAGGCCTACTACCCGAACTTATCCAGAAAGAG
TC110939	461.11	805.065	993.44	1467.6	471.793	245.913	1361.94	464.22	1348.73	864.84	862.024	1886.02	1758.32	746.336	1154.14	2812.31	766.272	3398.15	614.977	2291.02	1282.1	2894.32	2094.07	2015.87	2122.66	2885.1	12053	8471.32	GTGGCCGTTTAATGCCTCGCTGGTTTCTTAATTGTTTTGATGCACTATACAGGATCTATA
TC110949	56.4685	17.8123	54.4232	66.3314	32.9292	18.5421	34.8205	95.9152	34.9901	46.624	56.2604	106.036	10.0151	20.411	49.8199	89.8512	22.1759	64.4037	27.5598	64.2772	24.8518	57.9803	87.3017	217.692	234.453	310.764	164.847	365.306	ACCACCGACTCTAGTTCAACCTCTCAGCCAGTAGAGGGGAGTCGCTACTTAACTAAATTC
TC110950	303.37	1282.61	158.541	931.29	170.337	514.543	2170.05	413.813	1502.18	438.187	893.973	1193.34	1064.52	664.358	201.775	1031.46	278.458	2513.06	422.511	240.326	211.832	388.013	44.9762	227.114	57.986	53.1537	72.5165	97.106	ACCTTCTGCTGTGGTGAAGTCTATCCAAAGCCCTAAGTAACTCTGTAGAATAAAGTCAAA
TC110951	617.284	470.588	476.342	679.292	332.848	292.38	370.547	253.587	473.389	427.115	316.301	436.634	402.309	396.502	481.79	554.57	524.111	656.01	501.152	733.855	587.234	791.849	1210.67	1063.22	1121.35	2256.98	1665.63	2858.42	CCACTGGAGAAGCTTGTTGTCATCTCTCCTCACACTCTGCAGTATTACAAACATCACATA
TC110971	3590.34	2552.03	3032.76	2822.34	2492.58	2636.83	2238.61	2881.66	2422.8	2748.33	2202.26	2130.76	2044.09	1591.76	1695.41	3969.41	2179.48	2707.34	3105.74	10347	3656.97	10027.7	14774.2	43518.5	17926.9	68240.3	9895.82	138472	CACTCCAGCATCGGTGTGAACATGTCTGTATAGTTTTACATATTTATAGTGCTGTAATCT
TC111027	8282.05	3508.63	4738.76	6472.92	4205.63	6084.48	4415.67	4200.19	5140.76	4575.48	5763.33	3601.64	4060.76	4707.83	3351.15	4479.88	3546.72	6718.09	4824.5	8478.24	6638.74	7187.91	17977.2	23711	26248	39486.4	9644.23	72999.7	GACAGATCGTTGGTTCGAAGCAACACCTTCCCTCACCAGCTGCTGTCTGTTTCTAGCCTG
TC111051	159.923	153.322	242.795	162.945	180.706	121.007	175.2	179.645	166.725	235.408	139.657	372.562	301.262	186.971	233.602	308.342	248.045	430.942	131.976	408.956	173.866	335.95	316.278	246.439	457.214	799.776	815.318	910.681	TGAACAGGGCAACTTTACAACACAAAAGGCAGCAGCATGTCACTGTTATGCGTGATAAAA
TC111078	2467.41	2877.21	3711.7	3371.84	3356.55	4132.08	3627.73	2324.64	3058.87	3141.22	2489.75	3576.83	3909.27	3163.12	3252.29	4966.02	3412.58	6367.83	2316.13	5510.13	4005.69	6551.78	5200.77	3965.57	5669.59	8043.31	8890.26	12162.9	CTGCCAGACCTGGAGGGTCGTACTCACATCTTCAAGATCCATGCCCGCTCCATGAGCGTG
TC111080	22.7439	18.1795	27.1702	20.2898	9.96444	6.21278	41.9472	5.8559	12.3357	18.1138	16.6807	70.2459	56.063	14.1815	32.6053	31.9872	25.8899	93.1792	8.23102	66.9771	37.9129	64.7841	157.477	390.368	1184.3	4068.92	280.498	6164.02	AACTGTATCTGAATTGACATATTGCAGTGCTGATATACCTGCAGTTGGCGCATATAACCG
TC111081	162.176	136.32	96.8694	108.893	180.038	98.3576	162.892	180.97	127.432	105.106	109.994	179.25	189.753	175.026	141.368	135.658	168.083	179.334	158.344	189.856	159.557	209.879	239.127	143.688	1088.21	1881.16	479.61	642.315	AATTGCTCCACACCCACGTTACCAACTCCCCTCATTTCATAAAACGGGTAGTACCCACGT
TC111085	23.2545	34.229	13.2997	46.5293	24.8888	21.7045	17.6044	69.6893	23.1544	26.4794	36.0523	22.6787	20.0133	21.0471	23.4037	27.9427	15.7853	20.4951	64.4175	50.6004	40.8795	51.964	117.973	367.863	38.5734	82.7885	39.4722	183.794	CACCCCTGACATCCTCCACGCACAGAATATCAGGAACATGGTCAGCCAGAAAAAGTACAG
TC111095	836.439	686.86	1024.49	321.068	724.939	580.85	600.011	229.925	621.751	420.47	451.121	371.632	389.979	620.397	515.061	567.86	612.613	465.01	644.144	1009.02	734.533	820.105	3670.44	2314.01	1679.03	5443.03	1753.52	6031.3	AAAAGCCTTGCTTATTGAACCAAGTTCATGTAGGGAAGAACCCTGTATTGATTCGGTTTT
TC111101	8547.76	8435.81	11155	11607	12565.7	13389.8	7114.58	12091.8	7883.14	8157.49	7973.42	6893.64	4825.49	7461.15	5483.7	9255.43	7798.58	7287.3	8889.35	8407.45	11272.7	8333.72	13736.1	17003.8	16887	23178.8	15342	44346.8	TGAAGCACGTGTCCAGTGGTGACCGTGGGATTTACAATAGGTCTTTATATCTGCTGTAAT
TC111157	6224.38	3572.91	3613.16	4408.69	3311.65	3474.68	3085.82	2942.92	3128.96	4621.12	4352.1	2449.04	2166.75	2384.25	2827.3	3445.19	2763.44	3501.01	2869.51	3321.57	3056.77	2503.1	2439.55	1926.41	1771	871.763	842.244	923.246	AACCAAAGGTGTGGACACGATTAGATTACATTTAAATTAACCCATACACTGCCTGCCCTG
TC111163	2357.85	2351.13	2201.2	2239.54	2610.6	3289.73	1785.5	2347.48	2018.34	2302.61	1790.7	1286.76	1431.87	1901.65	1568.76	1935.89	1768.41	1594.49	1930.92	1964.91	2173.4	1675.86	2134.45	1519.5	1252.73	737.008	1330.41	884.603	CTGAGTTCTGCACACAGACCACTCCTAACACACAGAGGACTTATCAATAACTAAAGTTGA
TC111213	2054	1738.64	1759.14	2229.45	2401.35	2795.06	1573.36	2713.21	1602.9	1688.86	1752.57	1283.01	1282.43	1681.92	1287.96	1880.98	1455.15	1946.89	1592.73	1397.17	1719.82	1115.64	1594.47	1340.28	951.514	660.805	1089.94	749.155	CCCACCCTCAACCCTTCTTTCTTCAGACAAATGCCCTTGTTGTAAAAATAATTAGCTTAA
TC111224	2922.43	1894.77	2294.84	1867.41	2724.86	2884.83	1955.11	1569.45	1795.64	2156.77	1961.61	1479.62	1752.37	2094.12	1726.82	2228.29	1911.32	2078.27	1963.54	1785.34	1783.59	1332.08	1877.61	1769.86	1437.94	923.167	1244.01	1046.87	ATTTGCCCTGTCATCGTGTCTTCTCCATCTGCTTTCAATAACTTGCCTATTGAATGGGAT
TC111236	2466.5	2625.58	3421.81	2722.87	1821.77	2608.05	1535.06	2316.67	2679.23	2251.28	2058.97	1619.16	1266.99	1926.93	1321.9	1766.34	1644.58	1440.87	1870.76	1346.86	1938.08	1003.23	1722.94	1231.93	1245.09	488.52	776.369	445.696	TTAAGGGGTTTGGTGTTTCCTCACCCTTAGCCCTCTACCTTTTGGTTTGTGGTTCAGAGA
TC111274	1760.49	1316.33	2010.43	1254.94	1444.49	1435.43	1559.92	1496.38	1769.4	1249.25	1344.32	1759.51	2150.8	1620.93	1765.41	2242.39	1648.68	2649.3	1667.74	3593.61	1631	2391.32	2491.94	3174.37	4293.65	6215.5	5187.58	14376.3	GTAATATTTATCGAAAGGGTGATGGAAGGTGTGGTGGTTTGTATAAGAAATTCCTATTTT
TC111295	1330.29	1140.79	906.546	1481.36	956.912	1381.47	852.071	1101.67	1076.44	1115.06	1172.04	726.755	875.563	872.326	881.9	1157.79	729.289	1284.98	807.855	915.008	859.932	593.633	699.234	470.881	491.285	295.38	488.396	332.094	ACACATGTGAACACGTGCACACATTCAGGGTTGTGATTTCCCCCATGATTTATTGTGTGC
TC111430	574.776	361.972	496.886	974.21	197.557	126.992	286.3	194.142	681.649	341.298	396.806	785.998	765.231	367.839	540.189	3067.7	568.42	1352.1	639.318	2740.26	1697.4	2450.44	3390.39	1448.28	2498.61	1217.51	3030.6	8486.92	AGTTACTATACTGGAATAGCCTGCCAGAGAACATGAGGGGGGCTGAAACTGAGTACATAT
TC111432	9.1392	1.81875	9.63512	6.55739	6.8097	6.1165	8.45826	9.39985	9.64548	4.97417	12.6546	18.965	9.26004	7.88905	12.0659	13.8217	10.1846	26.6277	9.32843	21.5923	16.9218	25.7845	44.5342	31.6121	30.2243	27.5254	68.2395	209.427	AGGTGGTGCACTGTATTTTTGGAGGACGCGTAGCTCCGCGCTGGGACTGGTTCTTTTGCA
TC111460	45.4815	48.5052	93.377	52.772	46.0503	42.888	49.4535	43.7154	416.795	51.5632	211.413	131.52	237.482	70.9847	92.2353	156.799	269.469	392.439	182.203	761.427	7948.64	685.026	62633.1	16281.1	47961.6	82643.1	44492.6	141785	GACACACAGCAGAAGTAGAGAGCAGGCTTGCTACATAAGGGGGAAATGTATCAGCTCTAC
TC111489	38.7068	34.9265	45.0752	26.8337	27.4518	21.7655	43.7336	34.1526	37.5099	43.3843	38.3739	66.0512	47.3218	23.6854	39.8177	51.9144	28.9074	78.8529	788.375	64.577	53.3469	107.034	125.422	130.971	99.8018	235.492	418.754	737.027	TTTAAGAGGTTTGTCCTTATGTAGACAGGGATATTAATTTACGGTACATGCTAAGACATT
TC111523	12943	4453.31	3576.46	18426.5	2007.2	2821.65	5462.38	18105.5	7106.06	12120.7	9897.22	9266.09	6613.45	9176.04	4571.3	33528.5	6857.47	25474.4	20784.2	53637.2	25274.2	33216.8	52600.5	68643	18040.4	64682.2	29773.4	94735.3	AACAACGGCCTGATCAAGCCCACCCACACTATTGTAGAAACTATGATGTGAGCGCTCTCT
TC111529	408.146	264.362	336.253	254.954	392.502	601.083	396.912	357.03	310.975	437.949	431.055	352.522	331.456	471.424	341.449	370.992	422.885	399.757	443.979	477.597	444.236	482.737	1104.07	494.018	1127.93	1592.59	684.671	2211.68	GAGCGTGCAATCAGGTTCTTCTTCATATGCTCAATTGCACTTTGGAATAAGAAGATAAAA
TC111532	5.44515	7.22483	17.5522	13.9491	8.02641	2.17358	23.9375	9.49499	32.4764	29.176	15.0374	25.0782	12.8999	4.71733	7.72248	43.8641	0.700751	11.3958	10.4509	5.5518	13.6974	4.7704	98.2121	276.743	83.9539	266.532	686.046	280.306	GCATGAGCACACGATTTCAACTTCAAGATTATATCGATCTGCCTGTAGAAATTTAAGCAA
TC111555	701.137	412.524	534.028	473.479	651.541	485.929	391.389	608.844	475.386	441.077	381.313	493.342	505.311	491.131	438.97	677.757	484.716	520.693	542.266	594.456	343.085	637.769	672.25	848.517	889.207	1690.03	660.3	2422.99	GGATCGTAATCAGAGAGCATTATATCAAATAGTTTGATTTTCTGCTCTCTTGTCAGATGC
TC111559	828.639	526.679	616.395	478.731	556.983	701.938	423.962	411.567	449.919	464.423	599.249	530.727	263.664	434.389	487.482	557.024	449.228	365.473	353.808	490.992	475.053	457.996	343.908	301.046	330.259	170.569	240.997	217.504	AGGTCTAGATGGGAGCCCTGCTCCCTGTAGTTAATCACAACCACCATTAAAGTTATTACA
TC111567	495.624	429.167	798.493	649.931	461.234	512.346	544.998	664.125	481.458	407.774	447.625	473.593	418.041	336.8	365.283	522.842	505.883	684.21	600.561	584.417	403.608	689.747	632.764	1086.38	696.448	1072.73	880.389	1210.8	AGTAATATTGGTAGCTTCTGATAACAGTAATGTTGGCAAAGTCACCAATGAAATTAGGTG
TC111626	66.7423	46.4754	63.2208	80.1505	66.5392	101.367	62.5355	108.594	64.4198	59.4596	60.4148	132.507	138.47	83.735	67.5018	106.95	97.1756	157.108	68.7757	159.936	108.924	166.024	141.39	134.408	274.698	522.95	574.196	769.68	ACTCCATCCTCATGGACAACGTGCCTCATTCCTTCGCTGTGCAGCAGTTACGCAAATGTG
TC111657	81.8547	160.171	179.701	171.149	214.542	179.574	22.6827	124.871	93.3944	92.729	195.082	23.8418	96.6534	327.653	46.3137	77.8797	62.9604	124.095	209.39	29.1227	114.822	155.654	288.658	568.347	1018.46	780.136	411.432	1075.54	ACTGCTTGCAGAGATCTTTGTTTTCTTGCCCGTGCTTGTTGCTTTTCCAAAGGTGACTTT
TC111696	538.036	213.482	246.421	194.24	172.452	290.797	161.64	321.483	243.203	325.648	526.659	218.271	251.09	150.758	180.233	258.088	182.763	247.501	190.49	177.889	257.272	115.773	128.13	83.6964	92.5765	72.9898	165.21	96.7962	CTACTGGCAGGTGAACTTTGAGAGGTTCCATCAGCACTTCAGAGACCAGTCCGTCATTAG
TC111729	1521.9	1207.13	1554.38	891.286	1935.12	1447.95	1265.62	821.846	1122.67	1084.63	1083.43	1167.69	872.238	1004.25	833.938	1251.27	1365.15	930.222	1497.04	1273.73	924.423	1599.52	1832.52	2605.89	3103.09	8418.63	2044.68	10177.1	GTTGTGTGATATCATTCATTGGTTTCTTTCTGTAATAAACTCTGCTTTTGAGAAGTCACA
TC111735	260.726	245.885	301.393	207.664	183.245	163.572	221.552	103.692	203.109	218.272	182.336	228.097	372.338	158.519	74.5765	227.429	155.982	332.498	172.84	166.143	342.508	195.6	318.34	668.35	2119.67	2580.29	271.324	3143.07	TTTCGTGCTAGGCCGAGGGAAGCCTGCGTTTTCTTCTCCTTTGGGGTTCCTTTTCATCTG
TC111740	11297.3	6702.58	6676.84	10380.7	4752.12	4458.28	6455.17	6971.53	6529.19	5339.1	7880.37	8646.67	7766.96	5553.06	6455.06	13003	5776.91	17285.3	7465.68	14142.1	10479.6	15397.8	9961.84	16406.4	11228.9	22484.5	19860	37228.9	TCCATGAGGGTTGAATAGGAGCCATGTGTCTGGGGTTAAGGCTGATGGATCCTAATAAAT
TC111817	363.578	244.997	441.512	212.516	432.212	326.295	437.018	179.224	349.911	247.585	335.286	337.363	314.442	341.117	367.887	366.757	409.338	428.485	353.507	346.319	289.307	354.193	445.118	511.022	730.692	793.289	709.96	1105.38	CTGTGATTGATTGACTCCTATAATATTCACAATGTACACAGAATCTAGAGGTTTAGTACA
TC111930	161.157	197.427	170.552	153.896	171.992	104.755	208.584	129.442	132.95	143.636	138.304	189.516	218.289	108.998	121.744	328.533	111.516	311.212	109.701	385.528	1275.4	344.087	8808.93	4233.77	1374.4	3020.07	7627.16	7624.65	GCGTGTAGCCTATAGTTTTTTCGCCATTTAACCTTCAAGAGAAACGCTTATATTTCCCCC
TC111982	85.0517	313.813	287.191	314.296	140.474	106.086	410.141	128.781	248.885	192.326	197.903	684.277	419.011	230.033	334.943	594.91	255.103	960.626	168.154	955.01	464.815	1034.83	922.037	676.139	776.318	956.224	3474.7	2518.92	GTGATGATAAATATACCAGTTGGTGTTTAACTCATATCAGCTACCTAGGTGACTATACTG
TC112006	414.121	233.795	146.497	309.39	92.9503	66.409	196.939	175.292	243.387	270.175	343.292	412.194	242.116	188.073	229.562	373.882	217.362	584.998	165.655	758.662	268.191	831.914	571.214	408.59	721.282	1348.29	1165.96	2133.87	TCACCCACAGAGCAAGCCAACACTTTTATATTACAATATGTCTGATGTTACGGTTCATCT
TC112050	3603.72	6955.71	3294.33	12892.6	5212.59	7675.03	4583.71	11897.5	4750.7	8356.23	4552.63	6887.84	4705.05	7236.71	7677.92	7074.43	2834.88	6313.58	7527.88	15829.8	6699.69	15304.7	14639.3	23377.4	23061.4	16390.7	40281.8	25217.4	GATCAGAACCGCAGGAGAGCTCAGCTGAAAGGACAGGATCGGTTTTCACCATATTCATTC
TC112141	85.8183	88.0838	108.082	82.7281	104.272	80.2013	123.881	59.4121	119.123	175.574	122.924	121.242	147.799	87.1766	96.1038	114.744	106.546	346.601	68.1218	100.314	126.645	119.71	52.3564	37.0048	58.2781	41.235	49.9681	39.6314	TCAGAGAGCCTGCTTTTATACAGGAACCTATCGCATCTTGCCAATATAGCCCATGGCTTT
TC112165	86.6211	119.408	146.692	117.939	125.013	108.054	132.836	113.316	164.914	140.055	86.8608	142.808	153.868	121.442	144.956	135.414	185.153	204.851	108.502	215.673	141.784	210.796	168.862	149.272	276.802	412.346	320.184	534.849	ACGTATATTCCCAACTCATGTTCATCCTCCCAACTTTCCTACCAGAAGCTGTCACGAAGG
TC112190	5259.21	3233.37	4543.19	3101.2	3559.43	6633.16	2927.43	4261.84	2446.24	4345.9	4735.47	1741.04	2023.3	2796.83	2618.6	2655.89	2530.44	2516.59	3120.63	2773.46	3574.2	1954.25	2279.94	2378.27	1952.67	1332.87	1037.59	877.29	ACAGTGATCTGTAGTGGTACACATGAAATTGGACATCTCTGGGTTGGCTTCTATAAAGAG
TC112240	1804.35	885.001	784.566	842.957	745.072	712.551	876.903	969.292	1018.46	932.347	1022.4	836.064	1040.18	769.757	655.756	1072.77	725.169	1180.46	963.804	970.944	846.968	909.997	1201.23	1425.66	1421.66	2019.67	1293.75	2939.76	CACACTGGGAAATAGTGTCCTGTCCATAAAGGATGTTATGGCATGTGTCGAAATGAAGCT
TC112266	10.0152	15.9842	19.2741	6.90064	4.29759	2.90722	22.1979	3.84849	17.9033	23.2469	23.3538	107.882	81.7859	19.7124	43.5259	46.069	27.2488	100.219	9.49369	68.9286	47.8243	46.4133	76.5364	65.4584	480.718	1503.05	540.725	1965.66	TCGTGTTTTAAACCGTGAAGACTATGGGCTCGATTCATATAAAGTTCTGCGTTGGAGCCT
TC112299	528.445	230.321	208.493	571.445	144.862	251.461	287.023	321.629	339.961	425.819	461.123	235.729	238.284	196.276	263.795	389.283	207.994	410.458	139.771	223.372	191.332	237.117	122.034	121.961	149.135	84.9651	151.159	108.193	CAAGGCCTCCTTTCTGTGCAGTCCTACCTTCTTATAGCAAGGCAGGAGGAAACGCCAACA
TC112307	376.788	995.925	2113.88	1617.61	715.291	662.589	1964.26	1222.71	3008.26	1174.71	1046.03	1601.53	1659.68	1625.59	1856.83	4292.69	587.475	2683.56	339.271	3147.71	3296.96	5976.73	14892.9	9494.04	4058.12	8398.32	25370.7	27332.8	GTATAGACTGTCACAGTACAAACGGTTGGTGTTTCAAATGGACCCAAGTCAAATATCCAT
TC112416	186.265	165.071	208.513	221	194.774	193.669	240.694	171.895	220.32	195.069	123.941	180.216	189.891	142.337	185.998	239.274	195.696	219.766	147.829	196.339	185.312	195.395	238.762	208.233	520.984	431.362	314.571	511.602	CTCCAGTGTACTAGGTATTGGTCTTATAGACAATGACTCGAAGGGGGGGAACGAATAGCC
TC112451	418.762	192.264	305.741	170.27	214.77	137.979	251.066	119.978	271.815	381.106	155.881	383.659	180.556	214.915	331.189	397.284	320.146	378.044	146.376	311.37	217.995	219.578	76.6152	73.5998	70.6838	85.0134	92.4881	76.5627	GTTGATACCAAAGATGAACGATGGGATTTTCTTTCTCCAAACTCACACACATCAATGTTA
TC112472	7768.91	7132.71	8193.19	6058.26	4190.22	3761.93	7819.81	4223.32	8368.98	5890.26	8196.03	8858.35	14151.7	5149.04	5227.09	9477.74	5256.12	14614	5864.75	7964.44	6705.22	10102.9	9633.59	10509.5	25071	33652.7	21598.5	50032.5	TGCCTAAGCAGGCCCTCAACTGAATGACTAAGACTGATCTGTGAGAACACATATGCAATG
TC112482	331.645	267.807	447.47	524.716	295.062	578.995	326.918	577.323	493.187	436.046	343.857	235.58	218.181	318.141	267.262	407.081	266.14	382.205	536.246	583.045	693.948	505.764	728.469	1756.04	484.263	721.869	641.381	1065.72	ACCTTTGGTCCCTGAGATGACGACACTGATTTGGTCAGCTCTAATTGAAGACGGCTTCAA
TC112502	1290.6	1335.53	1366.57	1025.62	1401.38	1255.66	990.429	979.753	1032.41	1160.74	938.651	844.229	901.164	984.324	1031.41	1167.01	1158.15	893.376	1106.6	898.851	1193.56	801.611	908.83	1012.01	759.124	629.232	660.346	730.125	TTGAGGTTGCTGTAACGGGGAAAGGTTTACAGGAATTTTAGTCTCTTCTGTATGCAATTT
TC112527	136.139	248.148	128.381	244.156	163.049	278.464	106.88	288.373	215.558	246.915	187.002	109.639	95.4208	178.18	137.891	112.984	142.165	98.9907	206.049	108.694	175.376	117.42	601.169	474.203	2172.01	4091.61	509.124	3786.26	AGGACCTCATTTACGACCTGTCCACCTCTGGATCAGGCTCCGGCCTCCCTCTGTTTGTCC
TC112530	4333.61	3487.87	4794.94	3201	6373.94	6930.56	2962.35	3103.15	3619.69	3646.07	2618.67	2776.5	2563.17	4263.05	3601.73	3295.17	4082.84	1991.3	4248.15	3271.64	3051.14	2646.43	2734.9	2980.1	2936.19	1782.29	1666.21	1401.57	TCACAACCCTCTATATTGACTGCAGGTTTTTGACCGGTAATGTGTAGGATTCCAAGTTAT
TC112538	1662.24	1551.76	2093.96	1293.13	1847.17	2223.56	1219.32	1419.75	1244.21	1331.64	1585.73	940.325	856.201	1345.16	1126.91	1319.17	1139.78	1078.36	1627.83	1238.89	1368.85	1302.74	1194.09	1120.32	1080.79	876.12	1076.49	940.727	TAAGATGAGTTTTACTGTGACCTCTCTCGAGCATTTGATCTTTCTGTCCTAATTGATGGA
TC112579	373.377	89.2425	196.555	429.983	62.0264	36.8205	195.842	345.516	164.628	258.17	232.785	389.94	278.555	287.352	236.504	1166.12	303.32	919.953	377.927	1464.01	530.667	1418.08	1527.13	2191.75	1227.83	6132.7	1391.5	6666.77	TTGGATCGCATTTCTCCATTTCCCATTGAGATTAGCTGTCTATAATCAGACAGGCTACTG
TC112581	21.2079	48.8846	81.2527	38.6932	34.1967	14.7894	106.024	14.3092	104.803	57.6681	45.5089	170.276	122.635	67.9154	164.507	390.812	126.214	276.014	62.4695	489.674	123.45	606.036	514.176	213.689	519.252	185.819	638.493	1575.63	TCGTTCCAATCCCGTACGGAATTCTAATCTTTGTCTATGACGAGATCAGGAAGCTGGGGG
TC112621	932.506	916.159	819.887	1278.47	253.504	248.116	899.257	679.971	888.547	1085.91	996.152	1157.21	1194.58	412.279	716.198	1097.28	517.029	1655.04	227.024	564.736	454.382	746.86	1351.56	4901.14	1564.12	8222.56	1643.68	20285.8	TGTAACGTAGACATGACTGACTAGTGACAAATATGCCTGTTTTTTTCAGTTGCAGTATTG
TC112646	16.4582	25.2692	11.9609	37.6467	14.0437	22.5397	15.7333	31.1034	18.7365	20.8629	18.1697	18.9295	23.8897	22.8491	15.8265	13.3941	15.5262	21.0885	26.4209	19.0929	26.4726	32.6347	159.369	55.8109	90.272	74.9079	337.3	156.9	ATCCCCCTTCAGGATTGAACAAGAGGCAGGCGACGTGTTCGCAAATGCCCCCTTCCAACG
TC112684	848.447	690.061	980.218	726.737	958.278	1058.45	743.798	635.421	679.53	775.485	701.125	675.558	565.122	703.294	715.249	910.965	734.053	702.748	665.425	616.535	676.039	582.442	630.953	607.709	486.486	358.047	510.54	476.999	CAGACCCCTCAGGAATTTAGATAATGTGGTCAATTTAAGAAAAGTGCAGAACAATATGTT
TC112713	14.5199	12.6755	14.6764	23.5578	9.38669	3.44655	27.4118	10.3567	19.5772	25.8689	25.4522	26.9171	24.0192	14.8282	27.7541	33.1632	18.879	69.8047	62.0724	24.9673	9.87625	26.4608	23.9563	15.5067	30.3517	45.5542	49.1584	66.6371	TGATTTCACAGCAGCAGTTTAAGTTTTTCAACACTAATTTAGGCTGACTAACCTGTATAG
TC112722	40.7576	49.5698	62.4822	97.0875	73.7104	71.7033	76.23	58.6493	60.3039	46.4774	64.521	49.3032	63.5366	63.921	67.1407	52.8817	103.705	66.9027	50.0704	81.9806	83.2389	90.6176	90.3087	120.054	269.533	561.138	75.7898	751.03	CCTGGATCAAGCCGGAGTCAAAGTCAACCCCAAGAACGGTAAGGTTCCGGTGAACGACGA
TC112740	135.529	176.171	150.72	126.384	207.479	165.029	279.234	146.568	189.965	153.374	196.373	175.904	194.44	150.204	234.743	216.305	216.014	188.719	167.979	147.643	242.901	258.723	388.736	225.739	317.797	620.277	462.774	714.438	CCACAGCAACTGGGTTTGTAAAAAGAGAGCGACAGAATATTGACCCTGGAAAGCACTAAG
TC112746	57.8941	51.4714	48.4049	51.2418	65.4939	65.3167	43.5137	53.1215	60.2185	48.7813	58.1377	41.9006	41.8652	50.728	52.0226	47.4243	66.6615	30.7682	51.3149	34.7175	63.044	30.933	34.0824	32.9956	42.5659	32.2317	26.3597	13.9164	GACTGAGGTAGACAAGATCCTAAAGGTTATTCCCAGAGACCGACGAACGTTCCTCTTCTC
TC112751	8083.09	4340.58	6137.98	5500.52	4107.51	5818.75	4502.18	4676.32	4149.55	4907.79	4291.95	3751.27	3512.42	4293.07	4375.1	6441.3	4247.26	6270.54	3320.54	6846.38	4893.26	8820.03	9178.54	9536.93	8558.73	11394.7	9692.05	19532.7	GGGAGATCTGGCGTTTCCCTGTTGTATCAGTATCCACACCAGTAGTTTGTCTGAAGAAGC
TC112820	20.1955	12.3517	12.9214	23.3739	16.49	27.1587	14.2691	32.3487	16.9968	17.1156	22.8895	24.3359	19.0126	26.614	10.9483	23.5767	8.44531	35.8826	20.5393	25.6224	16.1937	30.5566	19.6181	61.6715	49.0097	74.9075	101.321	106.964	ATTGGGGCCATATGGATGGGGTTGTCCTGATTTGAGCAGAGTACACGTCTTAGTGACAAA
TC112830	6423.65	7324.7	8100.34	5555.22	8532.45	9253.55	5992.29	5930.5	6073.59	5592.93	5065.5	4985.94	5893.99	6065.61	4646.4	6432.75	5179.51	4665.89	5801.92	5312.14	6104.58	5108.05	7623.24	7231.68	6968.76	6775.07	7880.14	8891.78	GAAACAGTCCAAGGATTTGCCCTCTTAACAAAATAATCAGTGTTATGCCAATGAATTTGT
TC112839	46.1332	14.1668	67.4884	25.2105	7.86871	7.97223	22.9499	27.126	20.7933	44.1317	22.865	67.2804	27.7102	17.1993	76.6534	26.5305	30.7784	60.5857	13.8186	107.578	50.5009	79.5121	89.5584	229.864	175.159	592.166	431.074	1413.23	TTGACTTTACGTTTGTTGAAAGGCTATCGTTGTTGAGGATTCATCGACGATACTATTGAA
TC112864	2220.86	3807.26	4461.8	2954.83	4369.54	4867.15	2144.33	2053.06	2902.1	3132.2	2181.71	2098.96	2388.96	2879.22	2266.83	2545.68	2917.99	1765.07	2718.54	2049.62	2445.47	2312.7	4434.93	3511.47	3267.52	4217.34	3415.26	6359.87	ACCCATTGTGAATCCAGTGTGCACTTCAAATAGTTTTACAAGAGTTCAAAAACGTGAAAC
TC112892	3229.59	2512.62	3173.56	2058.84	3858.86	3572.2	2398.69	1794.65	2016.85	2851.04	2256.11	1626.32	1786.69	2753	2368.27	2851.21	2930.21	1969.41	2406.59	2375.04	2525.25	2246.02	2041.37	1624.54	1940.32	1229.12	1051.7	938.762	GAAGAGGTTTCTGTCATCCAATGCCATAGGCCTACAGTAGTTACTGAGTTTGGCAAACTA
TC112943	2751.18	2624.31	2833.13	1698.56	2123.78	1661.36	1752.58	1595.66	1919.48	2029.09	1744.71	1581.07	1648.07	1587.12	1877.88	1905.19	2261.36	1853.35	1596.33	2317.81	1725.53	2309.56	2587.42	2804.82	3238.97	6580.3	3690.65	10679.4	TTTAGGCATGAAAGAACCACAGCGTTGATACTTGCACAAGACTGATTTTGACATTCTGCA
TC112971	253.362	135.515	137.175	120.14	189.724	90.301	199.098	62.4792	121.776	118.202	101.603	152.3	142.939	154.784	130.59	191.062	173.528	163.36	178.961	115.309	137.893	136.112	82.4801	73.6367	68.0953	49.0515	92.3687	43.295	ACACTCTAACATTCAGACATTTATTTACAAAAGATGCATGTGTTTAGTGAGACCGCCAGA
TC112991	3279.05	3297.6	4113.7	3226.7	2727.12	4347.35	2359.45	3593.6	2408	3034.74	2586.64	1809	1988.24	2597.56	1935.32	3330.05	2404.01	1920.95	2500.79	2140.62	2327.46	1764.46	2226.38	2657.83	1584.09	1141.93	1453.46	1201.94	TGGGGACTAATGTAAGTCATGTTGTGGGTATACCATGTGTTGTGTAAGATAATAAACAGA
TC113025	35.5548	55.8633	47.7599	134.31	45.1858	77.5818	50.274	175.087	121.841	42.9339	57.2153	51.6069	55.0824	71.9223	50.2842	122.879	30.0795	55.738	36.1018	134.97	169.845	175.561	463.463	549.269	96.9553	183.532	383.04	384.636	TCATAACACGCTGGTCCAGGGAGTCCCTGGTCTAAGCCCTCTTCTGAAGCTCAGTCATAA
TC113032	1643.71	998.87	1605.05	1098.3	1297.85	971.808	1466.01	991.071	1121.47	1020.66	968.341	1057.36	1093.6	1091.82	1057.18	1834.23	1047.16	1433.53	1213.56	1442.23	1344.03	1730.66	1529.01	2546.87	1787.34	2056.08	1682.64	2512.98	ATTTGTTCAACTTGTATGGGAATTGTGTGTAGTTTGAGAGGTGGGAAAGTTATAGTGGTG
TC113057	25.4522	22.5559	28.6131	34.2442	9.51048	8.08936	19.9743	11.5408	27.4063	29.0149	24.6017	34.4625	20.9129	16.0617	21.4447	49.7793	19.5712	54.2048	69.9641	136.798	171.039	98.23	166.194	246.487	989.232	484.952	226.957	1205.23	TACTTCTTAATTATAATACTGGAAACTGGGTCCAATAGCATATCCAAGATGGCCTCCACA
TC113068	813.563	1062.5	831.714	890.185	691.397	569.535	814.695	930.242	717.457	938.545	982.824	903.703	737.132	638.751	776.354	975.934	594.65	1428.49	816.023	1151.76	810.546	1208.58	1006.4	1500.64	1073.66	1308.11	3152.33	1789.22	GAGAGACTTTAATGCTCAAGACACTCAAATTCAATCAGTGGCATGAAGCGGAAACACATT
TC113073	118.441	114.575	200.419	99.9153	149.875	146.088	75.4316	168.831	91.4056	84.6391	81.3991	68.4908	53.1228	197.592	56.6566	65.3939	87.7423	16.5386	126.405	78.6999	65.1464	43.9919	332.725	510.758	180.047	592.22	59.2799	1300.86	GCACGCATGTTACCCGAAACCCGGTGGGTCTAAACCGATCGGAAAACTGTTCACTGGCTG
TC113121	12.5603	8.28622	10.7358	10.0341	4.42043	9.9618	12.5945	15.3309	10.523	10.8422	14.2785	9.96515	16.3234	9.95848	16.5125	17.9321	11.3087	28.1985	14.7928	16.3432	7.20867	23.8859	15.8139	32.659	24.748	33.9848	71.3871	45.5248	CTAGTTTGCATCAAGCCTGGCTTGAGCAGTTGGCCATAGGTTCTCATTGAAATGGCAGTA
TC113141	920.27	355.289	705.529	293.464	202.362	644.522	429.747	409.721	301.286	574.594	260.424	276.492	968.936	575.081	426.393	436.926	488.22	578.074	613.525	341.919	351.07	183.509	929.138	1430.78	5167.26	2969.11	401.027	5796.43	GTTTATGCACAGGGTTAAAGAGTAAGGGGTTAGCTCTGTACTTCTTGGTTTTGTACTAGA
TC113147	3900.84	1648.94	2072.64	2670.65	579.292	293.247	1742.14	1025.01	1976.44	2286.07	1684.86	2737.33	2167.16	978.2	2035.31	2102.58	1391.7	3990.88	534.74	1779.25	1284.38	1611.99	2717.91	4453.09	6526.92	17407.5	7003.16	15445.7	GAGCGTACCCAAGAAGAAAAGCTGTCTACTCTACCTTGTGATTTCATGTCAGTACATCTT
TC113245	22.5799	20.7351	42.6388	54.5205	24.4423	15.674	44.909	23.3227	35.2905	30.5353	27.1145	105.041	104.326	39.5802	46.8264	68.2462	54.469	173.24	102.308	490.432	297.71	488.398	922.658	1186.14	1232.6	2712.31	2154.92	4738.15	CAATCTTCCTTTGAGCAAATACCAGTCGGACAAAATCTATTGTAAAGATACAGAGCGAGG
TC113266	14.2028	30.8928	19.6327	40.338	12.3852	27.5491	38.9854	47.5675	31.2102	22.824	28.9947	46.5099	53.228	15.6317	13.5705	25.119	20.0063	32.8812	23.2526	23.5745	22.232	31.5312	101.075	297.309	317.283	419.033	141.661	946.259	GATCACCAACAGGCTCTCCAATCGGATTTCGAAGGGTACGGGGCGGCACATAACCTCAAC
TC113280	799.332	583.023	1001.21	394.468	707.513	620.826	705.679	394.946	505.602	749.151	579.148	454.167	399.129	526.206	530.646	566.628	493.794	701.939	622.451	418.803	566.656	384.452	326.748	356.745	330.983	185.301	176.328	199.083	TACTTGATGCACCATGTGCTTCCTTATCAATCACAGATGATATTTTAGCTTTCTGCACTC
TC113306	322.92	98.2173	140.639	298.002	127.248	71.9807	233.29	214.965	201.122	371.407	251.391	436.602	311.407	178.169	404.917	410.479	402.057	601.465	59.963	313.412	140.956	338.337	65.3997	45.505	58.3	84.7077	143.629	76.8505	ATGCATGAGTGGTGGTTAGGGCTAAAGTGCAGGTAGGAACTGGGAGAGTGCCATCAAAGT
TC113333	475.358	509.914	488.667	447.873	464.834	439.997	342.284	475.115	448.855	416.869	461.405	553.759	521.403	357.271	364.849	463.821	418.7	475.449	411.755	465.536	294.037	497.57	510.605	571.981	587.079	805.152	614.455	812.534	ATTTGGCTGAAATTGAGTATCCATAAAACTCTTTACCAAGTAATCCTACTCCGCTGTTTC
TC113345	911.43	908.843	1937.09	1286.56	1026.44	1487.15	1839.83	1804.7	1429.37	999.171	930.4	2296.59	4973	1520.61	1314.12	1053.18	1192.51	2263.43	2314.71	1659.9	2762.51	2419.12	4634	12361.7	7629.72	7437.23	4304.84	31739.8	CAATGTTCTGCCTGTACACAGTGCCATTCTGGATAAGTTCTGTAACAATAACATGAGAGA
TC113348	731.628	617.259	587.021	529.401	1066.83	1112.85	636.116	428.768	526.52	623.351	604.989	569.763	536.172	742.79	723.388	772.873	771.484	711.456	715.039	646.038	689.513	634.261	542.133	326.998	481.418	373.024	431.513	260.625	GCCCCTTGTAGGTCAACTTAAATTTGCCAGTACTGTTCTTACAGTATGTGTTCCATTTCT
TC113375	2270.55	2538.77	2691	2743.55	3812.74	4183.33	2204.36	2201.13	2441.04	2384.27	1948.12	1903.22	2056.79	2563.07	2145.5	2239.22	2416.42	1770.21	2770.76	2590.99	2962.03	2322.2	3399.67	3807.94	3246.84	3516.44	5473.16	6038.71	CCTTAAAGCTGCCTCTCCATTTTGTAATAAATCGGTTCCCCTGTTCTATGAAATATCTCA
TC113401	5354.11	3748.42	4613.08	3992.97	5047.43	4529.97	3893.86	3469.33	3211.04	3575.86	3422.04	3395.32	3062.98	3994.38	3305.86	4683.8	3712.51	4158.45	3444.98	5047.29	3635.87	6230.52	6077.5	6291.84	5593.57	6786.16	6670.84	10354.1	ACCGGTTTCTCTTTCCCACATGACAACCTCCTTTTTGTAATTAGAGCATGGAAAATGTGT
TC113441	471.638	505.11	525.05	357.024	468.823	769.233	417.835	320.672	381.057	523.713	363.559	309.701	335.698	449.814	390.26	456.221	520.818	334.507	512.575	310.222	366.805	343.069	277.837	312.84	393.862	198.839	241.509	172.303	ACACACATCAGTAATATGATGGTCAGGTGTGTCTTTAGTGACGGGCAGACGACCAGGTCT
TC113493	1314.47	1349.6	1478.52	988.486	1530.88	4031.12	976.823	1598.64	1208.65	1608.91	1297.95	765.972	955.857	1103.57	854.203	991.045	1062.5	798.645	1082.6	760.161	1431.5	618.808	916.419	693.055	642.961	404.7	517.24	485.336	ACTGAGATGACCAGCGGTTACAGGACCAAATATGACACGGTGTCATTTTAAATGGACAGA
TC113521	7141.62	7455.24	8334.05	6018.38	9720.6	11503.7	6749.59	5391.5	5861.29	6295.76	5412.82	5282.08	5635.51	7895.76	4972.24	7048.95	6439.41	5856.98	6669.67	6368.33	7091.94	5436.81	6132.59	4921.65	6142.76	3285.27	4114.86	4760.49	GTTTCCATCTTACCAGCCGGTGGCACCCAAACAATATCCTTACAGCAACCTGCACCTAGA
TC113553	1590.02	1111.63	1106.15	1239.98	764.289	993.246	935.964	722.166	927.31	1334.86	1308.23	914.283	773.496	932.43	1047.69	1161.7	1034.65	1373.1	742.432	915.793	747.293	855.05	664.049	565.022	693.979	326.743	638.787	577.688	GCGCCTTATGAGCACTGTCGTAAAAAGGGCGTAGTGCCTGTCTGAACTGTCGTAGCATAA
TC113567	23.8706	49.7244	26.009	83.1438	14.134	13.9597	39.1648	69.6482	38.9837	48.8871	25.7851	69.4811	78.5003	38.0193	30.9935	52.9848	52.726	69.8022	41.2058	94.692	73.0547	117.447	182.846	93.1716	118.676	128.472	434.035	218.184	ACTCCATATCCCATCCAGTCCGGTGTACATTTCAATCCACTGTAGCAATTCGATGGGCAA
TC113570	1185.81	1083.79	1007.71	1366.86	1026.57	1328.42	1166.96	900.02	927.458	1204.11	936.385	839.238	802.217	1131.22	1055.64	1342.36	759.677	1278.68	1085.95	1455.23	1279.73	1237.62	692.101	817.409	794.766	579.018	772.563	725.203	CTTACACCCTTCTTCCTTCTTTGGGATAGGCAGTTGCTTTTAGAGCTATATGTACAATGA
TC113583	339.294	303.831	204.096	273.199	346.049	358.572	312.757	221.696	329.056	401.44	231.668	255.069	265.099	329.805	281.917	419.461	344.076	374.193	303.51	301.282	329.528	273.931	294.399	139.841	216.308	146.823	193.543	94.0682	CGTGCACAAACACTCACACGCAACAAAGTTTATTAGGGCCCCTCAAACCAATCCTGTCTC
TC113585	622.794	587.345	734.34	640.426	387.174	358.23	838.85	429.852	508.844	493.305	675.808	1331.74	818.883	488.741	656.51	1071.78	591.477	1097.74	293.126	853.34	529.977	1440.19	1099.18	1083.22	5510.99	8045.64	1838.44	5325.69	GTTATGGTCATGTGACCCAAGTGTATTTTAATCATGAACCAGCTTGATGTGTTGTTTGTC
TC113630	910.078	779.12	940.697	703.505	732.609	838.995	656.797	496.287	662.366	694.808	580.947	718.972	726.821	534.289	697.37	1007.5	703.915	1075.74	689.979	949.08	590.144	1182.64	925.439	1072.19	945.588	2570.62	1511.59	4393.01	TCTGTAATTTGTCTTTTGCCTCCATTAAACTAAGAACAGGAGAGTCGATGAGACAGGAAA
TC113711	1258.74	1483.63	1003.87	1478.98	582.245	280.459	953.419	738.38	1185.79	1438.65	1357.27	2338.02	2178.98	634.114	1380.51	1932.78	1286.16	2849.54	607.124	2602.31	1009.53	2693.36	2434.31	3558.84	6556.91	3511.35	3962.72	10103.4	TTTTCTTTTGTGTAACAAGCTGTCATATCTGTTCCACCCGCTAGGGACGTTTTCCTTTAT
TC113743	700.87	622.045	540.248	706.063	768.261	561.447	617.088	400.307	575.159	721.781	614.126	812.833	625.841	672.697	752.163	734.717	679.631	864.821	508.031	941.498	616.592	952.03	481.011	408.449	379.476	394.37	548.592	362.44	CTACCATACCCCTTCAAGGGCACTTACTACCATACCCCTTCAAGGGCACTTACTACCATA
TC113806	563.28	389.672	602.459	640.66	646.807	756.02	390.329	596.83	426.257	436.069	567.069	247.065	417.828	428.992	303.173	460.815	331.561	491.791	538.667	408.93	442.467	449.268	901.932	874.95	645.956	663.859	614.006	1736.55	GCCAGAGCAGGTCTATGTAAAAGCATGCACCAACGCACGCCACTTAACTCTACAAATGGC
TC113809	88.9196	68.6016	69.6821	102.46	40.0075	36.8153	76.1245	70.5639	118.181	73.2011	89.3995	90.2656	64.4884	84.6099	89.6267	132.45	55.4246	136.788	110.78	462.233	263.141	454.219	1574.78	5641.1	1346.24	3512.27	423.248	8704.56	TTAAACAATGTATCTGTATAGTGGAAAAGCACAGGCTGTCTGAGCAAGGCGTAGTTTAGG
TC113821	91.0461	76.8345	99.9471	96.7614	96.385	147.795	86.3181	107.57	98.808	106.606	73.8659	58.8519	92.6633	76.2857	138.842	123.931	147.519	135.249	86.0578	119.608	107.426	167.278	62.6607	64.7045	56.6975	39.3114	59.8856	76.4854	CGAAGTCCGGTTGAAGGAATTCTGGGACAAAGGAATGAACAGGATACTAGTAGACTAGAT
TC113852	1497.94	950.314	1247.84	1544.03	1173.65	2972.97	1096.45	1668.16	1375.57	1599.33	1173.51	667.815	653.503	1036	953.478	1396.89	874.87	1265.03	914.548	865.077	1255.45	522.201	674.993	755.69	580.43	280.8	228.179	216.316	ACTACAGGTGGCCAGTAGGAGAACTCTGAAAGCCTGGTGCGATTCAACATGTCATATTCA
TC113889	29.4048	21.2703	54.1567	19.6847	76.8864	49.6759	50.1903	31.3094	33.9928	27.4453	30.4408	55.4012	26.9902	46.03	48.5067	37.0705	71.0631	38.021	61.8054	53.8231	60.5514	41.3862	67.6531	72.3339	120.446	164.596	70.42	198.887	AAGGGAGTCGGTCGCTTTTGTAGGTCTATATATGTAGGACTCTATATCTCAGTAGATTAT
TC113911	20549.5	12610	14170.8	15394.3	5452.5	4240.86	11507.2	8521.56	17110.6	13006.2	11298.3	17650.6	13055.8	7902.55	11985.8	19893.5	7920.43	26894.2	5918.88	16147.3	9240.04	17444.7	29555.7	34237.4	60780.3	85593.7	58266.6	132418	CTGGAGAGCTGATATATCTGCTTTACGAATGAAATCACCATTTGTATGACCACTTATTTT
TC113965	266.445	296.304	562.787	693.335	356.038	312.814	654.388	476.482	629.382	630.876	469.146	640.163	846.384	383.931	536.072	934.877	434.918	1271.41	405.906	792.704	796.85	1097.97	1118.49	1396.34	855.259	1263.87	1116.31	2779.9	TGAGGAGGTTGGGAATGTGAGGTATTGAAGCTTGATTAACTTAGTTGTTACTTAGTTATT
TC113974	268.953	385.838	520.738	762.144	240.336	250.486	592.91	457.84	755.176	518.501	531.335	683.849	645.869	420.661	464.599	795.415	345.556	1230.54	334.449	983.771	921.514	863.783	1470.29	999.557	721.394	871.199	3051.62	2307.6	ATACCACATTCTTGTTTGGGGGGGATGCGGGGCGGGCTAGCCAGATGTCTGATTAATTTC
TC113989	551.346	360.3	505.614	328.779	262.814	420.994	282.583	353.557	304.243	441.418	407.365	260.274	247.802	270.252	312.509	392.962	197.861	346.517	277.705	279.099	309.674	223.405	191.482	265.713	172.086	101.536	142.556	115.392	TGTTTTTCATTAAAGTGAACAGGCAGGGATACCCTGTTACCATGATTACCTGGTTTTGGT
TC114006	1066.96	1144.16	1276.43	920.505	1731.39	1502.41	1141.92	925.954	916.977	977.114	828.764	862.283	997.777	994.818	934.771	1000.21	1030.06	1055.2	1059.24	1078.64	1218.46	969.636	1409.61	1512.36	1558.29	2940.39	1777.94	3537.05	CCTCAGCTGTGACATGTTTTTCTCCACTGTTCTATTATTCTAGTGAGTCTGTGATTTGAG
TC114021	29.7627	34.0199	30.1335	61.5258	43.3973	24.0512	67.4957	146.036	51.3619	45.0873	22.4653	79.232	66.3931	39.833	51.7842	114.589	27.4186	220.742	61.1991	394.624	90.7239	278.711	84.0629	267.867	67.6211	106.035	260.043	274.816	GGGGATATATCTCTTCTGTTACATTCTCTAAAGGCATCAACTCAGCAAAACTTACAAAAA
TC114026	2445.55	5620.93	8297.45	9369.49	4918.94	3440	9174.65	5716.67	8355.1	7517.26	6082.73	16335.6	12283.9	8515.93	7877.2	17869.1	6840.25	13762.6	3943.11	14623.8	10793.5	12950.1	15493.2	17686.4	20704.2	22468.5	37858.8	49135.7	TGGAGTGCGTTCAGGGAGAGAGACCGCCATCAACAAGCCCCAGGGTCGACAAATCAAGAA
TC114029	1927.9	1058.84	2224.55	2007.54	1338.08	2359.38	1188.58	1686.24	1347.31	1645.6	1729.84	994.879	867.129	1061.79	1088.01	1725.66	984.237	1641.44	1075.9	1216.19	1257.46	1051.73	983.403	1011.27	698.897	468.529	737.173	616.7	GACTGCTTCTTTGTGGTGCGGCGGGGATGTCTGTTTGTGTTCTGTAAGGCTCATCCCAGA
TC114045	427.996	379.289	867.909	813.234	367.153	487.792	626.674	810.005	933.254	380.931	313.21	613.396	1020.72	317.768	396.247	273.492	362.357	1059.8	336.987	253.378	449.442	269.521	49.5773	197.61	15.7019	37.3413	63.6137	30.3639	TTCAGGAACAATACCTGTTCTCCCCTGTATTATTCACCATAATTCACAGGTAACCAATAA
TC114059	127.336	131.454	147.057	109.984	65.7288	46.8208	160.986	105.238	202.163	198.85	124.968	203.2	178.043	71.3416	109.251	274.95	70.6468	247.607	256.296	644.76	787.344	734.83	1261.76	1080.74	763.478	1086.06	3307.02	2884.75	CCTGCAGAGGTAGCTATTATAACAATTGGGATCAATCTATTTATTACTGTTTCGAGATGA
TC114103	2322.56	1853.49	3009.47	1796.76	2467.18	3157.95	1541.53	2367.85	1882.51	1741.61	1899.43	1251.58	1422.61	2092.26	1180.3	1611.14	1391.24	1080.16	2523.68	1437.21	2226.27	1263.29	5324.37	8260.31	6116.53	7413.46	4424.8	18400.8	GGGGGACTATTTTTCCCAAATGTGTCAGAGGGAAAGGGTAGAAGTGCTGGGGTCAAAGCT
TC114117	406.172	1000.78	1234.09	850.026	450.582	328.503	1453.88	1153.46	1290.79	859.691	812.7	2199.49	2050.72	888.1	1121.87	2316.14	980.751	3233.77	848.676	3460.98	1970.56	4522.9	2384.32	1896.35	2650.27	3215.65	7721.45	6624.56	TGTGGTTAGGGTATCAGTGTGTGTAGAGGATAGGGCACAGATATGGTCAGTACTAGAGAT
TC114119	1574.44	1174.24	1062.84	979.971	1183.61	1095.09	1063.99	858.991	1048.16	1062.39	1007.75	1076.18	855.837	902.594	762.938	1363.27	838.013	1028.89	882.477	1062.13	858.157	930.503	1423.07	1500.97	1517.68	1488.46	1724.04	2739.44	TTATGGGTGGAAATGTAACACTGTAATTGAGCTCTATCCGCATGATTTCTAGGGAATAAA
TC114131	339.933	178.151	196.553	290.122	124.746	40.523	136.024	108.779	189.096	239.819	110.406	137.718	235.221	166.131	358.026	487.074	179.924	620.061	186.206	574.046	192.101	616.978	488.363	771.256	453.958	612.107	1407.42	1180.02	TTCAATCAACCAAGCAGTCTATTGAAGTCAATTATGGTCATGTATCTTTCAACAGCAGCT
TC114202	38.4161	70.5661	88.001	36.7699	52.8532	40.1313	38.7127	28.5601	44.7869	45.5179	46.5074	76.6509	70.5075	44.4918	44.2515	40.7872	56.0854	55.366	31.4372	42.9022	21.3789	34.4343	68.6417	93.3236	381.454	267.907	84.2452	298.915	GGAAATGCAGCCACCTGGCTAAAATAGATTCTTGTTTTAACGCTGGATGTCAATCTTGAA
TC114256	400.108	206.34	209.517	210.288	188.784	175.241	177.581	123.351	187.715	167.949	191.344	191.224	170.503	184.165	189.985	334.228	257.581	359.02	162.772	1046.29	261.561	1158.96	447.967	1482.63	513.075	9976.89	887.377	19277.9	TTGCATTTCCTCTGCAGCGTTGGGCGACAGAGTTGTAGTCCATTTCCAATCTCTCAAGTT
TC114297	62.8975	137.392	76.9026	89.6788	160.761	64.7791	95.8767	72.4962	45.5014	149.363	116.047	53.2189	55.0102	82.9166	91.5043	166.547	75.3431	152.165	266.063	435.746	736.072	914.189	1173.57	1130.77	389.483	204.43	1105.12	1747.08	AACAAGTAGGGTTTGGCGTGTGAAGAGCTTACAATTTCCATTGTAAAGTAATACAGGGAT
TC114306	137.403	76.3537	130.622	81.5234	78.4087	58.7344	239.154	209.656	170.902	229.633	142.084	572.915	378.473	154.852	296.961	328.996	278.022	637.564	282.359	2154.61	848.588	2004.89	1180.34	2174.32	1856.07	4037.78	13733.8	7451.16	GCACCACATTTACGCACCATGCATAACTTTGTGTTCTACTCCTAGGATGCATATAGGCTA
TC114307	39.1805	23.9378	33.5566	57.5498	13.3695	10.1955	32.9124	29.9282	43.0869	28.9326	46.0924	103.452	62.7918	23.3726	46.905	94.1775	43.515	166.157	55.8352	188.431	171.091	204.1	259.055	360.323	460.58	808.681	760.968	1493.65	TACTATAAAACATATTATGATTGTCAATCTCCTATGGAACAGAGAGATCCAAGACCCACT
TC114322	200.383	438.897	300.737	441.708	253.967	270.344	368.294	443.333	308.565	470.743	402.118	900.586	1058.91	270.458	503.637	525.068	330.81	1169.87	220.731	745.182	516.176	976.684	931.061	556.958	1202.17	1276.8	3452.69	2348.26	ACGTTCCCACGACTCCCATACTGGTCACCGCCCCCGACTTCAACTGACCAATAACAGCTG
TC114364	1389.51	189.46	654.347	741.893	178.09	402.488	364.74	235.399	402.013	361.517	987.534	328.208	126.659	187.856	433.461	409.998	212.837	628.3	252.372	224.086	142.769	215.29	39.369	161.173	61.8518	98.6868	26.2692	67.475	CTCTGAACCGGTATATGAGCATTCCACGTACGAACCTGTCTTGTGAGCTGAAAACCTTTT
TC114429	1751.15	1654.82	2232.75	1067.06	1521.88	1246.78	1434.81	903.302	1211.02	1166.85	1243.9	1476.45	1128.36	1762.35	1409	1537.57	1548.58	1875.78	1420.76	2584.05	1490.58	2691.94	1759.2	2373.27	1838.2	8189.43	4129.43	12534.7	CGTGCTGCACAACCAACCATCTACAGTGAATGGATTTACTACGATTTCTAATGTTACAAA
TC114449	36.5488	17.1946	20.0029	3.67654	7.00988	33.6726	16.1534	4.35354	22.8902	15.7992	43.6325	79.9467	49.2698	52.3086	32.5863	48.5689	20.882	118.047	7.2301	118.191	44.6985	157.557	86.313	69.0353	76.3434	114.386	702.006	307.495	GCCTAAACCCATGTTTCATAGAAATGAATAGGAGCATCTCACACTCTGCAAAAGTTACGT
TC114470	127.837	232.178	120.217	450.296	153.657	143.692	145.385	459.291	109.334	210.332	219.057	95.5881	90.4984	135.931	76.3957	558.054	98.2781	306.079	256.918	361.155	212.989	234.265	1375.61	1471.08	1260.51	1761.53	293.445	3934.33	GCACGGGCGACTTCCTCACCAGAAAGTCGTACTTTAATGTGACGTTTCTCGGGAGAATTC
TC114517	98.1269	99.8882	104.977	121.657	65.9407	104.766	146.843	107.791	138.955	97.562	112.758	118.807	89.4286	85.0607	103.111	125.142	81.6579	175.75	78.0382	60.9518	102.444	75.9302	65.3457	37.8896	49.2855	36.0717	62.4502	33.1911	CTGGTCTACCGCTTTTGTCCTGTGGAGGATGAGTCTAACGACCTGATCTACCAGCATTGT
TC114535	136.98	78.7311	127.412	217.244	46.3297	36.7493	245.025	84.3638	223.711	108.863	115.072	246.121	293.868	139.029	190.603	313.947	143.741	538.343	87.9542	390.213	204.056	248.455	368.737	377.244	520.28	1331.61	1048.11	1136.59	TGGATACTATCTCTCTCTCGTTCACTATCCGAATTTTAGTGAAACAGAGAATGATATGAC
TC114536	172.112	167.256	131.751	119.323	226.433	65.8662	142.503	98.0258	119.549	135.361	152.038	305.378	96.5586	174.07	199.628	184.036	135.833	430.499	164.17	155.552	115.112	471.458	210.233	321.887	491.534	1633.24	1504.22	778.486	CTCTGTAATATCCCGTTTTCACTTTTGACTGAAATCTGTCATTTCGAAGTCCCAGGCGCT
TC114545	13.7085	12.6144	10.1202	30.0903	7.84382	9.75132	8.55377	19.678	7.88242	7.81849	17.9607	12.7627	11.1505	11.2355	9.60386	13.9593	9.378	18.8037	14.2859	20.1761	13.5169	13.8104	37.8772	71.0041	10.9607	25.8827	47.1874	52.2812	ATCATTTTGTGTCCGACCCAAACTATGATAGCCCATAGTCGGTGTCCCAGTTCAGCAGTG
TC114560	430.99	308.987	358.971	270.7	384.28	432.76	398.488	182.613	335.182	286.409	268.423	372.45	258.156	391.617	400.174	464.722	555.001	474.22	396.205	629.718	371.631	620.124	543.4	395.639	1094.04	1586.87	786.42	1058.09	AATGTATTTGTGAGCTTGAGATCCCCTTTCAGTCTTGCTCAGCAGTATCGATCCCATGCA
TC114573	33.0557	33.3011	23.826	30.7913	30.3329	21.3958	43.4254	27.8053	30.5402	37.9377	34.3344	43.8741	43.0318	25.1948	34.6884	26.8169	36.8969	38.4636	29.0584	40.6601	37.4689	39.958	39.7287	35.4064	51.9204	54.0176	65.1024	61.5129	TGGAATCTGTGAATGTCACCCTCTGTCAGACCTCTACACCATACCTTGTCACGGGAACCA
TC114612	59.1862	16.7774	44.9923	33.4073	22.195	3.06446	56.8252	18.4192	34.5139	47.6917	32.6939	105.702	60.8175	29.9692	54.4951	58.8467	54.3002	142.304	50.1269	124.96	56.4512	252.258	97.1229	79.7283	119.571	375.029	197.219	755.364	TACGCTAATACTGCTGATGAGAATAATTGTTGGCGATTATTTAATTTGAAGTCAATCCAC
TC114638	53.9579	90.1542	93.1876	49.8873	163.879	74.1493	113.015	21.0347	52.9485	103.102	75.9695	55.4424	79.8425	90.5233	103.234	51.2218	152.063	27.9522	189.993	63.7706	113.053	76.7682	207.098	193.722	1060.79	829.786	338.975	1895.48	ATATTCTCTCACCTCATTTAAATAAGTACCGCTTTGTAACCAACATCGGAGAAGGCGTGT
TC114642	2454.57	837.536	1571.85	2449.56	473.699	541.091	1314.38	508.742	1286.91	1305.63	1116.18	2771.97	2691.69	849.246	1445.93	3849	2488.29	4703.86	362.084	6828.11	1278.19	6948.93	7264.8	23249.4	39573	67607.3	8712.63	126634	TAAGTTAGTCTTAATTGGTTCCCAGAGATGCATGGTGGTCTAACTGGGGGACGTGTATTA
TC114730	104.54	94.6099	92.1442	103.554	116.425	156.765	114.708	113.933	114.97	99.0034	109.128	95.6573	68.9615	137.883	106.513	106.1	119.072	86.4712	112.681	106.35	119.924	103.84	102.365	69.9833	75.0923	51.5646	45.4741	35.576	CCAGCCCCATCAGGGATCTCTCTACACGCACGGGTGAGAGAGATGTACAGCTTGACAAAA
TC114771	2935.45	2435.74	1935.71	1745.48	2156.04	2153.51	1507.8	1588.24	1506.7	2840.17	2856.77	1306.86	1684.67	1530.67	1488.58	1341.72	1317.12	1514.77	1844.83	1134.04	1581.82	1042.69	1130.42	1184.51	997.849	621.919	456.21	443.203	AATTGCTGCATTAGTAGAGAAACAACTGGTTTAGGCACTCCCAATTTTACATTGCAAATG
TC114840	133.26	156.351	242.378	81.5944	182.722	119.528	265.113	83.4696	182.927	169.354	121.962	278.835	254.361	269.675	194.138	258.086	261.377	258.095	216.121	321.799	219.123	329.474	384.489	184.703	1118.67	1231.14	728.061	694.837	CAAAATTTGAGAATTCGGCTTCATCATTCCGCTTGGAATCTTCCCAGCGACGATCCCAAG
TC114865	382.7	366.185	303.959	227.514	228.551	91.1342	304.192	315.717	192.373	587.261	487.214	288.878	356.258	145.361	411.215	267.801	89.9622	364.591	76.7102	52.9529	105.504	85.0941	35.3844	47.9326	15.5117	17.3422	44.5313	67.0495	AAACTGAAAGTAGTCAACTGTAGAGTCGTTATGCTAGGGTAATCAGAGGACAGATATGAA
TC114875	510.882	423.374	553.654	369.909	452.368	373.05	506.323	274.096	493.822	363.703	343.961	403.474	479.222	452.498	395.677	601.845	474.392	683.909	329.632	556.777	497.721	556.992	756.376	583.969	858.421	1662.65	858.675	1719.65	AAGTACTGCCTGCTGCATAGTTGTGGATACAGTCCTCTAGTAAGAGTGGCTTTAGTGGTT
TC114888	5648.28	3437.38	7484.83	21876.3	3326.34	4263.31	10219.9	12603.5	20590.5	9074.7	7720.67	8613.55	10300.3	8354.9	6344.45	17068.9	4637.79	20825.3	11513.1	15465.2	29146.1	11595.8	21585.3	40378.4	13495.4	13535.3	43424	29696.8	CCTAAAGAACTAGACTGGAAAGGAAGGGTTTCAGAACTAGCTACGTATGTGGCTGTGGGC
TC114975	52.2668	52.1479	77.0828	82.9633	33.029	35.8866	68.2558	116.872	62.5041	83.9011	144.275	188.684	139.73	48.1712	104.987	163.167	83.737	184.648	133.991	190.021	126.491	234.858	302.595	297.72	648.192	663.289	1519.37	1200.3	TCCTCACTGTGTGCGGTGGGCTGTCCAGTGGAGCGTGGTTTCCTGTTTGATGAATGTGGT
TC115014	12.6588	15.2546	12.7917	23.0448	7.23833	11.5188	14.5895	24.899	16.899	18.3879	27.6147	22.3054	16.8036	7.35622	10.7212	25.8219	7.4026	21.4305	16.3887	27.0317	29.2992	16.3451	42.2342	81.0093	30.2446	91.0411	104.288	185.147	TATTGAGGGACCCATTCCAGGTAAGTGGTCTGCGGCCATGTGGGACGAGTGTACGGTGAC
TC115069	4701.53	2904.33	4637.26	3158.04	5776.96	4844.79	3362.92	2851.53	3106.88	3779.83	3254.62	3136.01	2558.8	2707.8	3081.29	4250.19	3539.37	3907.47	3817.82	4965.17	3714.22	4966.56	4633.07	5277.29	5913.14	7986.97	6123.18	12643.8	AAATGGATGGCCGTGTTCTTTGGGAGGGAGAGCTGGATTTTGTACCAGTATCCAAACCAA
TC115091	514.261	257.173	304.061	350.339	398.299	409.047	455.293	817.25	281.744	411.755	323.245	338.846	254.229	295.124	291.556	540.877	194.736	671.096	237.305	452.786	316.616	367.117	226.336	142.992	174.244	81.9085	147.512	135.255	CCAATCACAGACGTTGAGATGAGTGCAGATGGAAGGGAGGAAGCCGCTGTGTACTACTGA
TC115104	916.79	546.327	967.109	544.716	1194.63	543.884	1041.76	623.485	833.09	517.853	473.76	553.232	601.486	910.837	443.004	724.115	1266.81	522.367	995.095	696.805	384.39	1020.42	1152.12	2466.45	5151.46	11679.5	1562.27	20834.3	CTATCGTTTAGGAGAAAAGATCATTGGTTTGAAGCACACCCAGGATTTATTTTAGTTGCT
TC115111	2359.4	1236.07	1685.97	1590.99	617.74	500.135	1308.45	958.97	1196.9	1507.61	1465.52	1795.21	1366.52	733.468	1439	2049.74	706.052	2449.1	1200.96	3132.49	2365.03	3395.47	2787.32	4489.17	6696.66	9876.57	6612.42	14144.8	TGGAGTTATAGCTTTTGGTAATACGCTCACTCTGATCGGTCTTCAACATTTTGTGAATGT
TC115124	100.335	88.2505	103.312	129.897	73.9173	79.9863	119.803	87.9229	130.744	150.287	206.814	176.714	126.319	99.0506	120.429	189.352	117.659	273.006	110.226	206.225	123.864	243.256	131.029	155.153	266.607	435.796	286.673	777.596	AGTTACAGGGACAAGGATAGCGACAGGGGGTTCGGTGGGGGACCAAAGAGTGCCTTCGGC
TC115133	2245.81	2079.85	2369.37	2302.32	2263.53	1892.68	2212.29	1521.59	2291.75	2132.66	1858.96	2858.3	2438.23	1853.93	3222.87	3201.07	2157.89	4177.26	1800.26	3600.13	3134.03	4234.27	4101.19	3462.16	5679.85	6445.95	9038.08	10576.1	GCATTGCATTTGCGTGGCTGTAATGTGACTTCCTGGTTAAGGAATCTTGTGGCTGTTGCA
TC115138	8562.85	11050.5	10287.8	9314	11380.1	14838.8	7954.23	9315.18	8947.95	11126.8	6849.94	4970.59	5898.61	7951.25	5433.09	7706.07	6412.9	5378.43	7536.52	6242.58	6882.34	5545.32	6762.9	7159.18	4662.62	3124.32	4296.75	2977.94	AGGAAACTTTTGTGAATCCCGAGCCCGACTTGTTTCTTATTTTGTATATTAAAGATGTTC
TC115253	4304.14	3470.09	3454.62	4735.84	4566.03	5980.33	4244.39	3243.99	3722.32	4431.21	3713.46	2573.09	2547.5	3233.13	2960.57	3984.89	3533.68	4751.58	3335.09	2984	3713.14	2555.54	3121.08	1751.22	2332.4	1503.15	1969.93	1536.28	GCTCCTACCACGAGGAGTTCAATCCACCCAAAGAGCCCATGAAGGATGACGTGACAGGGC
TC115283	155.394	150.649	142.959	85.254	141.794	136.237	165.763	142.677	142.99	142.002	163.465	148.381	200.394	197.752	141.414	124.683	185.617	175.785	148.819	146.76	178.004	149.31	117.842	79.6113	142.31	104.937	82.2958	66.7516	TAGACTTCCTAACGATGACACAGGAGTCGGACCCCGTGCGGCGCCTCTCCACGGTTTCCT
TC115291	1043.77	612.838	1279.47	1332.72	826.829	1096.46	1185.49	1862.6	918.648	975.228	974.921	1957.34	1607.82	1141.55	1052.48	2008.87	1797.11	2250.49	779.368	2302.78	878.83	2651.98	2482.25	1689.86	2804.51	7744.92	2559.4	9656.9	AGGATGAAGAGCATTTGCTGAGCGTCACATAATCTAGTGCACCCTGCAAATTTTAAACAA
TC115301	37.2634	49.6957	35.196	43.4063	19.1332	20.7311	30.0998	52.5974	39.075	59.2713	62.4467	91.3202	79.007	13.5843	21.9016	32.5125	29.3755	54.4852	25.1801	32.4894	50.8219	49.5435	72.8459	170.444	97.9224	186.912	165.227	288.978	ATGTATGGATGACTCATAGCAAAGACCGGGTTTGTGCAGATAACCAACAATTTACGACGT
TC115309	579.955	101.946	260.822	214.714	61.0874	94.462	72.467	104.622	299.015	188.303	514.864	107.01	103.042	70.3524	153.794	149.702	97.0323	142.154	83.9869	122.213	69.1049	69.7566	28.2309	35.3014	45.6175	31.3244	20.7651	23.7655	ACAAAAGCAGCCAGTGCACTATTACACCTTGAATACTGTAGGTACACACATTGCATTATG
TC115312	312.617	346.118	142.681	352.323	229.007	235.27	220.69	382.38	228.907	314.251	289.064	240.287	331.701	227.634	267.791	238.131	236.971	355.205	252.977	424.912	338.246	518.589	450.151	419.19	362.539	1116.88	505.877	1756.5	TACCCCACCTGTACCGATGGATAGTCAGATTCCGTACCTCCTTCCCCTGCCCGAGATAAC
TC115326	83.7874	64.615	115.67	77.9875	72.3005	40.4816	90.2288	40.7995	76.2703	83.6346	50.9895	107.737	86.6774	82.0478	126.572	129.201	102.357	152.554	66.311	197.564	114.848	202.995	164.304	101.212	289.393	616.402	490.321	696.158	ACAAACCTGTTTTGCAACTTGCACGCAGCGTGGACAATGGAACACCCTTATTGGCCTATA
TC115341	59.6245	64.6748	30.4784	112.321	34.6495	50.3632	37.6089	84.0092	66.8697	59.4286	62.4282	38.2812	46.0965	52.7907	47.668	50.1861	40.0643	43.0931	70.0904	73.7788	79.7324	78.6899	1270.15	293.377	2996.93	587.392	66.4946	1988.94	GCCCGCCTGCTCTTTGTGCGGGATTGTTCTATGTGTACTTGTTGTGCACTCATGTATGTC
TC115368	1831.67	1721.59	2586.41	1295.47	1742.53	1714.28	1616.83	1187.45	1303.5	1890.95	1795.79	1335.5	1612.41	1736.64	1633.29	1694.71	1368.55	1989.7	1654.19	1382.6	1812.37	1758.99	2153.96	2814.53	2484.11	4599.05	3147.29	6096.2	TATGACTTGTCTCATACATACATACCTACTTGAATTTGGATGATGAGTTTGCTAACGCTG
TC115375	154.666	38.2695	257.503	238.346	83.4188	33.8762	116.975	306.83	121.671	97.3445	168.893	363.803	19.7746	56.9786	130.354	317.756	74.7614	248.832	71.6069	188.789	89.744	213.888	265.696	1046	863.036	1221.79	512.854	1295.2	TCTATCAAAGTTTTGCTTCTTTGCACTTTCTATGTAGCCGCTTGGTTTTAGACTTTGCCT
TC115377	78.4113	62.1839	55.6844	39.1584	28.8938	10.1822	80.5267	41.8703	69.3232	77.955	64.9622	46.8234	121.832	28.2078	43.6091	64.3215	59.9403	56.2206	24.8168	25.3955	65.8992	50.051	14.0403	8.87168	12.6614	4.62998	1.47671	16.1754	CGGGCAACTACAGCATCTTTGTGCGCAACCAGTACGGCACTCAGACGGTCAACGTGACCG
TC115414	1444.22	779.276	440.449	653.896	352.353	307.58	490.883	361.87	517.716	1106.8	1484.38	482.163	759.004	484.939	498.003	319.065	337.635	791.825	422.689	408.116	292.657	487.33	190.723	233.898	189.342	148.515	152.191	157.07	TCTTTGTCATGAACTTCACGCTATCTTTTGGTTTCAAATTGCTGCATTAGTAGAGAAACA
TC115444	531.237	457.519	365.494	372.218	480.333	1001.49	384.484	496.985	486.287	571.225	481.261	242.347	325.954	474.849	263.98	397.76	305.189	390.416	451.91	339.858	687.169	318.848	1262.02	1133.61	556.694	801.416	909.057	2347.52	TCCAGGAGAAGATGCATGTTCTGGAGAAGGTGGGGCTATCAGAATCCAACCTGTCAGAGA
TC115498	450.713	307.234	335.974	270.077	363.821	373.186	226.015	416.55	219.29	310.718	374.919	233.507	242.055	257.562	232.895	250.793	203.241	210.524	288.551	191.2	267.546	185.84	209.531	238.912	192.87	163.394	183.519	198.706	ATTTGTGTTTTGCAATTGTTGTAAATTAACTGCTTATGTAGCCAGTACATGACAGCCTAA
TC115523	82.4309	99.3104	156.655	116.708	64.6968	24.8619	151.233	73.955	158.333	73.5047	66.0229	284.506	222.95	56.4469	143.284	130.283	76.5047	383.517	54.4498	257.535	152.052	601.201	717.724	3265.42	3035.11	21747.6	2835.5	36653.3	ATTTCATTTAGCCGACATATTCCTCTCAAAAACTACGTTTAGATCAACGTGTCTGAAGCA
TC115526	1677.11	2045.63	1961.55	2291.12	1856.73	1921.51	1247.84	1861.28	1325.02	2438.74	2079.38	1237.84	1426.64	1512.18	1014.24	2549.28	1494.6	1779.7	1892.64	2511.53	2714.85	1897.53	1144.26	675.871	972.754	393.454	638.424	490.165	TGCCACCTACAGGCCACGAACTTGTCTGTCTATGGTACACGCACACGATCGATTTAGTCC
TC115535	624.078	1694.8	1026.04	372.486	1834.15	930.316	1965.73	593.857	1076.1	689.472	726.724	1272.38	2112.8	3137.59	1178.02	679.131	1437.72	607.968	1781.78	3092.17	1411.93	2562.62	2503.49	2317.32	18730.1	31121.4	25702.6	40317	CTTGTACCAAGTGTCCTACCTACAACGCTCATCAGAGCCCTAGTGATCAACGTTTGGGAT
TC115557	559.127	129.959	226.737	242.769	161.141	169.641	227.93	113.523	214.854	149.79	196.84	235.663	174.882	252.545	347.286	354.434	233.138	453.65	196.312	170.178	149.01	194.183	108.961	80.3341	73.5983	72.8318	121.913	72.8753	CTGAACTCCATGACCGCAAAATAAGTCAACTTAAATACGGGGTCTATTGAGTGACTTTGT
TC115562	128.553	105.732	87.8471	101.083	43.8264	31.2333	100.011	83.0533	123.897	167.553	88.5709	128.763	147.901	58.4419	90.1827	152.35	54.5859	214.206	31.2844	90.4873	88.7538	157.462	652.933	1968.23	4393.31	11165.8	285.004	2179.36	GAATCGCTGCCGTTACATGTAGCCTCATATGGGACAGGAAAGAATTGGGGGAAGGAATAT
TC115600	1014.09	708.005	823.887	606.994	626.967	924.039	618.041	511.297	555.798	870.307	658.685	387.301	450.852	529.507	498.851	718.286	471.33	677.448	612.305	458.876	564.472	383.17	495.527	445.296	500.095	348.36	344.95	334.64	AGAATGGAAAATCTTATTACTAACAAGCACATCTGCCCTAGATGAGGGACTACTAGATTG
TC115650	119.776	76.8146	89.5183	71.6797	119.534	97.6126	85.1027	118.576	117.145	79.6188	79.5912	111.692	103.174	110.501	114.878	142.363	126.421	158.426	115.135	146.156	86.7027	153.004	372.375	651.175	628.312	1159.37	424.565	1315.5	GCATGTGATTGCACCATTAGTTAGAAATGTGTTTCAAATGCATAAAGTATCTAGGTTTGT
TC115695	224.061	153.111	110.639	240.281	75.5143	76.8201	167.159	133.857	128.41	162.007	156.656	648.687	524.152	125.404	259.766	489.408	486.84	793.507	212.574	2426.04	842.676	2681.33	2217.81	1302.4	7261.27	10324.8	7173.27	11290.1	TCAGTCTATAACATGGAATCCTGTCCAGGTCTTGTCCTCAACCTCATGCGTTGTGCAATT
TC115704	231.537	120.32	185.955	91.7203	169.021	123.709	145.881	56.4512	131.924	159.981	116.443	114.707	104.995	122.426	135.325	119.603	128.223	259.763	90.8877	184.646	95.8489	203.666	144.737	224.013	255.405	414.717	475.932	629.387	TGAATGCTTTATAGGCTTTGTGTAGAACCGCTGCAGTCACTTTCTGGGTGTGGATTGAAC
TC115708	164.339	103.367	152.701	193.964	53.2857	175.638	123.968	266.097	221.345	167.092	292.746	97.6714	88.3642	78.7727	93.0866	111.81	69.6631	173.199	126.874	180.817	146.565	163.514	382.598	537.535	323.261	636.883	355.992	1387.75	GCAGAAGAGACTCAACCCTGACTGCTGGAAACGCAAGAGAACCAACTCCGGTTCCCAGGG
TC115730	3403.54	2766.38	2746.7	2432.39	4002.31	4106.28	2230.97	1909.01	2053.12	2260.27	2488.4	1973.69	2006.76	2777.49	2204.74	3352.83	2512.37	2564.67	2588.28	2481.38	2389.98	2308.43	2193.15	2004.39	2165.71	1430.22	1955.94	1505.36	TAAATGTCTGTGGCTTAGGTTCTGTGTTCGGCATGTACTTGGTGTTAAAAGACTCGTATT
TC115771	962.554	1262.44	1818.16	1659.59	1568.85	979.063	1782.37	1025.78	1610.49	1604.14	1092.58	1493.7	1446.1	1516.98	1340.99	2060.68	1269.55	2413.42	1112.32	851.911	782.413	969.03	704.414	802.089	740.557	436.72	481.266	260.811	AGCGTTTGATAAGCCTGTTCACCCACTCTCATTTCTAATTTCTTTGATAAATCTAAGTTC
TC115779	15340.6	16571.4	18218.7	28275.6	13646.5	21872.2	16030.3	28715.7	18903.5	18145.7	19200.4	12995.7	16993.7	13998.5	12292.8	21631.8	9923.73	21855.5	17533.3	16650.4	21007.6	15548.8	35590.4	57939.8	26448.1	41160.7	28997.6	68327.5	ATCCTGGCAGTGTGGAGGCAATTTTACATAATGTAACCTGGGCAAGGAGTCTTTGATCAT
TC115783	4412.03	1050.94	3051.74	3364.86	2649.66	3042.26	2190.05	2647.22	2680.67	2957.01	3064.86	3385.45	2383.3	2407.86	1434.36	3882.72	3239.52	4888.49	2434.06	8909.27	4422.14	6227.23	12858.8	14405.7	14960.8	22874.9	11661.6	35715.4	TGTTTGGCAGCTGAATCTTCAGTATGCGGGTTGTTCCATGAATAGAGAACATTTTGGGTA
TC115893	94.3451	72.4602	126.706	46.1852	75.2766	73.1852	93.1517	95.0483	81.1118	47.4693	71.6062	72.729	99.5513	112.253	89.8387	66.6395	108.908	40.0421	72.0076	60.2393	78.0609	60.0614	112.016	231.919	223.427	198.279	100.243	180.886	CAGAGCTCGAGACACCAGGTCGGATGATATTGTAGCACTGAAGAAGGTCCGGATGGACAA
TC115896	245.987	280.013	200.508	243.578	105.13	210.932	353.412	127.801	227.678	224.828	180.319	136.203	171.846	300.983	151.592	207.431	177.872	178.756	445.819	137.139	220.911	133.268	120.567	118.412	64.5989	59.3834	80.931	52.0006	GGGTTTATGCAATTATTTGTGTTTGTGCGTAGTTTGGATGTACCCCCCTGTTGCAACCTT
TC115901	44.8642	70.4047	33.3503	117.08	32.2028	43.0998	68.9725	114.354	70.7445	86.9085	73.8353	72.0379	52.4735	35.6522	50.9204	116.935	39.1317	119.798	76.946	648.068	40.6392	267.268	872.876	4309.92	872.208	10777	1042.52	18895.8	CAATCTATCAACTCACTGAACTGTCCCTGTAATATGATTGGATTGTCCAATTGCTGTCTC
TC115905	9.69118	8.73904	15.0428	7.46382	14.4226	15.7291	14.2887	11.3718	6.64829	9.14642	11.792	9.17733	9.63593	17.3057	14.0079	9.6978	16.5713	13.8935	10.4461	11.7964	9.61319	10.8231	23.3814	25.7451	20.2996	33.5332	15.0483	23.9575	CATCTTGGTGAGAAGACTGTCAAGTTGGGCCCAGTTGTATATGGACAAATTGGCCAAACA
TC115928	4696.74	6081.03	4525.75	7180.07	2916.78	4839.29	5534.15	9767.96	6516.64	5701.57	7159.99	6491.71	6387.28	3343.24	3603.22	7764.48	2567.83	8021.31	4610.81	4588.54	5308.92	5207.35	13034.8	18393.1	8674.92	16310.9	14292.5	23522.3	ATGTGCATTCAAGTTTGTCCAGTGAGTAGTGAGTCAGTAAGACCCCAGTTATTGTAAAAC
TC115947	816.353	837.099	949.805	607.478	966.972	785.799	684.561	451.114	764.734	608.006	586.097	427.248	469.389	733.694	602.355	640.776	582.129	775.254	767.51	443.269	618.787	403.715	533.572	499.116	422.401	268.959	309.154	237.12	ACATGAATGACGGCGCATATATTTGTCTCCATGCCCTTTTGTTTCTGACGATTGACATTT
TC115967	1664.67	1096.55	1945.34	1537.99	1429.44	1383.87	1352.73	1099.26	1389.05	1498.51	1131.82	1335.97	949.997	1391.96	1313.19	1887.05	1426.93	1717.26	1235.77	2395.2	1458.94	2031.15	1984.88	1737.26	2509.88	3425.95	3048.16	6323.79	AGGTCCTCTGAAACTGGGCTGAAAGGGAGGTGGTGTACGTTTTAGGGAGATGTAGTCGTA
TC115988	90.9343	49.2902	49.9361	88.0512	97.358	129.335	84.7209	121.226	43.8161	77.2302	104.822	45.5536	49.4922	82.9566	82.6084	75.4907	83.9744	60.0094	113.237	60.7425	61.0988	62.5902	145.179	326.168	163.475	503.276	69.7112	674.578	AAACAAGACGCTGAGGGAGGGCATGAAATGAACCACAAGGCGCTGCTCAAGCAGTTTGAG
TC116019	3285.71	2890.37	2550.3	2348.25	2245.95	3846.58	1884.15	3004.97	2205.9	3247.08	3320.64	1657.85	1940.1	1971.83	1912.64	2370.45	1558.52	2411.69	2213.45	1950.83	2436.55	1759.01	1789.93	1534.65	1162.43	912.296	1780.93	1505.66	GTCAGGTTGTTTTTAAACCCCATTCAGATTGCGACTAGTTCCTGAGACAATAAATCACTC
TC116069	151.218	129.186	238.47	71.9431	176.345	226.043	119.074	68.2515	143.102	87.1767	68.3467	66.2393	67.1009	199.633	65.519	82.5185	117.17	1.95286	102.025	47.0223	122.196	31.7919	415.745	945.668	175.358	2117.95	79.8099	4451.28	AATAGAGGGTCAAATATGACGTTTTGCTTCACGAGTGTCTCAGAAACTGCCCTAGATGCC
TC116099	3876.06	3547.06	4832.97	2853.63	4029.73	5409.24	2831.54	3725.52	3152.62	3452.42	2613.54	1619.7	1863.35	3317.77	2757.85	2953.18	2592.04	2039.07	3241.89	2117.93	3516.96	1459.56	2665.66	2544.28	1796.21	1205.92	913.703	839.728	TATTTAAGGTGGCTTCGGGGACTTGGTCTCTGCGATCACTGCAGAATCACAATTGTAAAG
TC116105	4771.75	4165.39	3626.81	3947.86	2045.63	2804.54	3423.72	3394.4	4136.74	4230.3	3444.08	4526.21	4601.44	2326.92	2775.96	4869.85	2854.75	5567.61	2598.01	5120.74	3556.88	4963.96	4712.89	4778.89	6564.58	9983.95	10879.8	19889.7	CACTTGTAGCTGTCACTCTTGGTGCTTGGCTTATGCTTCATTGTCTTAATATTCCAAATA
TC116113	700.268	158.42	253.763	367.188	85.7655	46.7694	150.983	186.602	137.548	282.791	397.465	371.962	187.432	86.2319	370.477	400.682	324.512	751.217	178.804	2315.82	340.191	1508.36	2187.46	806.769	3837.83	11431	2160.28	8619.7	CAGCCCCCCAAACAAGTCAGACTAAGTCTCAGAGGGAATCCTGATCAGAGTGACAGTGTG
TC116136	240.621	228.771	270.668	92.9011	264.249	229.597	225.773	113.413	183.832	160.887	143.266	145.104	150.881	225.429	210.677	165.717	286.273	144.554	248.345	192.9	185.783	169.218	287.78	187.826	602.837	1121.55	443.197	845.085	ATCAGTGGTGAAACATTATTTCTTTGGGCAACAAAACATGACCTGTGAGTGGGGCTGGAT
TC116188	535.818	273.399	297.137	452.555	260.182	145.506	282.776	438.782	249.002	444.184	434.563	290.543	263.339	270.185	200.842	516.58	311.906	496.129	284.958	374.436	638.015	364.44	110.258	85.862	109.19	60.3587	159.501	83.545	TGCACCTGGTAACAGGTGTGGGTTTTCTCTAGAGGTGTGGAAATATGGGATGGCGATGGG
TC116203	277.484	199.505	383.645	111.076	339.838	144.644	202.926	116.226	211.21	154.427	106.828	218.996	249.575	317.681	199.536	87.8254	214.991	124.485	206.072	120.467	114.556	128.187	241.815	449.013	397.534	715.688	526.629	1031.11	AGAGCGCGTTGTTGCAATTATGTTAATTTTTTGTGAACACAGCAAACTTTCTGTTTCTGT
TC116204	1840.65	1865.83	1838.4	3745.62	685.71	1911.62	1560.26	3393.23	2429.98	2459.59	2501.27	1283.02	1337.38	1024.03	1056.51	1706.65	722.561	2327.82	904.33	640.373	903.617	509.939	514.753	976.202	163.5	232.8	444.55	508.338	AGACATGTGGTGCACAGCCTGCCGTTGGAAAAAAGCCTGTCAGCGATTCAATGATTGAAC
TC116218	3606.46	3276.07	4362.78	3141.17	4549.73	4167.02	3258.73	2925.1	2973.57	3019.28	2237	2331.05	2120.82	2784.76	2699.01	3608.71	3697.88	2272.66	3326.41	3503.57	2623.62	2454.93	2648.1	2404.22	2582.72	1751.65	2140.17	2359.57	CTCCACTGGTAGCAGATACCCTGAGTGGCACGGAATAACATGACTATCTTCATTGCGTTG
TC116234	3677.21	3647.05	4210.81	2408.74	5237.38	5403.42	3024.12	3087.58	3082.67	3661.71	2707.69	1870.71	2734.99	3675.79	3137.38	2582.3	3199.84	1776.62	4002.24	2310.44	3318.78	1800.36	6623.26	5348.06	16479.1	11701.2	2187.44	12018.5	AATGAACCAATTCAGTTGCATTTGCGCCACGCTACTGGGCCTGTGTTCTTGCACAATAAT
TC116237	1190.51	1165.74	1502.97	725.743	1353.8	1651.79	972.158	1188.91	1035.85	1223.24	1140.99	588.815	629.693	1138.11	845.578	1090.83	730.703	457.395	917.647	655.219	1447.35	623.96	827.335	617.22	545.01	435.643	307.437	207.042	GTCCCCAATTGGCCTATTTAGTGTCACCATGTAAGTCTGAGTGTTCAGTTGAACAAATAA
TC116284	6.65364	9.34935	35.4426	45.7917	12.0163	20.0077	29.5169	38.1416	47.7725	14.5842	8.56594	40.8231	55.13	38.5587	51.978	85.734	17.6323	55.9822	6.92605	78.1645	72.1398	189.505	214.159	260.555	111.575	299.663	1013.11	803.424	GGCAACGGCAACGACATCGGAATGGACTACGACTACGCCTTGTTAGAGCTCAAGAAGGCC
TC116326	1481.13	1647.09	1795.59	1091.12	2370.32	2431.41	1064.26	1215.36	1075.24	1602.34	1058.84	960.463	889.727	1332.92	1051.33	1312.79	1098.66	740.984	1329.74	669.914	1129.14	635.269	1167.77	836.198	1144.34	535.03	370.179	325.619	TGTCAAGGTTGACCCTGTAAAAAATAGGTTTGTGCTGACAGCGTTTAGTCCATGTATTCT
TC116328	46.9415	51.562	55.602	65.2568	42.1101	42.1811	47.8017	47.2499	49.3588	48.6093	35.9917	65.1339	52.7427	45.8789	55.3226	65.8571	49.0453	90.4112	27.6492	84.4617	44.4205	76.5238	59.4886	95.8842	194.561	610.07	161.457	747.628	TGTTTGAAGCCTTACCAGGCATCAAGGATAGTGAAATTACCTGGTTGCACAGTTTATTTT
TC116333	2250.92	2295.77	2903.93	1639.35	3423.38	4041.91	1676.67	2804.36	1835.84	1957.22	1780.72	1509.49	1441.06	2115.97	1649.96	2616.86	2045.63	1076.8	3435.9	3678.78	3097.92	3359.68	6715.12	11762.5	3954.47	9087.09	2237.9	22945.7	TGTCTGGATGTTGGATTGACGTAGAAATGTTGGATGATTGGAACAATAAAAGCACATTGC
TC116366	476.093	303.164	488.557	119.987	506.962	284.967	470.1	107.231	419.835	212.25	270.526	674.705	650.19	478.289	408.662	334.308	460.743	529.147	405.974	880.337	710.009	660.262	999.25	427.694	2107.87	2536.58	2874.7	2279.38	GCAGTGTTGCCATGCATGTGCCATTTGAGGTCTAAACTAAACTGTTTGAGTAACAAAGCA
TC116381	453.364	496.445	549.341	368.261	468.774	321.578	326.697	463.975	418.346	274.082	363.736	272.406	272.355	403.437	317.303	396.369	342.721	270.543	324.328	279.608	392.596	311.425	454.307	812.739	479.372	475.004	487.276	1153.75	GATATACCAGAATGCAACTTGTTTGGGGAAATGGTTCAGACCATAAATTGACCTCTAATG
TC116400	61.8009	66.0971	39.6172	70.6771	68.5507	72.6593	54.7219	64.1228	71.7934	57.9504	80.8858	53.0856	49.2606	61.7168	45.8377	56.5058	57.6565	70.2432	59.1285	73.5102	54.8597	102.614	97.6278	118.544	120.82	141.219	72.2936	139.514	TCTGGTTGTATAAGGCCCCTGGTATTGTATCATATGGCGATGTTTGAAACTTACTCCTCA
TC116411	905.678	649.828	608.483	912.15	644.187	701.272	542.712	997.097	624.295	611.063	685.762	354.661	276.248	543.199	462.159	804.253	394.125	739.24	763.987	520.232	898.953	510.046	1830.99	3049.5	1795.81	3025.98	1218.16	8334.86	GCAGAGTGAACCTCTTGGTGCAGAGCTGTAAGTATAGCCTTATTAGGAATGGGTGTCTCC
TC116419	149.843	108.566	162.958	202.34	106.824	300.298	155.405	244.219	181.285	193.752	135.837	179.75	225.802	134.482	130.274	108.726	84.3062	181.832	54.374	490.912	160.082	567.825	1317.74	5841.9	1673.39	9240.31	2723.01	16494.5	AGCCTATGATTCCTGGATACTATTGGGTGGCTAAAGAAACTTCAGATGCCTTTTAAGATC
TC116442	8385.85	6372.45	7727.24	7158.36	6879.57	10876	5237.27	8857.89	5708.78	7561.69	7083.73	5200.68	5032.1	5295.73	4994.73	7344.72	5106.54	6776.4	6063.57	6025.96	6073.18	5782.2	8439.41	14375.6	8612.42	15081.2	7098.86	30319.8	TGCCTTGTTTTTCTGCCAAATAGGTGAAATGCCAATGGTGTAAAATAAAGCCTTTTCTGG
TC116450	1447.01	1485.74	1847.32	3443.37	1130.08	2123.15	1428.69	3174.85	1274.74	1896.7	1923.59	908.243	1129.89	1024.18	743.248	915.428	868.993	2017.96	1504.04	1701.12	2458.51	1591.8	6674.91	11946	1568.54	4104.85	2556.71	8624.06	TCGCCGGGGAAGCCACCCACCGGAAATACTATTCCACGACTCATGGTGCATTGCTGTCGG
TC116461	618.003	439.472	718.361	383.468	499.674	468.946	524.077	225.339	575.427	484.68	373.081	657.841	520.813	532.159	447.852	694.91	445.907	772.959	303.942	740.939	556.353	769.576	795.571	579.626	1030.64	1600.48	1387.39	2894.07	CCAGGAAACCGCCTCATAGAGAACTAATTCCAAGGGTACGGTAATGTCACTATAGTTGAA
TC116467	8153.33	3914.97	6404.3	6634.18	3453.94	5351.66	4154.56	5270.09	3811.92	4318	4877.24	3309.61	2607.55	3662.61	3813.01	6332.98	3542.84	5953.62	3286.96	4591.12	4266.5	4150.58	3023.92	3558.92	2121.05	1505.86	2180.42	3124.95	CATTCCTGTTTGATAGTGAGACTTTCCTTGATCAGTGATATCTCATTTGTCTGAGGAATA
TC116472	65.5409	59.0664	35.483	91.8835	31.01	44.9782	32.4967	84.8234	57.6022	53.99	45.6318	54.5749	50.4102	34.666	36.3132	54.2823	35.4479	57.4931	51.4884	129.313	57.8056	90.6727	99.0012	74.6176	83.1036	108.204	188.093	119.987	ATAACGAGTGTCTAGGAAAGCAATGTTCCCCCGGCTGGTAATGTACACTCTCCTGTTTTA
TC116485	138.522	140.043	275.568	221.657	146.447	258.238	234.364	468.388	140.581	168.277	111.781	228.981	212.941	254.03	223.231	285.146	245.534	212.161	202.158	217.864	185.078	178.765	529.899	697.18	619.939	1081.28	380.298	1039.04	GACAGGAGGAAGCATACCTTAATTGGCTGCGTCCTTCGATGGTGCAGACAGTTTCGCATA
TC116541	42.2656	40.2755	52.3985	98.9444	57.1677	53.761	28.3265	124.107	35.6668	41.6732	52.5284	25.7001	25.5901	40.6643	26.11	48.8802	35.6901	57.0159	62.1138	65.7146	46.8365	68.2389	133.92	189.533	61.0599	170.162	61.7019	265.623	GTCCACTGCTGTATCCTGGGAAGAACTGGTTGAGAATGGCTTGGAGGGGATTGTCGACAG
TC116583	183.764	184.699	271.976	1112.33	134.814	250.293	191.326	385.418	296.616	221.965	729.555	140.092	96.7953	169.913	288.016	242.605	97.4198	295.008	456.614	835.214	685.072	629.377	912.124	3243.7	486.392	697.828	1482.33	2601.95	AACCGCCAGATGAAGAAAGACGCTGTAAAAACAGGCCGGCGCCCAGAGAAAGACTGAACC
TC116597	51.8825	70.194	47.7201	73.1403	51.793	48.9367	50.1858	59.3844	52.1248	60.2022	58.6128	83.6086	73.7316	49.0767	61.8979	72.9533	63.5192	107.772	55.4497	101.792	73.0397	117.515	173.641	96.8919	85.0562	121.76	388.215	354.617	CTTTTAATGCCAATACTTTTGAACCAAGCCTCCCGTATTGACCCCTGTAGCTCCTGAACC
TC116684	451.64	323.909	441.289	398.065	294.523	401.357	270.773	312.09	318.004	358.511	451.069	181.408	204.284	219.88	278.824	256.047	207.675	246.203	290.157	240.886	349.657	181.358	163.939	249.69	168.496	81.6767	114.755	114.99	TATTGATTTTAAATCGGGGTTCCTCAGCTGGCGGCCTGCAGGTGGCTTCATTTGGAATGA
TC116688	2092.61	2239.19	2619.73	906.656	1951.58	1045.05	1187.93	741.522	1438.25	1122.75	976.116	1433.82	1923.46	1644.07	1299.41	1241.67	1960.24	725.133	1372.23	1433.87	1340.55	1223.64	1928.87	2173.16	3338.28	3658.17	2392.41	6113	GGTTAACCTTTGGCAGGTTCACGTAACCAATAGGATTTGGTTTGCTGTATGCACATAGAC
TC116721	868.219	721.901	722.319	652.326	866.882	1021.71	588.748	599.555	611.198	725.484	731.473	387.12	410.773	648.812	513.383	733.637	481.87	555.527	730.234	773.615	793.513	568.612	1090.64	1074.47	931.585	896.712	652.65	1251.03	TACAGGGGTCAGGCCAGCTTCACATTCTAACCAGTCAGGACCTGAAACTGATTCAATTCA
TC116849	5.19949	11.8902	12.6326	3.98134	3.8437	3.3811	9.69884	12.5929	19.9716	12.7625	4.99311	39.1927	53.4766	9.53845	15.766	16.6747	18.928	51.1341	6.12715	24.3627	17.0347	22.3538	54.882	47.6254	211.982	384.26	119.077	347.842	ACTTCCTATTGGGCCTTAACTGGGTTGATCCTAGCTACCACTAAAAACAAGTTCAAGTTG
TC116877	47.2126	42.9331	48.2855	96.7273	41.3923	26.0917	64.8186	44.6194	63.0923	49.9073	57.3676	116.275	61.6328	56.8328	67.5586	80.9287	34.6767	137.236	44.2163	82.6341	52.0452	82.0962	96.1471	105.905	199.206	655.943	358.59	427.068	CCAGCCCGTTTAACTGATGGGGGTGACAGCTCTAACTCCTCTGTCTGGCAGATGAAAACA
TC116907	18.4467	39.5078	32.4003	41.7991	19.8418	44.1589	29.8387	22.4083	22.6314	19.8198	29.0308	36.43	27.2204	26.5018	19.8746	28.695	20.7473	43.0697	50.5254	31.5269	27.4675	28.4997	65.8805	66.7785	57.4907	70.4578	59.8715	325.012	AAATGGACTGAAGTATATTTGTCAACTCTTTACCAACAGACGTGTTTTGGGGATTTTGAC
TC116922	39.4849	37.5682	25.3395	48.6498	27.4365	40.4061	22.5803	51.3662	32.5047	35.2651	29.4038	20.9959	21.4265	28.9299	26.0848	36.7778	21.4884	31.5296	20.94	25.3116	36.3244	22.5923	18.2342	22.1382	10.0842	8.5524	15.0791	8.19502	CCTCCACGAATCTACTTGGCAAAGTCCCACAACAGATTCAACACCTGTGTCAGTTAGAAA
TC116925	850.493	771.278	717.476	887.414	660.675	1217.82	664.038	621.794	697.946	973.35	691.833	425.712	425.998	681.908	483.03	803.169	667.143	629.874	552.855	539.36	878.365	425.895	629.687	501.013	381.876	292.595	288.774	184.833	TCTGTTGACTTGACACGCCTAGCCGCTGACCGATACCAACACACCAGTAGAGTTATGTAT
TC116955	1527.06	1215.31	1111.11	1249	1589.98	1569.82	797.022	1100.88	643.786	1248.01	1295.39	545.597	651.576	1108.35	875.404	851.436	678.526	597.45	857.67	590.334	1202.24	604.979	707.766	675.688	820.52	331.016	396.657	222.66	TAAAAAGCGTACTCACATGAGTCACTAGCACCAACTGATTTACCGGTGGCATTCCAAAAC
TC117004	1572.54	1430.14	1731.15	1297.7	1510.31	1483.08	1364.11	894.703	1278.57	1162.71	1809.07	1168.09	883.523	1192.62	985.029	1589.49	1144.82	1219.82	1274.74	1561.45	1400	1738	4859.99	6711.9	10463.5	33385.1	2892.11	46254.3	ATTCTCTGCATGGACAGCCATTGAGTATACATGAGGGTGGCGATGGATAGTCCTGGTGCT
TC117006	11.3199	13.9182	15.8214	18.5763	9.95955	18.8214	16.5036	10.2184	17.9469	15.5617	10.293	16.7342	21.8836	16.7373	19.65	15.6123	18.6124	20.8193	10.3721	10.57	16.1784	10.8315	4.21973	5.98464	7.19511	8.28008	2.47418	2.32457	GCAGAGAAAGTCCTCAACGGACAGTATTGAACGGAGAGGGAAACCAGAGATGCCAAAGAT
TC117139	1631.84	1249.26	1800.76	909.407	2162.88	2179.4	1216.53	1046.89	1239.99	1181.22	1143.37	786.235	780.71	1494.38	968.698	1216.62	1214.75	569.892	1788.54	1044.85	1823.77	826.811	2760.08	2450.21	3348.99	2052.75	1290.03	4668.36	CCTGAAACCTAACTGCCATAGCACACAGATGATTGATTCTATTTTTTGATTCATGAGGAA
TC117145	66.9259	95.3055	89.291	68.4049	97.0597	46.8802	77.1244	95.8652	69.3675	83.631	50.7003	75.0658	64.294	81.4297	73.6518	56.9665	64.4792	90.8513	68.5504	49.9329	50.2753	50.2098	42.7257	42.486	29.1445	37.7447	39.2786	32.2749	TTTATAATATCTATCGCAACATAAACTGAGATTAATACACATCGACCGACCTAGCTGCGT
TC117149	49.2348	33.2677	64.9772	37.2912	44.5056	26.3972	55.9046	22.4327	43.09	32.796	43.9897	60.146	59.7165	47.1096	80.187	56.0891	50.1345	121.27	35.9573	60.3455	52.3842	74.2897	59.6378	84.453	107.712	131.571	237.508	344.803	ACTTTTAGTCATTATGGAGGTTTGGGCCATGCGCTGCAAACCTTTTTAGAAACTTAACGA
TC117186	383.294	340.486	442.109	550.281	504.529	204.068	202.456	266.689	239.015	404.601	225.166	529.97	331.225	290.956	522.793	354.144	503.302	434.375	306.962	598.452	307.498	499.313	920.644	1206.49	11492.4	10599.4	1210.27	14626.9	TGTGCATGTCATCGGCATGCCAAAGACCTGTGTAACTTATTCATCAGAATGACTTTACTT
TC117208	8418.62	7032.84	7903.67	6349.77	6752.52	8654.25	7045.77	5745.61	6335.24	8254.9	5339.15	4993.53	4983.37	5614.07	5949.3	7203.86	5445.87	8346.41	6227.3	5769.53	6608.32	6157.1	5862.38	5957.69	3470.07	2869.08	4461.67	4646.48	CTAGTGAATGTTTGCAGTTGGCTAGTAGACGATGACAACCAGCATTTGTTTTTTTGGCTT
TC117218	9.43785	33.6657	37.1957	18.4277	15.0373	5.76484	31.9286	25.1329	48.2218	42.0375	6.28819	103.42	29.3052	33.8628	46.6105	53.3869	45.1704	147.267	16.1828	59.8367	63.3493	61.9667	105.871	150.262	177.211	326.044	350.315	394.51	AAGGAAAGCACACCGCTGTTGCATCCAGTTACATTTGTCTAACGGCATGTTTGAAACGAT
TC117220	5.48494	14.0005	14.0554	43.4252	3.65607	2.45805	7.8716	29.6233	16.9008	17.0735	15.4087	11.5866	14.6337	10.2838	8.95579	15.9378	11.7904	17.7923	29.2499	31.3333	21.4314	32.5924	55.6097	126.206	27.232	63.8054	108.968	176.482	CCCACCGGACAGACATACTACTTCAGAGGGACCAAGTATTACCGTTTCAATGAGCAGTCC
TC117223	483.251	511.232	553.278	398.341	665.776	541.955	378.407	314.536	326.298	422.073	413.825	317.415	338.597	386.35	460.212	450.336	475.636	442.934	371.231	298.95	482.622	254.525	332.431	360.514	299.414	212.465	206.678	176.608	GCTTACTTTGTTACTAGTGAAACACAGTAAATGCCAATGGAATTGTCATTGAATGTCAGG
TC117242	33.4788	61.1648	90.3795	30.6293	45.3083	14.8317	101.722	33.6977	56.3231	64.8729	41.0455	166.707	118.251	30.9342	50.1961	90.7175	57.054	123.642	66.6361	146.246	102.285	206.585	232.134	332.815	667.335	1129.68	826.821	1929.67	GTATGACATCTGAATTGTAATGATGATTGTTCACACATTGGTTTGGATTTTCTCTTTGTT
TC117248	1954.28	1141.9	1412.19	999.756	1072.6	1488.19	927.496	1079.7	996.449	1386.32	1659.78	688.544	723.807	1002.45	900.904	1208.49	866.313	873.089	1168.39	890.252	1061.91	945.264	858.673	758.888	653.302	323.985	506.713	535.326	GCAAGGGAAGAAAGACCTCTTGCTAAGGAGATGTGTCCCTAAGTGACACTCAGTGAAAGA
TC117322	2985.36	2521.12	3122.22	2002.19	2524.36	2156.27	2387.05	1250.32	2299.48	2645.39	2401.81	2233.94	2164.91	2251.89	2445.04	2702.26	2497.86	2869.95	2156.92	2744.78	3168.42	2155.14	1878.25	1495.05	2223.19	1274.51	1152.78	1114.33	TGATAAATCTGAGAGATCTTTAAATATGCATGATCAGCCAGCCGCTGCCTTAGGGCTTCT
TC117331	475.495	326.225	569.234	892.407	228.913	235.206	731.837	565.172	714.989	527.785	340.709	917.549	941.313	448.214	544.807	669.727	508.41	1049.66	760.092	1207.62	1082.9	1558.54	1259.73	1483.16	871.717	850.489	6972.17	3545.33	CACACACATGCATCTGTGAGGTCAGGGTTCTTCTTTCCTTGTAGTCAGCTACAGGTAGAT
TC117343	16.102	18.5539	14.6478	19.1038	17.5639	14.5546	25.2009	11.1847	31.3746	16.4543	24.3981	31.7382	30.2244	34.2271	26.1139	18.12	22.5218	32.4336	22.3988	43.9865	27.2851	43.9893	28.7252	28.454	161.995	289.677	100.897	225.197	TCACTCCTGATAGTATGAGCAGTAGCCTAGTTCTCCCACGGTCTAGCTAGCTTTTGTTGC
TC117356	10.406	22.0258	29.6602	24.2916	19.3476	17.5939	22.9787	14.7642	24.5957	16.4712	14.2419	16.3366	17.2199	15.9468	11.1953	20.4501	17.9435	18.9694	18.9263	14.6751	18.0604	19.5733	27.4293	46.3904	53.754	37.4241	36.7571	84.4595	TCTAATGGGCAAATACTGAGCCAGCTACTATACAAAATGGGGGCTAACTAACTAACGCCA
TC117396	1203.88	1471.52	1729.38	1004.72	1395.85	1157.8	1149.87	778.904	1085.7	1257.32	1067	994.592	1200.3	1137.85	1312.03	1330.18	1270.92	1458.75	1129.59	1462.32	1362.91	1499.31	1301.33	1463.87	3086.12	5087.84	2470.36	8867	CTTCTGTAGTGTGTTTGGGCATTTCCTTACCAGGTTAAGTTTTACTAGTGCCTGCATTGT
TC117404	132.506	119.036	155.706	84.9362	186.424	97.7065	141.897	52.2886	122.851	105.52	93.763	209.887	235.483	163.509	205.907	209.798	213.397	292.499	118.265	211.93	117.895	220.02	194.868	146.64	1065.95	2170.7	624.211	1739.58	TTTCAGATGGACATTAGAACCTCAACGGTGGTTCCTCTTGGGGTGTTCATAGCACCACCT
TC117412	238.438	153.285	164.683	198.624	206.648	127.764	245.371	140.147	156.025	149.835	170.476	281.097	265.75	212.919	235.516	385.005	266.102	528.875	204.421	279.616	219.656	271.498	317.332	225.91	450.689	873.119	520.56	1040.11	GGGAAAGTGAGCCTGTCAGGTAACCAGTAGCCTTAATTCTTGCACAGAATCCAGCCTAGC
TC117416	7429.19	4842.24	5223.25	5714.77	4626.39	5256.17	3864.11	4173.32	3851.35	6543.73	5221.93	3372.72	2889.51	3704.93	3986.44	5399.06	3889.68	4743.06	3982.06	4523.05	4271.42	3701.72	3025.23	2791.75	2672.23	1321.18	987.862	1391.36	CAAAGGTGTGGACACGATGATTAGATTACATTTAAATTAACCCATACACTGCCTGCCCTG
TC117433	4105.54	2535.12	3123.87	2898.57	1719.94	1385.48	2872.83	1884.32	2887.78	2904.38	3319.62	4017.6	3829.38	1792.05	2742.26	3907.79	2363.6	5654.55	2149.25	4181.51	2883.21	4217.62	10271.9	9517.63	16040.3	23111.8	12387.5	45347.7	CTCTCAATCATCATATTAAATGTAACATGACAGCTTTAACCTGCCTCTGTCTTATAACTG
TC117442	44.9032	40.7785	34.5324	59.3922	44.8659	50.0995	40.6592	74.0686	45.6303	48.4912	61.484	41.184	42.7706	36.3786	32.5842	54.4534	42.1296	48.9691	95.207	63.6027	52.3447	52.9564	65.7051	187.636	65.0471	82.0742	83.5325	170.982	CCCCAGATTCGGGACCTTGAGCGAGGTGTTGAGATCTGTATTGCCACCCCAGGGCGTCTC
TC117474	12.3907	8.78303	26.4663	12.9675	21.9285	11.082	28.0681	18.4274	19.9339	17.1703	10.3419	23.5767	21.6819	24.8138	19.0284	22.9899	26.6624	25.4341	18.2058	24.747	10.2955	27.6846	30.7991	31.044	45.6415	59.2121	60.4284	73.5136	ACTCATTTTAGATGCCAGGAACAAACTACCTCTTTTTCCATCCCAAACGTAGTAATCTCT
TC117507	2628.31	1821.66	2384.8	2982.49	979.431	491.085	2683.65	1574.64	2294.89	2493.38	1788.78	3965.38	2933.33	1646.58	2967.51	3815.66	2446.34	5835.46	711.654	6742.43	1512.89	7181.43	5381.44	4503.73	10005.2	17341.6	14767.7	19016.6	CTTTTACTATTAACCGTTCGTTCATTGTTACAAGATCTTCTCATGGTTTAAAACACGACA
TC117542	23.3	46.1915	69.4069	221.871	44.2399	83.2893	60.0021	71.5911	92.3642	47.7304	37.6311	490.156	152.024	39.7328	193.885	108.446	197.414	110.364	121.116	611.359	117.328	488.314	1052.37	816.486	495.793	931.504	6064.94	3021.21	TTAGCATTGCAGAAATGACATGGGAGGGCCATGTGAAAAAGGACATTTCCAGAGCCAGTA
TC117544	18.1822	14.3086	9.99091	36.2379	6.85281	6.40799	11.531	12.3941	12.4616	14.7349	10.4854	30.0465	21.4565	11.2377	17.7646	17.6991	15.2964	28.8349	8.39504	27.4405	23.2827	44.4084	42.2862	35.3754	52.7534	173.566	90.1189	221.689	CACCCTCCAAACTACGGCATATACCAGCCTATGAGTGACTCCATATTAGATGCAGACGGT
TC117559	7.94091	14.4957	4.30336	28.7161	12.0524	5.92562	8.95167	18.4763	7.89017	9.82345	2.49129	12.9539	9.65957	9.33673	5.09356	12.416	10.1248	10.6464	23.9831	25.6747	19.8756	36.6072	93.5207	18.4003	39.5304	42.345	37.7823	78.478	CCCCCTTTCAGGCTTACTTGTTTTTTCTATGTCAACCATTTGCATTGCATTGCCATTTGT
TC117579	15.5338	16.9152	40.1887	12.9329	7.69344	4.81576	20.8163	6.29243	21.5882	21.7013	12.7847	65.2712	52.5755	15.3781	44.2003	41.7325	25.3803	69.8495	9.85709	66.796	37.939	111.958	52.6911	53.2778	144.345	177.333	182.574	77.4479	GTAGTTAGTGCCTCTCAGGACAGGCATGATGACTATTAGACCTACCTGATATTTCAGGCT
TC117581	41.3127	27.3399	50.6587	58.9775	66.2234	52.2704	48.6378	71.9637	45.8393	41.0317	58.3626	44.374	28.8271	53.9769	47.1849	38.7401	69.7221	50.7589	59.7295	58.8487	63.6107	56.8568	61.5588	97.8954	120.943	214.077	64.8925	324.181	ACGCAGATGTCTGCAGTTCTACAGTATGGTCATTCAGCTCATCCTACGCATGGTGGATCC
TC117586	3064.35	2251.94	3991.52	3181.59	4335.81	4651.23	2303.66	3995.35	4073.26	3524.25	2986.98	3392.95	2332.76	2993.21	3064.16	3390.15	2420.39	3046.93	3104.9	3626.8	2453.02	2424.99	5739.01	8032.18	6003.53	3019.39	7453.68	8670.65	CAGGAGCGACGGCAAACTGTAACTAAATGCTCAAATGGTTGTAATTATGTCTAATTGAAA
TC117589	1390.07	764.172	841.672	597.356	460.034	315.341	828.143	319.017	758.992	936.262	1150.94	1374.81	1005.47	485.478	827.459	1297.78	795.226	2663.83	519.604	1343.07	908.663	1287.3	1240.87	1142.43	3112.15	3729.29	3801.97	5039.37	GTATTATGACCGTTCACAACAATGATAAGAGGAAGAAACGTGTGAGTCTGTTTCGAAGCT
TC117594	33.3418	29.0201	31.7816	31.112	28.0617	45.6828	15.673	45.9554	31.5535	31.0379	27.9813	22.8465	16.2721	24.4898	17.7693	42.8741	24.0816	30.2214	34.8386	70.1447	30.8401	83.8208	128.119	445.768	58.4234	1445.29	81.1978	3058.94	GAGCCAGGGTGAAAAAATTGATCAGATTTCGGCTATTAAGATTATGTTTTGCATAAATTT
TC117609	211.285	238.088	396.911	236.839	203.453	299.105	132.078	194.338	239.233	310.456	185.911	136.225	263.101	209.519	183.984	163.078	209.748	176.955	115.224	237.952	264.265	131.79	129.598	73.3711	156.797	123.985	107.88	85.7872	AACGTAATGCCTTCGATCAGTGGTGTCACGTTTATTTCATGGAGGGGCCTAGCTTTAGTT
TC117633	2623.8	1950.86	2387.46	2023.35	2949.14	2824.12	2192.43	1548.29	1716.6	2189.31	7268.86	1619.99	1823.75	2191.44	1848.99	2242.64	1827.53	1969.98	2265.61	1823.52	2003.3	1176.71	1715.42	1788.08	1548.85	1009.26	1179.44	1023.74	GCCCTGTCATCGTGTCTTCTCCATCTGCTTTCAATAACTTGCCTATTGAATGGGATAATA
TC117652	3159.72	3355.81	5255.71	3594	2337.92	3692.61	2821.51	4205.64	3810.43	3865.42	3847.28	3308.51	3203.55	2907.93	2955.92	2908.43	2550.4	4997.55	3490.14	4099.36	5765.75	5459.18	4630.31	5282.34	5319.67	6621.23	9894.71	15696.6	CGGAGGTGGGAGTCCATTGCTTGCAGGGGAAACGTTTTTGATTGTGTTTGTCCGTTTTAG
TC117661	240.935	174.022	110.496	182.268	48.5874	120.899	127.819	172.127	169.876	273.529	308.863	181.824	189.824	79.3535	126.838	131.691	107.249	150.328	36.234	56.4186	62.4404	21.933	34.118	22.1213	18.218	11.9869	12.4655	16.6735	CCACCTGGCGCACATTCAGTTAAACTTGATGCATACATGCACTCTAATAAATATCTAATA
TC117679	2969.99	1927.98	2380.82	1562.98	2484.88	1656.77	2030.52	1121.06	1934.75	1825.49	1678.39	1770.62	1486.65	1951.7	1919.63	3065.3	2572.06	2664.15	2148.57	2198.87	2252.63	2468.04	4336.55	3332.17	5369.11	12814.5	2723.47	10391.7	TGATTAGTGTGGTGTTTCTCTAAGTGCTGCGGTATCACATTGTGTCTTCATCCATGTTAC
TC117692	485.787	486.496	269.19	392.927	405.018	499.205	299.778	600.001	355.502	448.037	398.469	197.967	226.522	386.264	262.228	246.968	212.83	166.475	442.151	330.599	492.147	546.91	499.128	702.842	1184.56	1082.59	545.462	1320.33	GCTGCACCGAGGCAGGATGTGAAGTAAAACCCCACCCCATGCACTACCCCAAGGTGGAAA
TC117708	376.012	385.108	383.006	292.183	503.263	345.596	398.031	256.459	294.019	361.857	310.443	360.08	298.429	334.211	340.09	361.893	389.569	430.471	349.538	368.423	269.044	362.679	375.01	442.571	596.93	869.768	522.492	1280.13	TTCTGGTGTATATATAAACAGATTGCATCGCTCTGTCTTTTACTCTCGTGATGACTGTCT
TC117726	8487.07	17147.3	13946.2	16632.2	4614.97	4530.49	18478.1	9691.72	17562.9	13311.8	9120.22	15787.4	15186.4	8622.7	12464.3	21367.1	6065.36	13370.9	4522.43	8811.92	6287.34	11186.5	1553.59	2728.71	831.016	1151.39	9094.25	3957.16	TAGCATTCATATAACCCCAGGGCTCATATACCACGGGTTGAGCTAACAAACCACACAGCG
TC117747	382.329	249.048	654.033	217.602	457.739	395.367	302.184	186.763	442.308	230.075	305.216	365.301	242.744	251.461	308.583	351.686	292.417	306.423	338.889	368.627	362.9	363.526	534.496	529.282	601.905	463.059	1190.51	796.421	CAGGGTGACTAGGAAACTGCCTTATAGGAAAACATTTTATCTCTCTCAAATTGTTTTGTA
TC117765	81.6912	85.1207	138.996	166.056	37.3344	34.8087	91.1335	162.674	81.9801	76.7308	81.6394	207.978	96.6446	92.44	154.039	385.967	266.988	522.184	147.822	308.356	162.776	1085.55	186.151	221.872	359.155	640.467	482.604	1311.85	AGAACACTGAGAACCATAGCCGCAGGAAGCTGTTTGGGGTCGTGGAACAGTGCTTTTTCC
TC117815	3680.89	3225.17	4300.17	3583.83	4028.58	4915.94	2788	3505.49	3951.05	3069.6	2614.53	2409.96	2370.21	3480.11	2823.72	3298.83	2973.88	2136.61	3138.89	2497.66	3028.74	2227.67	2764.52	3521.65	2332.15	1632.06	1913.02	1548.98	AACAACACTGTCGTGGCTTTTGCCTGGATCCAACTATGACCTAACTCTGAAGCAATACTT
TC117858	1657.43	796.49	1178.64	1007.64	1116.87	549.599	1037.01	265.972	1021.56	797.923	596.479	1391.33	1103.05	990.047	1353.91	1388.56	1326.38	2050.61	693.222	2539.83	956.071	2464.44	1777.14	1267.24	7179.05	14862.6	3845.46	13009.8	CTCGCTGTCCTCTCAACTGTTTAAATGTTAGATAGCTTTTTAGCTTCATTTATGGCAGAT
TC117869	1153.13	876.355	905.921	694.863	510.436	484.522	615.608	546.578	851.666	750.292	816.909	591.924	599.049	663.654	596.823	691.137	517.651	821.421	556.259	847.47	712.384	832.757	981.865	1108.92	1071.39	1509.66	1770.65	2026.36	AGTAGACGTGGGCATATTAGCGTCACTGTCTAATGCTGGTTCAGGAAATGTAAGACAGTA
TC117930	56.3317	65.6268	49.8004	58.4097	40.8233	53.3416	42.0997	105.485	58.865	45.2189	71.7261	35.6484	45.7619	54.33	29.257	61.7892	31.0276	44.7959	49.1331	62.4662	54.4029	57.6523	131.09	172.155	85.652	109.048	70.2274	157.385	TCTAAGACGGAGTAAATCCCAAAAGCTGTTCGATTGGTTTGTAACGCCACTCATCTGCTT
TC117976	388.91	845.003	1144.69	930.929	431.505	605.099	395.402	1114.06	921.268	915.182	725.147	2852.65	2513.48	714.906	1273.11	2977.41	1233.25	3952.41	766.298	2785.3	1885.72	2880.53	7300.86	4783.34	2896.73	8826.83	19179.2	20721.5	CAAGCGAGACTGCAGTTTTGATAACTAAGGGCAATCATAAAGATTTCTCATTCTATACCA
TC117988	59.7002	81.6705	89.4978	75.6799	44.1939	20.8002	133.409	32.0021	85.9114	73.3826	63.8739	167.425	252.27	71.5048	94.7361	170.953	106.645	431.371	48.1239	183.611	128.65	364.591	424.756	146.111	1828.04	1740.49	1181.29	2605.2	GGGGATTTTTTTAAGTGCGTTTGTTGTCTCCTTAATATCTGTTGATATAGCTTTATATGT
TC118030	605.483	519.574	711.757	509.295	340.314	725.659	717.757	418.149	474.736	748.305	570.957	886.285	972.498	647.497	690.178	556.369	252.909	1246.9	391.216	1036.37	685.647	1178.02	540.108	1731.48	1250.37	4957.8	2233.34	6612.2	AACACGTATCATGTAGAGTTAATACCAGATGTAATACATGTTCATTACCAGTGTCAACAG
TC118031	158.186	304.613	182.554	662.117	155.157	211.12	259.951	519.966	273.495	284.305	256.974	890.89	1264.43	386.395	341.903	493.506	156.052	657.218	327.535	911.832	673.474	2318.54	14658.5	11413.9	10395.9	10796.9	43219.3	45714.7	TGTTTTTATTGGCTTGTTCCACTGTCAATCAGAATACACTGTTTTTAATGGCTTGTTTCC
TC118041	4.1884	14.2366	53.3441	26.7415	13.6079	25.2154	10.353	24.8872	13.6535	8.95561	143349	14.8133	6.34478	13.6414	12.4584	11.0393	14.1494	12.2516	14.7696	62.0386	48.6762	44.8993	136.385	244.254	121.521	40.871	331.24	808.121	GTGTCTGGGCGTATGGCATGATACTGTTGGCATACTGTGTTCAGTAGACATCTTCATGTC
TC118045	913.086	852.809	963.228	852.179	1099.53	1600.33	876.111	1083.74	997.887	1071.38	947.487	653.139	659.1	954.17	793.901	768.603	808.875	760.881	949.706	912.155	1345.88	778.209	1470.66	1330.99	1699.14	2326.82	897.178	2319.03	GGGTCAGACATGAGGTATCGGGACATGAGTAATTCTGCAGTCTCCCACCCGCTCCCTACT
TC118072	18.4905	40.3932	17.6798	32.3592	23.3489	17.9948	34.6771	31.3717	28.6491	24.7533	34.1069	32.8155	31.5179	31.7965	26.3689	13.6169	30.8919	70.5533	34.525	21.8614	31.8834	26.1728	39.4104	51.5485	109.232	224.141	85.5571	209.295	ATCCCGTCCACCTTGGGTGTAGTCCTCTTCTCGATGGCCATGGGGTTTCTGCTTAGTTTG
TC118080	54.7039	56.5859	51.708	80.7807	32.6198	35.8036	48.3527	71.0282	35.6382	59.169	39.4282	72.6006	65.9771	58.8542	42.4074	242.997	40.8422	107.25	99.9079	304.255	220.845	245.895	287.22	240.769	184.887	204.587	341.845	522.17	AAAGTCGCTACGCTACTTTACAGCCCGGAGAGGACTCATCCATTGACTGAGCTCCTCCAC
TC118130	233.321	45.0393	66.8772	130.504	50.4877	46.5813	57.2006	122.716	39.0469	135.406	128.929	219.573	97.7286	113.609	139.932	443.033	270.833	529.104	143.419	1390.36	163.634	1279.02	23.2554	20.2431	42.3657	25.9675	23.9817	22.8431	CAGAGGAGAATCTCCTCAAGAACCCACCAAGTGGAAAGTGCTTACTCCTGAAAGGGGGCC
TC118153	214.264	152.271	186.539	375.369	140.41	291.676	263.414	921.823	340.604	378.035	296.296	512.498	397.598	447.833	350.663	1499.89	284.835	896.59	654.949	4705.52	2457.86	3570.7	12044.8	13533.1	10806.2	30272.5	4882.69	44373	AGTTGGAAGTGTTTTAGGGTTGGTAACCAGGGTGACAGACAATCGGGGTGTCTCTAGCGC
TC118160	12.0084	8.25697	17.8469	35.2873	7.50982	11.5718	9.2535	36.5312	16.6983	15.068	23.5384	21.6056	25.3467	10.798	14.5496	18.3054	12.0481	26.2243	14.685	21.501	19.4889	13.4632	78.7857	154.123	183.528	194.851	40.4367	382.762	CAGAGGGGAAGAACCTGGAACTGGAAGACGGAGGCCAGTCTAAGTGCAGGGTGGAGAGGA
TC118170	1029.92	586.958	751.434	804.31	741.521	959.176	494.934	1055.22	698.519	805.583	725.714	403.885	673.555	737.752	573.249	777.203	602.822	705.001	687.744	636.795	621.327	443.375	370.969	639.445	367.628	301.38	134.528	274.748	AATAAAGCTGAAGATATCATTGATGTGGGCGAGTGGTGAACATAATGGTTAATAAACATG
TC118195	2006.57	2124.2	3223.23	1832.48	2412.06	2419.05	2009.9	2581.02	2209	2159.68	1657.37	1969.67	2035.22	2258.53	2076.23	2411.03	2077.89	2055.53	2509.8	2158.93	2048.58	2278.64	2511.53	3602.34	3099.84	4775.46	5169.82	9165.18	TATACATATAAAGGGTTATTTCTGGGAAGTCCAACGTTTGGATGCTGCTAGAAGACAGCC
TC118215	2859.3	3554.26	2886.39	2837.6	3762.68	3718.45	2331.67	3478.72	2949.24	3535.21	2647.22	2177.46	2386.99	2792.38	2835.53	3168.38	2558.67	2553.14	3481.35	2364.38	2210.79	2319.86	3709.37	3446.29	8238.33	5407.06	3211.67	5234.91	GGACCAGTTTAACTTGTGTGTTGTTAAAGGTTAGGACATCAGTAAGGAAGGCTGGCCCTA
TC118217	1603.21	1233.64	1563.93	1637.19	1249.85	1968.92	1261.59	1509.44	1148.76	1503.55	1272.82	940.758	906.563	1077.68	1033.52	1614.62	972.211	1415.91	940.823	839.14	1102.47	761.112	764.504	737.321	604.313	425.8	391.418	345.091	TGAAGAGGGATTGACTCGTTCATTCCCCAAGTGAAATGTGCACCCATACACACAACACGG
TC118298	174.632	194.067	357.716	425.596	123.642	136.265	536.377	341.006	509.454	253.582	265.59	324.286	614.898	246.149	376.841	677.017	175.44	694.432	216.602	775.352	638.033	1230.14	2537	2894.81	3750.73	4845.82	8739.66	11484.8	ACTGACTTCTTATTGGCATGCAGCGCAGTCACTTTAAACCACGTCACACCACTCGGGAGC
TC118305	1691.31	1914.77	1901.73	2359.94	809.581	996.241	1519.33	1385.73	1712.01	1987.89	2244.08	2210	3179.11	684.037	1790.33	2116.39	917.949	4669.6	708.126	979.854	1268.28	1051.63	530.879	366.626	508.211	316.106	554.402	834.978	CGGCCGAGATCGCATAACTGCCTAATGCTGTAGATGAGAAGCATTAAATATAGCATAACA
TC118387	705.802	941.672	813.328	390.234	816.023	741.757	545.346	315.763	590.179	457.388	552.022	567.981	598.335	578.699	477.778	497.85	677.245	560.555	565.214	611.93	450.529	594.328	1049.35	589.156	1116.84	1545.06	1261.58	2286.74	CCAGTATTAGTTGTCCTTCTATACCTATATTTCCCTAAAAGATATCCAACAGCTGTATGT
TC118406	27.1309	46.2533	43.9668	53.9705	27.4723	33.5862	52.7797	60.3335	63.6335	41.5727	35.4955	154.59	172.134	30.5572	48.2851	64.4212	67.1335	127.032	33.9939	151.958	132.838	355.407	648.147	1568.66	2466.13	19624.2	1439.8	26562.5	ATACCTGCACGATCAACGAGAGGACTGAGTCTCTGAACCGCTCTCTGCAGAAAAGTAACA
TC118453	63.2453	41.468	33.7772	44.8375	8.95431	16.349	46.8135	50.6316	59.7675	64.4325	47.6848	74.6027	53.8319	29.7595	59.8795	52.738	44.1602	113.071	21.2908	136.669	62.4892	150.527	103.309	81.5924	120.914	200.928	194.922	321.485	GACCAGTCTGATAGAGCCACCTGTGAATACTGACCAGACGGGTTCGAGACCTGAGAGACT
TC118479	23.697	15.9591	9.70259	38.4718	7.88615	13.268	9.81679	17.8101	19.2062	18.9388	13.282	17.0041	13.8703	10.0471	11.5201	18.358	14.588	19.4152	17.8169	19.7183	10.273	21.0451	28.3583	29.3079	25.9229	37.5151	46.0148	66.1762	GAAGAGAGCCTCCTCGGGTCTCATAGACACACGTTGTCGGATCAGGAAGCACAGTTGACC
TC118560	51.9569	62.1163	96.2237	39.8375	71.4281	63.3833	133.467	43.0278	77.6491	51.7289	63.3972	205.182	202.981	131.782	110.433	129.684	171.343	158.057	102.241	132.623	104.751	207.055	135.352	119.964	370.066	623.597	370.704	482.396	TGGGGCTCAAGGCTTTGGTAGTAACCGCACAGGGTTAGGGAGCAGTGCTGGGAGTAATAT
TC118601	148.391	182.702	462.703	643.15	299.692	228.685	336.45	165.852	649.345	242.64	448.557	1848.15	1075.98	320.984	270.282	1124.35	469.764	2127.5	1115.88	5546.29	3770.61	6113.63	10665	5012.91	5136.61	8019.42	33037.7	18306.8	TTTGATTGCTGAGTTTAGGCTGGGAATTCACTGTCTACTGGAATTCACTGTGTACTGGGA
TC118656	207.012	201.813	67.8831	490.792	78.9246	84.689	123.307	94.249	82.2155	142.596	179.374	426.151	398.759	75.8045	286.979	212.667	121.722	433.228	38.7302	190.28	46.3701	88.6123	14.2201	63.5387	19.1683	39.0067	40.0173	16.1676	TTTTGCTAGTTGACCGTTTTCATAATGTCTAAAGACGATAGTATTGAGTGGTAACTGTTC
TC118690	614.904	512.066	720.617	742.483	384.838	906.629	360.477	668.684	543.996	653.017	690.215	265.801	249.813	478.754	382.135	513.679	289.316	392.341	435.985	307.027	543.68	255.828	259.712	417.164	256.464	137.589	146.62	83.7107	TGTCCCATACATTGCTCGACCTCACCCGGAGCAAGCTAGCCACACAGCATTCCTGGTGAA
TC118706	14.1485	5.98905	8.38371	12.6524	2.99217	2.25342	7.75026	10.109	7.77447	13.2703	15.8853	12.1143	9.60433	6.037	9.81303	15.8788	6.11634	18.1548	5.45632	10.403	10.4108	8.5531	35.259	22.5082	40.0589	32.0556	26.9024	47.1924	GTGCTTGAGACACTACGAAATTTGTACTCTTGCACCCATTTCAGCGGGTAGTACCCACTC
TC118727	548.431	414.713	741.767	662.809	816.633	646.402	468.368	633.972	352.313	524.623	466.032	803.617	414.417	542.726	884.323	554.68	505.203	998.285	793.282	974.874	929.453	1062.46	2907.17	6318.83	923.252	1382.57	4335.83	4573.03	AACAGTTGAAACTGTAGTCTTCTGTTGGCCACTGTGTAACGTTTACATTTCCTGCCCTTA
TC118732	15.4786	13.0302	15.4459	9.70578	12.9656	37.3037	20.271	37.3728	21.4809	22.309	15.5415	12.973	18.9378	13.5718	23.4069	28.0334	14.8974	28.0621	21.4065	24.6266	33.129	21.4911	68.1034	68.0107	37.9237	129.56	39.6847	136.866	CTTTATTTCTCCCAGGTTCCGTGAAGGGCGTGGTTCACAAACAACACACTACATCAAGTT
TC118746	85.1605	158.841	52.3216	170.777	175.056	112.912	82.2755	123.152	109.45	112.301	70.8153	125.579	122.44	119.985	105.902	105.565	110.472	95.0271	94.7209	148.086	110.972	227.728	3345.85	3786.46	6824.22	7806.07	2449.94	9445.94	ATTTGTGTGCAATGTCTCCTCTCCCTCCTATGGGACATTTGATGTAAAGCCTACTATTAA
TC118832	195.237	124.34	271.665	110.482	199.565	407.33	160.746	229.825	141.35	328.289	170.136	116.046	159.388	521.335	179.172	183.673	123.102	52.1322	184.399	203.514	285.155	118.298	78.5195	56.6277	76.54	58.9528	36.9545	47.4087	TCCGGCAATCACGTGCCCATGCAGGCGGCAGAGATAATAGACTCAGAGTTTCGACCAGGC
TC118847	790.263	439.827	717.06	496.324	712.216	529.13	688.751	317.188	496.426	577.238	572.597	948.07	643.792	644.913	900.998	1550.22	855.201	1373.41	492.41	2904.28	768.265	3861.24	4427.07	4157.79	5824.16	22481	7116.14	18502.4	GTGGTTCTAGATGTTAACCCAAAGTAAACTGTTGTTTAACTGTAAAGTTAACCTGTCCAA
TC118882	66.9869	38.6489	41.2514	207.386	40.39	44.2934	38.0597	116.689	30.3189	26.1383	55.6243	43.2915	26.3147	31.7663	43.2094	64.5279	38.233	75.2086	143.749	144.743	151.629	164.569	593.393	490.683	103.66	184.72	187.63	313.105	GGTTCCATTCGTTCATTTAGGCGTTGGTGTTGTTGTATTCCATGCGGGTGACCATGGTAG
TC118897	1383.01	1177.5	1763.09	1159.88	1400.54	1408.85	971.737	969.932	1290.25	1389.1	856.155	989.337	1205.87	1220.72	868.479	1148.01	1035.76	1020.93	776.45	907.635	1035.55	581.121	771.879	712.407	696.32	572.576	492.69	397.48	ACCTTGTCCATGTAGATGTTCCTCCTGTATATGTCACACGATTGTCGTACAACTTTCTAT
TC118933	2902.79	4102.87	3094.91	3831.74	1775.06	1868.99	2906.75	2223.7	3220.21	2649.9	3059.77	2777.94	2255.51	1814.82	2298.11	2746.82	1428.25	4409.1	1852.82	2479.77	3857.46	2167.94	4355.83	5931.22	4862.29	7775.06	9206.23	33929.7	ATGGGGAAGTGATTGAACGTTTGTACATAGTAAGTACAGGGGTTGCACACTGTGCCTGTT
TC118959	3367.72	4314.1	5379.57	4080.52	4304.81	7399	4335	4914.07	4141.8	5174.95	4218.66	3567.76	3535.52	3629.77	3693.45	3617.18	3069.04	3435.5	3775.94	3077.21	4665.16	3246.74	8300.39	7659.31	6863.43	12948	5925.28	27462.7	CCAACTCATGGCCTCCTGTTGATTTATCCTGTTGATAAAAACCTCCCAGACAGACCACTA
TC119112	12.31	11.1183	7.67651	13.2168	6.34722	10.0651	9.82054	20.6028	15.1739	9.22878	14.4776	11.1101	13.7906	7.48819	6.57098	14.0819	11.5462	11.9982	8.15394	17.4995	9.46758	20.5144	37.9391	35.0721	24.2796	46.7304	32.1542	34.1734	CATCATCATGTCCTATCATAGTGATCAAGGTCAGTTTATTATTCCTTTCATTTGTCCAAT
TC119126	77.571	50.7022	86.1766	91.0497	72.8653	83.1049	21.0213	87.9774	36.1314	66.6042	80.5704	39.6995	48.7141	70.7544	44.4828	41.1651	58.9523	53.8466	43.7646	57.7155	62.061	55.6089	72.453	194.079	100.761	123.281	144.566	394.167	TCAGTCCTTACCCGACTTGACTTATCGTCAGTGGAGTTCCTAAGTAAATCCCAGGTTGCG
TC119152	437.625	232.794	314.069	257.999	363.326	175.423	446.301	96.7998	295.091	320.41	335.661	565.526	611.277	410.627	430.382	556.619	561.476	725.571	286.254	773.265	293.272	788.453	655.53	553.119	4470.4	9896.57	1190.4	6015.36	AAGGGTTCGGTGTCATCCGCTAGCATCTTTTGCCAGGGGAAGTGTTGTGATATATGAAAT
TC119157	315.84	244.501	179.887	562.796	125.669	78.3779	266.785	366.817	188.875	253.841	256.273	176.052	109.341	194.164	170.122	288.855	84.8867	229.175	147.795	134.808	79.6355	209.392	1890.39	1215.04	355.319	324.378	424.019	4603.77	CACATCCTGAATATGTCTAACTGACTGAGGAGATGAATCCGACCAGGAGCGTATTTACCA
TC119158	3589.72	1125.8	883.869	1136.29	335.169	458.509	732.047	1260.45	973.122	1850.56	2645.27	782.572	760.85	460.318	733.674	1180.43	500.758	1304.77	505.018	555.379	381.124	605.406	219.679	335.381	229.514	181.758	225.604	287.863	CCATGAGTCAAATAATGTGGTCTGGATTATTATGTTCGGTAATAAATTATCATCCCCTCT
TC119170	6966.54	5206.43	5975.79	4569.3	7078.52	6823.46	5305.38	4177.64	5762.59	5447.28	5049.58	3411.29	3653.04	6169.56	4683.04	5138.53	4870.9	4797.06	5107.29	4754.97	5882.52	3919.57	4456.97	3518.55	4040.55	2378.76	2642.9	1432.89	GCGCTTCACTCATGACCATTGTGGGAAGGTTGCGTGTTGGTTTGGTAGTTTCCTCTGTCT
TC119245	2094.78	2015.5	2079.64	1655.01	2031.68	1260.25	1784.8	1147.74	1826.39	2052.8	1457.47	2425.45	2430.76	1779.19	1615.67	2010.65	2254.64	1961.63	1655.28	2239.05	1706.31	2220.94	2684.36	2092.42	3314.73	3257.63	4969.82	4970.51	TCAAACGAAACCAGTGCCAGTTTAGTAACGCGTAACACACACGCTAACCAACTCTTTTGT
TC119263	617.656	619.529	1039.49	649.046	678.575	1225.71	498.036	1168.73	687.266	761.458	449.153	491.511	430.031	623.156	472.122	527.131	495.177	404.771	1073.37	506.697	889.624	492.183	1713.28	1713.39	1455.83	1462.35	1126.26	2749.56	AAGTAGCGGACTGACGTTTCAGTTCCAACATAGTTGAAGTGAAAAATGGTGCTGTATTGG
TC119314	1726.11	935.733	2015.14	1689.04	679.199	971.664	1689.18	913.47	1411.74	1281.47	1326.66	2949.29	3259	1234.91	1797.17	2417.06	1764.03	4443.02	762.051	4422.95	1943.15	4718.94	3798.81	2916.53	8984.96	12294.6	20209.4	26581.6	CATACTTTTAGATGAAGGTCCCACCCAAGACAGACTCTCACTACAGTAACGTTGCCTTTA
TC119320	413.736	408.676	582.44	245.061	546.792	637.095	225.626	196.118	280.382	275.977	1182.21	277.668	251.424	249.391	285.124	857.161	222.033	393.185	213.597	280.45	234.522	321.164	351.047	948.526	1290.42	1813.99	1608.12	3845.89	GAGTTGAAAAAAATGTTGTTAGGTGAAATGAAGATCTAGGCCCGAAAGAACACACGATGA
TC119344	3233.72	3122.74	3223.77	1955.03	3565.57	2423.14	2985.97	2015.54	2436.12	2178.33	1777.03	2985.58	2803.16	2547.55	2240.29	2848.7	2695.93	2729.22	2313.39	3340.8	2108.76	2873.19	2791.03	3274.71	4149.92	5467.11	5116.95	7937.03	TGAGCAAAAATCCTTAGTCATCTATCTACGTGAACATTTTCGCACAACTCCTTCAACTGT
TC119365	2233.09	2154.96	2845.88	3009.45	1790.03	1540.05	2383.67	1846.93	2569.08	1784.71	2502.38	2227.13	2364.23	2008.88	1770.97	4477.44	1790.18	4922.59	2368.55	7209.72	4728.09	7028.54	11655.5	4910.94	4546.08	3107.58	5789.99	10706.1	TATGGTCTCCACAGTCTAAAGGTTGTTCTATGTACCAGGTTTGCTAGATGTCAACGACAG
TC119399	5564.6	3568.31	4159.5	4218.02	4301.95	3970.02	3228.2	4024.16	4003.73	4138.76	4061.81	3965.67	4097.3	3295.62	3041.03	5069.43	3887.15	5664.71	4411.02	4719.32	4772.65	4498.56	12715.3	15073.8	15901.3	16229.2	10092.9	60659	GAGTTCTGATGTTGGCCTTACTGTCCATTCCTCCAACGTTGACGTGTTTGTTCAGTTGTA
TC119400	257.594	288.558	524.367	314.454	234.576	575.774	234.266	284.896	259.264	351.752	340.15	244.066	198.532	242.731	215.266	243.714	229.225	233.345	274.894	303.124	318.243	240.454	374.141	386.623	444.428	462.308	507.301	765.627	AGCAGGGCAAACAATCCAGGAGGGACCACTGTCAATGGAAAGGAGACCAGACGCTCTACC
TC119409	2050.64	1562.76	1447.4	1200.79	1872.92	2078.87	975.223	1652.8	908.268	1332.55	1826.82	975.734	945.79	1117.77	1097.26	1512.75	1375.97	1294.96	1390.48	1480.44	1171.6	1400.97	1122.89	959.545	964.804	607.648	619.139	608.794	GTCAAAAGGTGACTTAAAAGGCTTGTTTTGTAGGAGTTTTTAAGAAAGGTTCTTATGACG
TC119410	17.3063	21.3762	15.776	9.48444	15.6895	12.8412	17.6656	14.8509	15.5037	21.1587	15.8736	17.6221	14.9515	18.3104	17.7786	22.1478	13.098	22.2025	14.9882	16.9094	17.6456	18.8346	36.5069	17.8293	23.6469	54.625	58.0047	61.43	AGGCCTGCCCAAAGTGCATCCTGTGGTGTTACTGCTATTTGGGCATTTTGATGAATTACT
TC119415	1401.83	880.875	1232.47	1312.33	752.204	787.057	1008.83	800.129	1235.1	1302.47	1009.54	1162.47	804.505	844.547	972.434	1419.34	676.583	1946.79	663.518	1575.79	1144.23	1425.64	1477.91	1710.64	1757.64	2397.64	2030.35	3768.79	GCTTGAAACCACCAATCACAAGACTATTGACACTAACTCCAAGTACGCTTGGTAAATGAG
TC119449	356.707	256.161	392.938	213.762	211.395	349.323	237.501	154.071	147.699	176.149	216.789	118.136	220.915	249.134	180.808	176.432	182.551	396.554	130.39	213.813	360.731	138.056	4428.94	9724.14	13204.4	13320.9	3413.46	30236.4	AATACCCCTTGTTCCGACTGATTCTTAAGTTGTTATTGGTCTTGTTGCCACTAGGTAATA
TC119464	80.6647	51.6727	95.6577	185.473	82.947	47.8036	69.8749	90.674	77.2342	72.2967	38.1032	87.1079	24.631	62.0303	307.093	52.7064	69.0798	62.8351	19.2315	105.051	38.5233	139.496	246.932	344.846	181.445	333.959	230.192	517.578	CAGGACTTAATGTGCAGTCTGGGATGGCAGTGCAGTTTCTGGATTACCCCGTGGAGGGGT
TC119471	885.751	480.134	274.419	586.024	126.856	80.9121	568.305	382.934	476.79	695.411	484.164	438.221	483.316	282.37	375.979	741.228	228.019	1005.85	124.527	588.163	555.03	446.641	2211.59	2745.94	2616.37	7232.97	996.037	6268.47	AATATGTGAAATTTGGCCTGCTGGCCCATGGACTATTTACTTACCCTCAAATGCAAGCTT
TC119500	1769.92	1289.61	2010.59	1289.37	998.121	2035.74	1120.67	1490.76	1315.21	1200.68	1230.48	672.945	794.395	1091.54	812.277	1309.51	878.048	901.423	989.605	833.518	1161.82	636.805	774.309	1168.99	676.419	399.341	534.957	528.756	TGAACATTATTGTGGTAAAAATGGCTTTGCCTGAAAGCACTGGATCTATGTAATGACGAT
TC119584	3849.84	2362.71	1671.85	4260.59	1729.77	1605.58	1446.67	3335.84	1413.74	2052.25	2525.35	2918.52	2168.91	2774.87	1935.68	2399.9	1021.03	5869.35	2107.95	6005.11	3581.24	3977.98	4670.08	17466.4	5901.13	7901.67	12003.3	21751.8	TGGGTGTGGTCCTTTCCTTCCAGTACAGAACGAATGCCCCAGAAACATCCAATAAATTGC
TC119588	13898.6	26829.5	34754.4	60015.3	21988	14418.2	41201.6	23468.5	46438.3	39990.2	27712.5	70025.3	65407.6	37305.2	43656.6	112844	40367.5	96451.3	30783.9	88607.4	80223.3	96650.7	90849.6	91005.3	50550.2	64954.7	129657	120700	TATTTTTGTACTAAAAGGTGCCAACGTTTGATGGAGATTCCCTTGTTTTGATAAAGTTGA
TC119618	577.021	726.193	435.234	1116	549.796	572.453	601.623	610.995	911.924	1551.81	465.63	1445.09	2806.96	1261.33	1021.49	1233.42	1040.96	1380.26	839.623	2722.11	1200.2	4227.5	1641.92	5510.2	2125	2649.37	14883.4	6998.06	CCTCCAGTGATGAGCCTAAATTCTCTACCTCTTCATTTGCCATTCATTGACGGTATGACA
TC119693	469.044	689.546	1043.96	1767.28	366.569	994.538	780.237	1631.27	1306.46	644.144	780.294	664.535	1122.8	537.65	501.504	874.651	468.907	1825.38	990.475	722.34	974.153	889.073	4965.45	8525.3	4187.7	6155.73	1862.68	15449.6	CCTGCAGTATGTGAACACTCTCGGAGCTGCGTTCGTAACTACATTCTGGTTATCTACCCG
TC119697	210.014	131.143	189.519	120.803	134.112	90.5053	115.563	127.281	93.5627	169.087	115.195	84.4937	214.135	167.423	170.457	94.3735	87.6094	184.9	119.102	150.721	123.762	124.06	275.532	277.762	454.645	802.327	262.47	3450.96	GTTTTGGGAACGTAACGTTTTTGTGAGCACCCTGTGGTGCATTGGTGCGATTAAAGGACG
TC119726	77.8907	89.0687	55.3505	78.1364	49.7372	18.9818	71.5312	45.9215	77.5512	87.7791	44.2271	193.792	185.054	54.5336	124.583	116.104	92.7465	311.832	30.5905	329.66	117.734	351.746	288.465	171.595	540.161	840.486	1698.68	1150.24	CACTTTAACAGGATCAACCTGTAAGACAGCATGTTTCACTTATCGCCAATATCCAACTTC
TC119736	1477.96	1633.76	1910.2	1253.86	2207.27	2075.65	1434.17	1604.38	1286.84	1422.85	1256.08	1042.97	1190.44	1455.73	1162.57	1411.94	1306.81	1158.93	1411.31	1062.06	1279.03	1089.95	1275.49	1100.75	1321.05	835.514	1129.02	1211.75	TCTTGGACAAAGCTCGGGCAGCTTTGCGGTCTTAACATAAATGTTTTAGCGAGAGAGTGC
TC119738	2544.9	1050.01	2591.15	2070.92	2571.48	1363.08	896.145	1138.75	1541.31	1309.13	1793	1055.35	780.422	827.699	847.796	1566.54	1537.23	864.987	1636.08	1187.12	1163.12	508.721	531.423	866.5	1042.16	729.692	143.031	264.026	AACATGCTAGTTTTTATAATGAGGCCCTCATCAATAATGTATAATGTCCAAGCTCAATAA
TC119747	633.2	458.89	304.455	203.082	385.325	398.439	335.961	243.466	162.975	517.934	210.55	108.899	152.468	206.189	142.504	106.656	128.86	168.431	373.794	144.377	111.409	361.955	632.917	761.471	529.558	512.389	381.105	787.037	AGGACAGCGCTCAGCACACAAAACATTACAAACAGTAACCAGCCAAGTAGATTAGTCACG
TC119768	13.142	27.0293	39.4342	39.9251	24.4666	34.1033	59.2049	33.1193	39.4656	49.359	28.1106	72.2046	78.0988	35.0981	51.5305	76.5359	45.7604	107.269	25.1747	76.0458	57.3927	113.165	105.942	104.395	204.783	605.944	129.544	547.438	CTTTAATGTAACTTGACAAGCAAATAGGGGGTATACGCCCCAATCCTCTGACCAACCATG
TC119812	9128.64	6195.57	7894.55	8467.97	7772.04	12651.4	5083.49	9533.41	8363.85	6000.25	5168.74	4737.63	4415.09	6702.45	4286.23	7215.46	4680.96	5043.98	5465.73	6020.73	7420.84	3758.02	5854.92	4338.52	3681.74	2511.44	2609.15	1773.2	TTCACTGTAAAACATCCCTGTAACCCCCATCCATCCTGTTAGAGAAGATTGTTGCCTCGT
TC119836	1545.28	1245.1	1503.21	1355.15	1610	1169.07	1189.16	975.361	935.457	1080.16	1328.59	1090.68	1386.28	1236.93	1292.51	1633.83	1459.4	2004.87	1094.76	1387.48	1088.89	1554.23	1581.48	2160.15	2147	3463.48	2293.76	6523.86	TCGTAGTTGGAAGTGTAGTCAATGCTGTTTGTTACTCACAGCGCAGTATGGCCCTGTGTT
TC119878	934.494	798.411	1293.75	1215.78	512.092	515.099	1124.69	857.746	1405.15	1128.1	994.38	2078.6	1312.22	636.495	1039.75	2812.19	978.196	2369.47	793.49	2129.46	1617.35	2328.38	5497.91	5253.17	4988.4	11857.6	6926.56	29474.4	GACTGCAGGAAAGGGTTATGTAAGAAGAGGATGTGTATTGCTTTTTAAGCTTTTGCATGT
TC119879	312.589	261.375	284.109	261.961	257.143	352.196	217.699	239.891	249.592	268.177	230.039	122.021	158.838	209.347	156.933	227.914	164.955	192.39	213.236	182.946	216.469	149.574	194.524	177.685	121.667	104.14	136.864	112.899	TGTCTGAGTTACTCATGTTGAGCCTCACTCCCTCAGGTTTTACAGAAGGCCTGTGAATGA
TC119880	385.624	198.523	306.172	231.636	123.354	148.205	371.185	517.967	558.201	472.301	297.003	575.662	378.178	208.13	617.545	438.533	275.465	1200.7	269.402	1024.44	330.426	1113.57	939.836	495.239	1171.55	1582.04	2645.24	3062.84	AAGATTCATATTTTATCTGAGATGCGTTTGTGTGCGAGAGAAAGTGTGCGTCAAGAGAAA
TC119894	3297.62	2236.59	3354.08	3567.08	2621.08	4366.4	2060.34	3545.16	2004.85	2445.52	1914.36	1608.99	1684.04	2720.37	1954.79	2490.16	2141.48	2563.04	2095.13	2052	2059.05	1945.65	1819.15	2179.09	1291.47	1020.96	1881.8	1301.88	AACCAAAGTGCACAAGAAACGGATTAAGCGGTTGAAGGATGAACCCTACACTCAGGCAGA
TC119901	274.377	72.7496	160.099	155.085	137.146	139.735	126.027	80.5545	93.2756	151.129	205.057	133.727	83.485	79.9367	92.541	213.66	167.822	179.33	68.7987	104.575	81.3747	116.306	60.4447	50.449	72.0641	60.1821	41.4681	36.2719	GTAAACATTCCTCAAATGGATCATTTGTATGGACGGCCTTTTTAAGGTGGGGGTGCTGCG
TC119934	2684.42	1604.58	2594	1283.45	2074.11	3027.03	1603.44	1585.23	1623.76	1798.93	2319.47	1241.83	1186.29	1612.53	1648.63	2359.83	1759.3	1934.21	1650.34	1671.91	1599.11	1305.49	1164.66	1072.67	1221.17	898.047	474.522	1225.64	ATGAAGATCTGGTAGAGAAAATGTTGTGTCTGCTGGACTACAGGTGGCGCTAACAAAATG
TC119956	53.2895	18.6854	38.3982	23.7455	27.3842	16.1512	59.6523	6.01613	24.1479	37.2383	36.1621	203.284	160.781	58.6505	31.6869	82.4593	54.7436	85.2325	45.0414	316.56	206.753	240.776	414.642	192.695	719.541	486.631	704.976	995.398	ATGACCTCTGTAACCACACTTTTGGACTGTTACGGCGGACGGTTGAAGTGTATAATGTAT
TC119967	196.628	187.684	266.017	131.64	149.454	77.2334	317.119	126.662	293.957	120.986	214.554	548.801	781.343	219.136	222.872	314.347	323.593	930.211	311.935	1119.85	772.609	1057.99	1037.53	2068.53	3056.38	6015.37	3644.05	9622.36	CCTGAACAATACACTTCTGATCTCCATCAATGACAATTTACAATATGTCTTCAGTAATGA
TC120025	3477.61	3132.85	2775.14	3667.38	2448.36	2927.47	2607.98	2217.88	2676.23	2391.36	2369.78	2236.77	2369.39	2308.08	2613.1	3689.99	2413.31	4315.27	2186.31	3055.1	2491.89	2556.97	3405.1	4349.55	3329.03	5154.4	5469.62	8597.74	AAAACCAACTGTCGCTCTTACATTGGGGACAGAATCCATTTGTCCTCAAAGTGCCTCCAG
TC120048	117.68	106.146	112.921	101.309	108.858	122.337	95.5443	71.6439	100.015	100.567	109.095	79.28	79.9265	113.961	77.1575	99.7564	92.2862	102.465	81.6192	66.0116	83.4953	56.9487	65.6958	55.742	56.2776	44.9839	47.0786	38.9752	TCAGGATGGAGTTAACCAAGCTGCTCTCATGACTTTCTCAATTTAACTATAGTCTTGTGA
TC120058	458.184	381.526	488.577	303.058	401.87	381.516	296.494	229.522	324.886	385.944	321.469	328.635	233.302	311.739	367.545	421.096	305.733	298.184	357.993	286.943	296.399	278.011	262.908	271.606	256.584	185.719	127.857	200.608	TTCAAGGGCACATAGTGATTGTGAAGAATACAGCAAGATGCTTCAAATCAGCGCTAATCC
TC120059	97.7812	68.9807	97.0375	34.9357	98.8119	65.5127	90.7887	51.0644	89.3122	74.8015	78.0915	113.506	105.771	105.829	111.815	105.199	127.028	146.851	85.6868	128.427	98.7454	136.749	196.105	173.709	542.153	780.329	271.781	1362.65	ATGTATATGCTTGTTCTTTATTTTGTCACAATGTGGACTTTTGGCAGCCTTTGGACTCTT
TC120061	219.7	140.559	216.599	93.7915	368.742	220.92	295.381	78.9676	130.218	173.114	224.376	194.132	200.849	393.745	293.594	254.419	400.794	344.122	281.344	188.509	203.103	280.592	290.479	414.97	1355.28	4373.52	472.151	3273.91	CCAACGAGACTTGAAATAATTGCTGAACCAGGCATTTTGTAGACAATCCACTCTTTTGTT
TC120062	27.8236	67.6075	80.8886	34.9961	43.6487	16.178	266.596	31.6611	59.8667	68.3357	51.2214	344.803	292.861	60.3639	76.1578	117.169	123.743	264.87	67.3089	143.868	78.7046	251.733	81.7244	324.581	2160.71	4000.01	1175.65	13413.5	TAGGCTACTAGGCCGACTCTCAATCTTGTCTTACATTGATTCATCCACCGAAACACTTGG
TC120066	2122.86	2126.7	3145.37	1934.85	2312.76	2400.92	1946.96	2521.65	2187.44	2185.34	1826.86	2107.05	1967.11	2183.81	2057.15	2331.25	1935.13	2063.07	2431.62	2057.46	2039.08	2261.1	2746.64	4250.54	3285.95	5159.88	5457.31	11357.5	ATACTTATAAAGGGTTATTTCTGGGAAGCCCAACGTTTGGATGCTGCTAGAATACAGCCT
TC120091	514.346	490.881	589.91	588.567	382.455	238.996	409.241	296.83	622.317	632.964	286.249	676.356	533.943	339.24	481.322	641.673	423.613	849.961	427.34	852.893	473.245	823.648	842.839	724.468	1003.37	1541.29	2774.61	2279	ATAGCACTAATCTAATGCTTATCCCCTATACCCCTCTTCCAAACTTCAAATGGAATAAAT
TC120211	40.1669	38.011	37.0926	32.5836	40.3042	24.3629	43.7245	40.2133	31.0958	43.7682	37.1735	46.7553	50.8812	38.1903	45.216	45.6683	48.8142	61.1187	40.4293	60.1438	52.859	61.9152	76.1336	53.3732	113.25	171.875	144.972	204.261	CGGTAAAGGCGGCATCTCTGTGACGTCAGGCAACTCCGGGGTCCCAGAAATCAGTGGAAG
TC120224	271.203	547.248	594.175	662.626	318.31	283.011	603.492	400.893	733.897	392.596	445.615	706.975	1009.18	572.514	943.403	820.219	421.219	982.312	384.37	2417.3	1044.62	1816.14	1435.35	1294.61	1394.25	2047.52	7445.29	4634.8	TGCTGAGACTGAACCCCAAACTCGCAGTGCGCACCAGGACAGTGATTTCCACTCTTCAAT
TC120230	63.2428	130.837	143.52	46.7857	178.924	166.803	125.899	41.4361	85.8088	112.881	80.0553	89.677	114.97	179.25	111.748	77.9061	166.533	43.7436	159.443	105.928	164.003	154.583	482.957	197.783	883.513	712.8	1348.81	2437.07	GGGGCTAAGATCTACTTCGCCTACTACACCAACTCCTCTAGCTACGAGTACACAGACATC
TC120249	35.9877	115.502	151.756	140.507	54.9737	19.4173	114.678	29.4087	200.607	94.4793	141.205	149.515	193.317	76.0056	112.519	148.508	72.7039	255.605	16.7196	32.8358	38.6445	21.7951	11.1162	2.7454	15.1601	15.4804	20.9042	12.8206	GAGATTAGTTTCTGTCTAGAACTATTTTGTGGGATTCAAATCCAAACTAACCAATTTGGT
TC120282	349.054	232.013	111.753	300.823	2.1104	31.6911	127.496	141.272	153.245	145.824	107.532	170.721	328.045	109.718	189.563	238.545	40.8368	284.436	60.2322	86.2399	89.9475	84.8912	39.9062	43.209	4.26987	2.73663	18.3716	11.2066	AGCCTTTTCACCTTGACCAACTGTTTTGCTGAGGTTGAGTGGAACTTAGTTCATTTAAAT
TC120302	981.812	839.468	999.738	1043.18	771.615	1167.23	838.211	1008.25	1017.48	1020.24	1151.13	664.5	854.779	771.118	682.505	865.732	686.806	945.264	901.522	891.77	1010.47	667.686	1520.67	1638.76	1857.44	1697.44	1086.58	2942.45	ACCTTCCCAGGCATAAGATCTGGCACGCATCAGTAACGTCTGACCAGGGGGACACAACCC
TC120321	37.1119	27.7736	33.9201	56.6035	17.2335	26.4912	13.9116	55.5654	25.0913	67.0618	21.242	38.1535	19.2337	8.85699	38.4871	15.7983	20.0385	39.373	21.9451	29.984	23.2999	36.608	44.5673	91.067	69.5469	78.4034	122.973	133.202	GTGGCTTGTGAAGAGGCACTACGGCTGCTCTTTCTAACACCATATGTATGGCTTGTTCCA
TC120369	1104	485.029	714.849	730.159	702.405	1698.81	491.396	654.841	600.553	854.521	738.068	477.439	419.797	558.89	483.852	626.724	500.479	700.92	456.677	588.341	600.248	460.662	529.249	406.733	348.893	306.359	386.738	278.875	AGAGCCCTAATTTAGCCCTCAGCAATCCCAGCTTTATGCTGCTTTATGCATATTAGAGTA
TC120373	1.86838	13.3376	14.9922	13.122	2.28756	4.92687	11.7081	17.4653	11.377	12.1534	8.52648	41.8574	28.672	8.63578	17.6448	35.2643	10.6036	35.2133	5.67441	36.5335	17.1222	25.4728	168.229	2343.64	1138.85	4801.39	408.226	10001.1	GATTCGTTTTGAGTCAGCTGGAAATCAGACATTGCAAAATGGAAAGCTGACATGAGTAGA
TC120380	16.3436	14.9019	21.5202	36.4543	13.3089	10.2824	13.2667	29.3864	17.2208	15.2552	18.7965	25.5459	30.0924	19.2088	17.0227	32.5186	24.4802	52.2512	23.0407	44.6183	32.3004	43.8519	126.167	59.4505	69.3178	163.356	47.8387	281.758	TGCTGGCAAGTGCTTTCATTCAGCTTCGTCTCGGTCGTCGTCCTTTTACGTTTCACGTAG
TC120407	8.1231	5.90513	7.13564	25.4503	6.46143	3.14793	6.72617	23.4811	11.3083	11.4146	7.71599	9.10324	11.9343	5.5797	4.55646	17.5822	7.72637	9.42474	15.0802	24.5533	13.3354	25.3649	115.836	91.0204	81.5859	50.8453	28.2946	128.333	GGCAGCAGAGACCGTTACCTGGGATTATGCTCCTACCGGGATGGATACACACACCAGCCT
TC120410	7434.83	5941.47	7419.61	6685.98	7152.59	8175.73	6009.34	5819.15	5262.19	6173.23	5570.65	4275.3	4089.02	5887.45	4465.51	7169.74	5421.83	5358.38	6266.32	7342.44	6468.26	7462.23	7666.32	8864.41	6081.71	6994.9	8097.35	11378.4	TATGGGACCAGCATACATTGTCTCTACCCTCTCGTAGTGTTACATTTCTGCCCAGTATTT
TC120430	2982.42	3628.11	4377.28	5438.22	2142.77	4521.32	3486.65	6903.04	5446.83	4763.13	3549.4	3767.2	3932.5	2962.69	2933.15	5411.34	2107.73	6399.18	5928.87	6709.48	6718.29	7987.25	7974.55	12335.9	10274	11288.2	23510.3	17767.7	TGTCCATTCAAATGGGAGTGTGTGCCTTCTGACCCTTCTATATCAAACTGTGAACTCATT
TC120509	757.779	732.265	859.041	518.439	866.819	1022.35	746.196	367.935	517.443	432.614	507.671	498.692	362.82	704.425	559.477	519.954	721.111	598.726	915.059	916.667	657.179	736.762	339.847	387.865	576.509	251.37	260.867	235.076	CTGGGTGGAATATCTGTCCTAACATTACTAGGTAGGCAAAATGCTACTACGGAACCTTTC
TC120551	4461.84	1420.93	2177.1	4780.28	981.669	880.229	2905.37	3500.48	2456.48	2319.26	2471.51	3894.57	3061.51	1996.72	2218.56	4707.76	2232.96	6695.11	1471.59	4386.33	2092.03	4056.06	4767.2	8864.28	6546.38	10328.8	7095.72	13036.2	CTAGATTTCCGTGGGAAGTTCTATGTCTACTGTGAGCTACGTGGGTGTGTAGTGTAACTT
TC120553	1012.47	1475.24	1329.19	1247.03	1479.92	1763.94	1120.84	1017.15	1071.56	1246.29	919.452	836.114	1171.5	1334.63	1051.7	968.449	1165.74	1002.18	1145.31	738.894	797.061	821.838	818.166	689.805	727.593	611.577	390.418	638.289	CTCCAAGCTTTCCTCAATTTATTTTAGTGCCTTTCTGGAACACACTGAATTAAAAATGGT
TC120566	5.6464	14.5546	27.1582	106.593	42.3705	8.67116	12.6168	5.03084	11.7237	20.0747	18.2518	70.9915	49.7585	23.6248	147.007	59.6622	42.5077	137.594	30.0113	798.164	96.262	383.137	358.027	247.729	1104.04	2805.73	3062.3	3283.14	ATTGTTATTCTTGCGAGTGAAAGTGATTGCTGTTTTGCTGGCAAAACACTCTAGAGAATC
TC120570	2674.84	2221.42	2353.09	2730.61	1697.17	1302.99	1618.29	1750.36	2692	2506.61	2173.41	3442.59	3125	1999.67	1783.23	3743.04	1999.04	4090.1	1572.91	3518.21	2112.2	4257.62	4359.37	5366.86	8758.11	20457.5	12654.2	30062.2	GCGTGCTCCTTTTCCTTATAGACCAATCTAGGTAACTCATTCTAAAATAGTGATTTGTAG
TC120586	439.946	216.965	373.772	248.763	356.815	279.58	330.79	223.018	247.975	298.44	269.847	520.726	368.705	266.662	354.084	505.269	451.329	617.782	303.434	641.639	251.686	813.06	579.982	452.088	794.605	1233.84	768.243	1475.16	TCTCAGTCCACGTCTAATATTATTCTGGATGGGTAAAGGTCTCATTTATTGTCAAAAGAG
TC120590	747.977	531.374	576.099	569.432	492.249	450.496	549.094	425.175	546.639	569.038	605.285	691.369	674.733	424.122	591.449	857.661	480.222	1043.78	450.323	645.313	441.791	665.492	708.246	913.911	890.44	1440.23	1298.44	2039.51	CTCACTAATCATTTGCACAAAGTCTAATTCAGATGGTATTCTACATTGGTATTGCAGGAG
TC120648	47.5871	55.8333	54.105	63.6167	31.898	24.2465	56.4341	38.8351	83.6537	95.938	60.114	99.2594	95.0501	70.3278	73.3906	79.4639	58.9991	102.383	29.9905	91.8079	62.4778	102.02	214.681	198.083	212.177	210.936	674.163	702.181	GAGTGTCAAAGTGACGTCAGATCCATAAGGACTCAGGCCTTGCCATACAGATACTGTACA
TC120676	448.873	395.978	376.386	645.872	383.747	254.901	462.729	530.276	666.581	435.809	406.44	474.499	445.25	360.419	365.905	427.362	371.191	650.258	303.214	520.659	340.595	488.349	636.129	719.792	630.745	1020.38	771.875	1017.08	GACAGACTTCTCCCCATCTTAGCTACTGTTGTATCAATATGTTGACCATGACAGTTTACA
TC120700	260.431	169.906	125.865	386.328	86.844	168.831	206.137	430.136	128.571	181.516	415.542	244.759	258.998	72.7416	82.3966	205.961	128.27	235.741	86.5084	137.889	71.0149	73.3879	39.8254	73.7851	49.0553	27.5533	96.821	40.8977	ATTGAATACATTATCCTGGGCACAAGACAGAAAGAGTCACCAAGACTATTGGTTTGGAAA
TC120708	116.847	357.551	211.002	258.67	86.9731	57.0244	201.991	120.905	241.651	260.232	223.867	412.284	453.789	108.907	188.333	287.56	179.445	464.191	114.618	405.264	235.11	470.525	387.517	717.733	1468.44	773.022	1039.34	2039.58	TGTGTGTAACGTCATATGTATTTTCCATTAAGGGGCCTATTTCAAATTGCTTGCTAATGT
TC120721	217.661	398.32	449.375	539.39	278.211	246.117	443.18	600.749	483.261	356.214	383.946	624.507	636.351	247.986	432.898	899.029	311.457	982.588	336.052	682.96	397.809	807.878	1020.87	2144.04	1497.95	2691.82	2897.91	6851.85	GAGTAACTTAGGATGTCTTGTATATGTTGAGGTACGAGTGTTCAAACAATAGCAAATACT
TC120727	268.915	205.871	284.281	229.142	203.424	186.418	179.812	534.122	323.097	431.196	545.805	993.721	733.196	269.216	326.995	484.838	399.797	483.421	127.067	707.355	319.301	340.836	661.504	469.116	1233.21	1119.83	1288.13	1244.44	GACAAAGTGCTAGTTTGCCTATCTGTGTAAGCGGGATTTGTGCTTTCACTAAAGCCACCT
TC120743	7.14251	10.5445	9.57299	5.71273	10.376	31.3695	11.2603	16.5235	11.1072	15.6346	15.2558	23.4177	30.1355	12.0207	10.8379	21.7618	16.0155	19.5788	5.1232	32.6912	21.7241	41.429	63.6167	69.8748	493.944	99.5327	176.046	198.894	CATAACCATCTATGCCACATGGTGGCAGCAAAGCTCTGTCACAGTTAGACAGAATAAATG
TC120751	177.394	116.024	121.756	97.2754	131.093	176.235	110.548	116.145	147.078	137.408	129.469	89.8344	100.754	112.71	95.1696	109.116	115.042	111.511	121.367	113.134	115.064	95.1763	107.189	57.9053	84.3957	57.6541	74.4263	65.8616	GATACACTTTAATCTCCACTCACCTGTTCGCAGGAGGCATCCAGTCATGCATCGAAAACA
TC120765	3462.3	2264.58	2887.99	2866.06	1745.79	2466.23	2470.6	2476.36	2559.56	1959.47	2865.06	1498.74	2486.86	1900.7	1347.63	2893.31	1450.79	2232.99	1874.03	1342.12	1956.91	1421.25	2581.27	3510.92	3295.66	3201.31	4155.37	4312.68	GGGTTGATAGATTTGATCTTTCTCCTTTGCTACGGTGTGATCTTCTGAATCAATGCATAA
TC120795	8325.38	8990.89	11759.1	15947.1	3449.48	16114.1	6517.99	36684.1	11705.4	9814.38	14194.5	6220.96	10231.3	3816.3	3553.1	12082.9	4259.4	10992	29111.8	16634.6	45652.2	13603.6	76051.9	113712	15390.3	28650.4	25954.8	100234	TGTCTGTCGTGACGAAGCTCGTCCTCGTGATGTGGAAAGAAAAATGAACAGAACAAACCA
TC120833	1947.69	2135.88	3907.77	4960.89	1699.31	2324.37	3020.59	2916.57	3261.23	2227.63	2269.35	3293.77	2034.4	2342.21	2579.43	4382	1774.04	4780.1	2045.09	2573.2	1600.63	2037.02	836.832	933.313	906.695	632.096	1651.05	2024.18	GAAAATGGCTACACTTCTTCAGTCCTGTTGCTTCTGTCTTTTGAACCCATGAATTAAACT
TC120842	444.341	312.922	398.982	303.418	530.79	426.122	297.53	266.797	269.625	330.242	465.84	387.908	275.246	288.526	310.465	391.784	314.083	587.717	413.937	525.482	414.347	529.095	1501	2663.99	1380.67	5969.31	1916.35	13923.2	GACGACATTGAAAAAAGCGCACTGTGTATTTCCACGACTGGAAATCAAAAGGAGTAATAT
TC120850	2849.32	2232.49	2034.84	2391.19	1877.57	2280.51	1752.45	2113.86	1744.08	1919.21	1722.2	1734.87	1664.91	1968.98	1620.13	2517.34	1565.13	2565.29	1683.05	2748.61	2051.87	2693.61	2806.57	2414.1	2123.99	2735.82	3360.91	4027.09	CGGAATGTGGCTAGCACCTGGTAAACAATCGTTCCTTACCTCCCCACCACAATAAAGGAT
TC120870	53.1581	31.258	35.3144	55.1739	34.5604	32.8209	22.9691	100.936	34.4171	53.5776	42.3866	41.9573	26.7259	25.402	41.5215	25.78	20.9437	29.5728	32.573	38.6757	52.2376	31.6731	72.3109	131.924	83.3947	110.628	102.962	229.164	ATGTAAAAACTGTGACCAAATGGCAGACATTAGTCCACTCCACACCACAACAGTAGTGGC
TC120886	17.5489	6.72513	10.0286	15.5303	4.81709	10.4277	15.2666	15.2881	10.3169	14.7426	19.0986	11.5633	9.99195	8.54253	10.3586	19.9114	8.95664	20.2152	16.2599	50.1913	36.0149	41.9159	68.6685	64.2281	62.196	92.6798	41.5558	107.994	ACGCAGAAGTGGCCAGTGCACCATGGCAGGTGATGTTGTACAAGAAAAGCCCACAGGAGC
TC120917	1233.82	969.222	636.81	1347.97	846.017	617.416	1247.87	716.79	783.901	868.608	692.631	1389.03	1242.74	680.982	1099.88	1387.88	986.618	1374.21	554.181	1699.16	846.998	1769.36	1588.17	1441.28	1943.59	8692.64	2598.34	6035.82	TAACCTCTGACACCAGATGACCCTTTATGGCTGCAGCGTGTGACGACCTGCTCACCAACC
TC120935	1790.28	1580.46	2042.37	1262.96	1912.55	2200.92	1224.13	1596.7	1032.65	1568.04	1511.84	997.16	803.901	1375.45	1066.17	1161.41	1140.84	721.194	1307.54	856.613	1275.1	838.301	1095.46	1101.57	908.781	480.095	561.173	481.415	TGTGCCTGTTGTAAACGTCCCCATCTTCACGTGCGAGAGGGAGAGGTCTTTTATGTTTAC
TC120944	81.2022	68.0995	244.534	202.524	232.497	149.952	148.874	169.584	170.899	145.036	246.208	211.937	144.328	129.213	180.802	135.291	76.4862	235.739	125.544	113.278	175.122	124.929	221.975	266.038	380.437	390.308	427.34	688.379	AAGGAAAGGGTCCCCTGAGGAGGAGGTCTGATGGAGGCCTGGCGCATGCTCTGCAGATTG
TC120970	2988.57	1899.78	2524.17	2528.54	2467.78	2157.54	1878.16	1865.22	1946.48	1694.94	2136.77	2299.24	1488.88	2108.17	2269.67	2659.12	2017.14	3376.47	1319.64	3516.17	2221.2	2550.22	1377.99	1567.36	1315.23	685.832	1500.33	1390.92	GGCACTGTGTTCCAACTTTATGTTAACGTCCTGTGCATACATACTCGAGCAATAAAGCCA
TC120997	3350.5	1628.42	1775.17	4933.49	636.48	801.68	1860.33	2949.13	1816.54	2701.13	3035.41	1767.96	1809.08	1391.97	1615.42	3265.99	1694.65	4542.96	1693.79	4293.4	3103.73	5284.4	5151.5	6697.84	5607.43	6324.1	7479.35	14409.6	ACAAAGAACCCTATCTGCTCATTGGTCATGATGGGGAGGGATGTGGACACCTAGCACTTT
TC121031	59.7008	7.82714	22.9408	26.4519	5.92746	2.19734	19.0613	3.61879	13.9949	23.1337	32.2475	37.0352	19.3159	11.5683	51.5446	24.7471	37.1315	93.7812	1.95268	74.3061	13.4743	78.9939	64.0621	64.6254	149.668	257.313	174.454	233.325	ATGCAAGATGTTATAACGTGAAAGGCCCAAGTTTGGCGTGCTAAATCATCATTATATTAT
TC121046	6295.15	4347.42	6242.93	5884.15	3204.27	5905.61	3840.03	6290.19	4554.79	4702.04	4951.23	2526.11	2580.15	3511.77	2787.99	4730.12	2751.06	3845.5	3157.8	2758.78	3207.22	2472.63	2385.32	2720.89	2126.59	1121.17	1043.19	1120.41	GACCTGCCAGGTGTCAAGCTGACTGTGGTCAGGGGAAAATATGACTGCGCTCATGTTGTG
TC121125	243.431	403.988	592.644	422.804	363.903	539.341	239.37	650.509	234.508	395.503	289.257	318.003	261.254	353.335	314.653	382.358	285.286	574.542	360.404	685.077	454.472	646.528	1426.33	1535.84	776.339	695.212	1344.63	2827.43	GGTGACCAGAGAATGTCTATGTTACTATCTTTCTTGCCGAGGGTTGCAACATTTCCCCAA
TC121132	317.052	293.811	343.251	309.061	394.949	484.447	286.972	305.433	283.35	304.673	238.304	241.09	261.036	306.344	284.535	288.271	339.431	305.009	300.663	298.813	299.095	250.695	273.867	242.737	199.28	137.921	208.255	189.799	AAGGTATCACCTAGCACCACCATGGGGAAATCCAAGCAGATCGGAAACCACAACAGTACC
TC121138	1197.4	1281.4	1439.26	1112.87	1528.77	1434.64	1115.41	762.323	958.085	1185.51	934.538	927.077	1123.16	1145.43	977.946	1031.57	974.105	1047.49	1107.42	1278.82	1468.41	1178.31	1279.87	1456.29	1852.01	3365.62	2598.95	5686.11	GCTGTACCAACCCCTGCCAATGAGGACTTAACCTTACCCAATGGGATGAGAGAAGTGTTA
TC121169	397.027	144.172	175.929	301.332	291.81	24.5216	108.458	39.2731	23.4277	169.874	370.453	263.953	207.363	206.073	258.554	222.611	154.664	61.2423	352.603	295.003	439.593	140.941	2564.38	49836.2	7601.33	11033.1	11214	31409.8	ACTAACTCCACGGCCCAGGAAAGGCAGAGGACGAAGAGCTGTGATATCAGCCGACAGCAA
TC121178	7835.77	6296.88	9273.94	5974.05	7402.17	8615.47	5165.74	8069.08	5940.73	5860.88	5446.66	5662.88	5641.34	5328.6	4455.61	7231.82	4562.22	6102.43	6463.73	7092.7	6601.99	6794.34	7550.65	10805.2	8526.1	11521.3	7179.75	15159.1	GTTTTGTCATGTGTAAAAGTGGGTCCTCTTGACTTAATTGTCCTTGAAAGAATAAAATAG
TC121220	44.801	49.4679	18.4503	55.4758	51.2203	34.7634	28.8143	112.351	38.9973	44.9777	46.9181	67.926	66.9658	26.7296	45.8848	30.8398	34.3288	65.734	53.1462	203.438	112.931	229.878	902.952	628.957	847.118	688.47	2324.46	3724.81	AGTGCTGCCACAGTCTTGCATTGAACCGACTAAACCCCTACCTCCATCAAAGCCTTTGCC
TC121232	11.5122	10.5608	23.2311	11.271	15.7671	6.36166	12.377	6.01293	11.9516	18.6544	10.4599	31.5604	21.4055	21.1602	38.6838	13.3234	41.5387	21.8295	17.4127	37.0982	18.0331	31.5235	26.5255	58.1462	946.249	988.677	83.9759	719.341	GCATCTCTAATTTGGAGAGGCAGCTCATGTCTCGGCGCTTGCGGCCATCAATGTGCATCG
TC121245	2381.2	2409.32	2101.46	2637.94	2408.17	2930.33	1603.66	1726.19	1860.16	1919.18	1474.52	1277.79	1453.39	1285.29	1131.8	2097.8	1330.08	1490.75	1732.71	2606.62	1694.83	1599.13	2703.2	2238.54	1716.82	2568.53	3230.11	4144.35	TTGATGCCTGACTGTCAGCCTCTCTGTCTCAGTACCTGCTTTACCATGGGCAGAATAAAG
TC121260	24.4242	39.4177	55.4144	52.976	56.6207	38.0047	63.0699	25.8049	30.0718	26.6043	28.412	55.1359	34.5912	52.0865	52.297	47.4417	63.1777	56.198	54.1405	43.9114	49.0437	57.0183	55.1707	92.1105	91.4833	101.213	72.6124	139.444	TGACAAGACCAAGTCTGGCCGTATCGACCTGTTTGGGTTCTCAGCCCTGTGGGTCTTCAT
TC121277	239.79	303.719	282.736	263.898	120.693	43.2933	243.577	91.4007	245.27	275.541	178.041	467.121	250.718	193.938	444.613	236.931	250.695	648.595	79.9187	683.437	193.222	610.092	592.83	493.734	1564.03	2967.21	1663.31	4920.92	ATGGAATGCTTGTGTAATAGGAGCGTTGTAACTGTTCACATAAATGATTTATTATGGAGA
TC121286	117.393	96.6336	101.34	191.722	76.7102	109.299	100.489	386.291	223.95	113.652	530.734	77.6611	83.8623	46.3828	48.5101	141.656	52.7797	114.595	340.856	140.652	245.007	219.612	749.652	1649.35	125.703	439.044	556.915	1620.31	TTGCAACATTTGCCTAGAACTAACACTACAGATAGCAATACTGGGTGATTTGAAAAGCCA
TC121288	6612.71	4883.78	5270.28	5503.3	4686.74	4488.66	3424.01	5770.98	4161.66	4308.43	5478.85	3752.87	3498.32	3559.56	3259.18	4984.96	3558.6	4045.72	4416.3	4076.26	3197.47	3539.65	5338.71	7902.03	5766.62	12417.5	4180.46	10774.1	GGGGGTTTGGTAATGTTTCTGCTACTATATTTGTTCTTGCTTTGTCCAATTAAAAGGCTG
TC121293	4035.53	3283.56	2787.29	1366.79	2451.27	2934.69	1395.25	1363.83	3052.19	2024.26	2408.66	1021.46	1650.37	1927.95	1690.09	1540.46	1894.86	1245.57	2305.29	1578.24	2325.45	1304.26	4703.51	6198.7	8044.9	13210.6	2408.2	23156.6	CATCTAAGTGATTACTGCAGATTTACAATCAAGACGGCGCCATTAGGACTTGCTCGTCCC
TC121358	409.903	333.243	456.578	367.412	397.862	426.394	332.794	287.429	309.2	288.727	378.078	254.079	203.544	377.126	304.613	299.892	415.915	288.26	301.114	297.063	346.293	255.373	489.64	672.2	566.208	739.439	489.967	1356.7	ATAGAATGCTGTTACTACTTCTGCTACATATCTCCATTTCTGTTTTGAGTACTCTTGTAC
TC121362	10.9012	16.5282	15.1835	14.4619	17.7685	12.7275	17.4602	17.4171	22.0341	15.9152	11.0966	20.0011	20.4292	21.9858	19.6292	14.481	22.186	19.3084	16.4526	24.3193	30.168	27.5801	23.1425	13.2594	24.1649	26.0278	32.0955	25.9826	CCAGGTCCCAATTCTTCAAAGGGTTTGCTGACACCCTTGAGCTGGCGGATGACATGGCCA
TC121387	60.9928	56.6967	38.7115	84.464	55.4485	46.3758	46.4021	68.5996	61.5928	59.4467	42.7093	112.579	66.8444	58.4017	63.1927	66.1197	81.8354	83.6729	70.5491	140.715	57.2199	153.569	113.551	81.0026	140.675	125.271	298.917	112.032	GAGAGTAAAAATTGTAGTCATAAGGCCAACCACGTCATTGCCCCGCTCTTACCTAGTTCT
TC121413	15077.9	29211.3	21748.4	31560.3	12118.5	12946	28641.9	27981.2	28441.1	26814.4	20937.8	26639.3	17390.1	15152.4	15428.8	37370.9	11209.9	30522.7	10351.2	12596.1	6689.19	21823.5	2362.77	4500.06	2018	2743.48	19022.7	7045.79	CGTGAATGTTATGTGGTTGGTCGTGTACCTTTCAAAGAATAAAGCTTGAACGTGCAGCTG
TC121421	219.016	68.1268	226.417	224.153	41.3114	227.97	85.2561	135.151	129.482	120.127	239.432	51.1269	35.4939	45.0603	108.96	121.304	60.1535	203.475	63.8895	61.1781	49.8125	55.1399	12.5612	48.0362	21.1734	28.7848	8.72441	21.9869	TTGCTGAAACTACCTGCTAAATGACAGTCCCTAAAACACCCCTACTATGACACATTCCTT
TC121428	579.755	532.183	686.393	594.914	837.464	482.422	429.966	491.309	492.951	558.217	435.017	525.626	418.073	500.671	375.765	452.479	535.012	462.954	607.824	505.446	518.293	382.626	987.591	1261.96	1080.06	1765.23	863.466	3742.58	TTCAGCTGTCGACGAGAACTCTGGGAGTCGCTGCTGAATTCCTCCTCATGCCATATCTTT
TC121480	69.0678	79.291	80.0197	60.5961	65.9708	86.3066	51.7454	59.2054	54.435	67.395	59.7107	47.9559	52.3861	71.1819	48.9371	60.1686	63.1068	78.3377	80.026	51.1785	44.7456	47.43	30.7963	48.6745	52.4166	45.1646	46.3225	26.7383	TCAGAGGTCACCTGGACACGGCAACCATCCTGCTGCAGAGCAACGCCTCAGTGAACCTGT
TC121499	967.306	650.917	1203.49	649.387	766.959	992.917	649.241	597.805	570.639	820.652	854.299	382.022	444.976	738.864	488.689	795.483	569.447	564.949	672.703	421.806	581.667	291.21	394.693	586.86	424.94	323.25	123.702	137.613	GGAGCACTTACTGTTTATTGGTTTAACTTAGACCAGAGACATGCCAGATGAATGTTCTCA
TC121516	1938.1	1277.63	1350.47	1660.77	1379.73	1996.51	1198.27	1287.94	1195	1629.93	1584.84	856.65	974.349	1071.89	834.124	1423.24	1141.44	1142.62	1154.13	1476.72	1153.3	999.051	976.078	941.825	844.331	619.505	1117.33	803.302	ACAGAAGTGCCAAACCGCGAGTCTACACTGCGCCCACATTCACACTTGTGCTTTCGGCAT
TC121533	4916.81	6726.56	7391.41	5721.94	6401.75	7217.57	6022.89	5152.18	6218.1	6132.81	4705.83	5883.25	5859.15	5126.28	4032.34	8049.93	4614.03	5601.91	5546.03	4578.16	4769.32	4406.34	3841.77	3661.69	3699.88	2196.55	5820.79	2933.22	CAATCATGCTGATGTACAAATGCAATGTTCAGTGGATTTTTGTTTTATTCTCCCTTTATT
TC121545	222.315	155.429	193.455	312.453	78.8392	75.4884	286.005	129.051	246.646	249.237	189.327	541.268	612.836	176.654	260.65	358.338	352.867	626.167	120.411	421.57	336.938	487.27	490.339	458.44	899.713	1223.33	1872.98	1759.36	GACATACTTTTACTACTATGCCCTTCCCTGAGATGTAAAGTGTGATTGGCTATTCTCTGA
TC121558	128.356	73.5488	110.622	76.4626	113.357	100.375	97.578	73.0376	78.952	78.495	77.2229	75.5579	92.0973	106.329	69.0017	123.785	121.786	87.3464	101.969	120.095	53.048	134.577	109.96	139.442	234.058	393.083	332.198	473.26	GCAGTGGTGAGTCATCGATGTTATTAAATGATGGGGATGCCCATTTGTTGTGCTTTCCCC
TC121564	3749.22	3895.65	4468.28	4061.95	4445.78	4783.56	2613.82	4549.69	3128.56	3388.36	2533.99	2256.62	2384.47	3324.46	2332.66	3241.76	2891.32	1740.77	2986.18	2327.21	2900.1	2018.81	2801.44	3723.11	2103.96	1912.1	1558.68	1742.95	TAGCACTTGTGCTGTGTATCTTTCCTTTCCCATTCAGCCACTTTAGAAATAAAACGTTAT
TC121575	57.0831	37.2507	29.3803	87.6891	17.8133	21.4152	20.3031	127.337	25.4692	28.9214	30.263	34.5966	36.0839	30.3998	47.9828	52.5897	22.6948	79.9476	131.591	184.058	119.763	63.3862	465.193	601.875	332.295	266.411	127.54	436.821	GGTATGTTTACCCATCGGTGCTAGGTAGTGGCATGGTTGTAGATGGACCCGACCGGATCG
TC121678	245.317	242.428	292.768	205.078	370.154	278.073	175.282	183.557	277.944	269.85	215.983	181.037	203.305	307.091	314.517	212.448	238.469	173.487	365.642	227.815	407.849	298.637	413.78	434.624	1940.4	1316.34	500.432	1268.98	TCAGCTCAGTTGATTATGACAGACAGGAGAATATTAATGATAAAGGCTGAATGTACTTTA
TC121726	15480.2	29878.9	51074.8	91614.6	32848.6	17098.1	56782.5	31798.4	74426.9	54380.7	41502.2	111380	117090	53191.1	71601.9	180625	63954	179764	37281.1	169625	126520	145757	130051	136003	95155.7	105902	198817	235617	TTGTTGTGTGAATGTGAGACCTGGGGTGTCGACTTTGTTCTGGTTTTATTTTTGTACTAA
TC121743	1723.3	2051.74	2024.82	1352.83	2756.88	2408.8	1360.05	1724.14	2180.81	1143.59	1495.05	1276.56	1477.06	1506.63	1176.84	1710.52	1071.43	1014.96	1628.34	1001.71	1630.42	822.959	862.468	1012.82	803.932	669.41	393.384	444.944	GCATTTCAAGTCCAGTGTGTTGCACATATTGTAATAGAGACAATCAATCTCCTGGTCATA
TC121758	70.9512	18.4776	51.3471	66.2137	6.81247	3.6012	50.9539	31.5988	52.6014	48.4153	41.3529	49.1474	39.044	29.6783	61.0686	89.6578	47.1263	158.542	27.2525	134.609	56.4035	130.261	347.283	176.225	106.813	289.219	108.774	422.337	GAAATCACCATCTGGTATCTAATCATGGGAAAGGGTAGGTTTCAAAATGGTTCCATACTG
TC121769	6.75322	17.5505	10.2524	13.3263	18.7268	11.6573	13.7027	7.08953	14.9729	12.3508	12.5983	14.9493	24.3092	23.6394	21.0149	13.2597	19.6288	8.86181	13.9044	37.3825	9.53606	29.5523	22.3315	44.9156	72.6725	862.055	179.624	2048.85	TCTCTCCTTCTCCAACCTGTACTCAAGCTTCACTGTTGTTTATTTGCTGTTGACCTCTCA
TC121805	2149.56	1593.08	1911.01	1399.21	2109.21	2533.05	1787.93	1577.46	1722.39	2002.86	1556.49	1140.08	1152.67	2018.08	1499.01	1785.85	1586.83	1174.43	1700.29	1594.56	2392.16	1444.8	1344.45	1042.69	959.46	805.41	1152.92	997.591	GTCACGGGCGCGTTCCAACCTTTGTCTTTTAATGCAGTCCTTGTTGTAGGCGCCTCTCAG
TC121841	480.55	431.46	428.236	435.955	492.727	377.413	440.441	263.664	393.366	285.177	512.298	476.384	403.074	428.422	318.552	508.118	494.438	565.489	519.97	1049.47	517.293	525.065	620.818	1005.76	1096.25	901.044	1140.4	2938.46	AGAACTGCATGAAACAATGCTTCCTGGACAGTGAACATCTTGCCTGTGTGCAGCAAAACA
TC121864	4265.12	4322.45	6269.08	8242.15	4158.37	4392.66	4877.77	5579.06	5474.17	5335.87	8621.55	5963.99	8138.18	3946.56	5226.69	6468.67	2918.35	9362.69	3309.52	3730.98	4080.08	2502.96	1374.34	1902.77	576.296	777.368	2905.79	855.518	CGGTTGGATAAACAAACACTACAAGGTGCAGGATGCTCTTGGTGGTGACCAGTCTATCAA
TC121872	489.332	455.517	517.984	360.523	368.707	257.477	344.409	302.155	377	391.937	471.888	256.469	289.138	310.279	314.096	374.639	292.832	359.344	327.906	222.204	324.414	192.832	260.835	293.707	211.638	161.403	137.409	204.998	AAGAACAAAGGACTTTTTTCGTAACTGACCAGTGACCAACAAATAATTCTTACTGACCAA
TC121995	128.941	114.623	144.21	242.284	59.2245	69.749	127.23	215.218	267.586	241.408	238.85	269.712	235.304	101.283	118.314	360.017	100.818	402.092	109.111	322.16	480.807	175.207	684.349	383.978	546.157	927.336	574.377	1162.02	ACAGTGACAGGTTGAGCGTAGGAGACAATGAGAGGGAGGAGCGGATAGGACTTTAAACTT
TC122077	156.08	114.516	126.275	116.012	97.6005	115.691	61.1518	160.927	91.7969	104.633	170.344	86.0443	68.351	64.7483	54.3822	126.816	62.7743	70.8667	212.145	178.116	180.701	177.576	429.85	1014.86	237.745	349.021	259.007	597.096	CTTCTCATTTTCCTCTACATGCAAAGGAAACTGATGTAATATTGGAAATAAACATGCGTT
TC122091	21.0393	28.4564	29.1142	34.5037	32.2354	41.6549	16.3477	63.9309	25.5673	28.1382	31.6712	34.2126	26.9069	17.2892	19.5032	25.5246	22.6636	26.2442	26.4477	20.4208	24.4184	25.1463	35.3833	64.2444	44.2099	89.5332	43.1809	125.622	AATACAAATTCATCCTGTCGGAGAACCTGACATGGCGTCACGCGGTGCCGTGCGTGCTGG
TC122138	245.443	182.859	266.315	413.107	323.639	315.425	181.088	650.895	224.788	214.158	245.523	139.663	133.082	194.819	255.536	178.804	164.194	147.842	358.638	272.795	310.272	266.333	1018.07	1703.45	353.498	592.865	540.581	1348.21	TCATTAGGTCTACACTCTTGTAGCCTGAATTAATTGATGCGTCTTTGACAAAATGACCTT
TC122150	33.8231	36.1161	55.9201	49.506	87.1033	68.3268	71.9222	63.9216	49.4254	39.1293	43.3429	54.4505	60.4887	67.591	50.4455	67.882	80.9894	53.8791	59.981	51.0325	84.6909	53.0307	155.94	161.577	141.298	229.923	119.726	277.587	TCAGTGAGATAGTGGTGCCAGATGTGCGCTCTGTCGTCACCACTGCACGCATGCAAGTCC
TC122158	30.4629	16.3102	17.4596	15.7205	12.7313	20.4021	11.4246	23.1075	30.9099	19.7765	14.9295	38.2689	16.4416	9.71363	24.9223	19.2524	24.8147	8.97732	19.3828	14.7385	11.9264	15.9753	165.954	325.634	5477	30139.5	215.051	29278.4	CTGACACTCTGTGAAGTGGAGGTTTATGGCTACCTTGCCCCAACCGGAGAGAATGTGGCT
TC122159	144.088	105.892	181.941	250.319	105.258	100.252	134.826	130.566	162.796	144.115	137.13	196.045	220.106	121.1	174.417	234.56	205.646	310.253	152.087	295.672	195.674	349.917	277.398	157.141	348.427	346.93	559.098	755.824	TCAAGCCGGTCAACGTGGAGGCCTTATCCAAGTGGGTGGGCAAGATCCCTGCGGACGTAC
TC122197	320.491	330.383	542.707	349.941	539.777	496.174	369.065	378.879	334.942	271.856	257.679	202.816	229.243	359.765	292.471	305.602	423.915	291.648	441.441	385.904	309.037	347.895	508.032	700.335	516.651	987.656	494.532	1493.5	GGCCATTTTCTATGCCTCTGAGAGGAAAATTACTTGTTACAGTCATCCAGGTATACCAGT
TC122198	13.6558	9.21451	11.5597	26.3363	9.99012	19.6969	17.404	21.1268	13.9893	15.4347	11.8221	55.5105	27.2043	17.9851	33.2518	31.8093	40.5684	68.3663	4.31186	123.438	8.46448	150.861	10.2166	20.037	133.546	304.005	43.8857	222.588	GATGAAGAAATTTAACATTGTGCCCTCGGAGACGTACTACACTTTTGACCACATCGAAGG
TC122221	458.307	162.642	194.568	389.777	220.225	18.826	103.152	38.4171	31.7227	182.185	457.387	237.324	218.001	198.127	282.208	225.276	184.204	61.2673	307.254	357.215	489.112	159.258	3081.52	55065.4	8641.33	11594.8	12044.9	36644.2	GGACACTAACTCCACGGCCCAGGAAAGGCAGAGGACGAAGAGCTGTGATATCAGCCGACA
TC122313	26552.2	18498.2	18502.4	24226.3	17900.1	32022.9	14393	22882.5	16103.3	19920.1	20327.8	10367.6	9344.95	15154	12226.4	19438.6	12274.3	13422.2	18082.3	15419.9	18379.6	12360.5	11999.9	14670.1	7810.77	5823.11	7749.25	4337.78	CTTTCTACGAGCACAGGAAGCAGAGGCGGCGGATGGTTAGACGGACCACTGGCTTAATAA
TC122322	1596.06	754.651	1311.31	3837.26	417.853	194.003	826.647	2558.37	1501.38	1014.28	2725.92	661.943	647.865	1154.75	697.696	3953.96	964.51	3095.45	1219.55	1814.61	790.98	1852.69	105.628	137.555	96.496	97.1732	134.934	103.701	GTTGTATGAAGGATGCACAGCATGTCCAAGAGACTGGTGAGGAATATATTAAGGCATGAA
TC122323	902.693	817.003	839.785	1070.92	838.206	1098.66	695.706	717.48	650.927	799.969	617.202	750.651	607.616	728.43	1078.91	885.152	606.973	1123.41	641.117	1270.56	877.661	1315.51	1209.62	1564.02	1558.52	3244.8	2268.12	3422.68	GACGGTTAACTTGCTGTGAACTTTTGAGACTACTTCTCGGAAGGGAGGGAGATTTTGTGA
TC122390	58.8155	58.0211	174.917	166.512	79.0285	43.68	164.024	47.8808	121.114	134.408	142.044	427.563	607.035	87.6669	217.163	318.442	217.509	692.776	73.5171	802.96	437.134	893.857	2224.13	4185.97	39580.7	63299.9	9698.89	89130.6	TTAAGAGCCTATGGGTAATCTGGTTCAGTGCCTGTCAGATCCTTGCCTGGTGCAAAAATC
TC122393	835.268	851.666	506.94	965.29	295.782	556.216	655.5	1171.25	908.761	886.027	1020.9	943.186	926.378	331.485	528.623	985.872	320.473	889.706	279.373	302.407	491.568	241.546	147.234	229.53	101.994	109.322	315.89	170.411	CCAAACATGGCAGGCGACTCTCTTCTTTGAGAGACGTTATCCTTGATCCTTGATATGATT
TC122404	581.754	353.056	582.699	514.36	431.227	297.178	367.37	300.553	306.434	395.543	475.266	429.837	541.912	347.038	334.462	554.87	391.803	463.092	277.08	380.788	232.201	271.405	270.777	215.416	218.773	152.633	221.686	247.32	GGGTGGTGCCTTAGTCCAGATTGCCTTAGGACTGAACAAAGGCTTTGGAATACCTTCCAA
TC122432	437.206	190.751	273.445	422.427	98.8232	57.6934	234.691	154.684	242.094	226.604	237.209	459.675	346.711	152.759	264.084	614.916	252.114	943.094	114.9	870.685	209.444	815.524	508.515	701.509	1177.95	4503.26	1117.37	4813.03	GGTGGAGTTGTTTATAGTTTTCAAAACACTCACTGGTCTTTTTCTTGATACTGTAGTGTC
TC122436	578.25	127.762	141.835	110.934	104.724	79.4576	164.313	184.601	154.544	421.312	361.068	202.481	210.891	140.161	151.964	874.961	178.245	519.006	365.871	2322.75	389.607	2144.72	99.5163	31.5401	137.65	47.5684	66.2474	76.0662	TCTGATGTGCGGCACAGCCCGTCGAGGTTGGCTGTAACTGCATCGTCTTTTAAGCCTTCC
TC122475	377.559	669.468	594.613	524.504	760.496	602.164	703.933	503.176	511.427	721.786	579.399	546.978	743.961	571.914	743.443	874.748	734.279	654.221	500.616	497.266	586.17	730.72	315.411	318.295	401.12	259.401	376.252	162.642	AAGATCCTGACCGAGCGTGGCTACTCTTTCGTCACAACTGCCGAGCGTGAGATCGTGCGT
TC122546	150.367	140.184	233.218	163.032	217.2	70.3082	190.774	79.0626	189.26	192.987	133.465	259.957	247.066	142.765	181.784	281.146	119.749	326.193	103.262	172.258	186.08	221.472	249.005	268.176	358.052	722.499	1088.06	791.271	TGTTTGAAAAGGTGCACATGCCAAATAGGCGGTACAATAATTCCCATTAAGTCTGCTTAT
TC122560	53.8751	45.826	55.5321	174.176	34.6006	135.983	47.3543	112.041	42.5126	52.7237	60.0852	62.6439	103.336	54.137	74.1395	27.2212	67.3653	80.3054	53.4818	56.1825	108.871	47.8817	937.444	1054.27	417.275	1350.82	164.592	1739.12	CACAGTGGGGCTCTTTAGATTATGCTGACATACCCAGGCCAGCATTTTACATTTGACTGA
TC122674	61.3837	50.3516	97.7777	46.4842	56.7145	52.9507	41.2866	64.6974	58.4847	53.0737	42.5382	29.8526	29.1342	54.4996	65.599	40.3461	34.0176	48.4338	56.0078	23.7413	50.6291	28.9122	64.5796	174.175	164.845	433.373	45.9016	409.567	TGCATTGTTAAGACCAAATGAAACTTAAAAACGAGGTTGTGATGCTAGGATTAAATCCGT
TC122681	153.459	122.104	90.6029	194.568	148.509	129.067	98.6254	111.69	164.089	164.147	113.639	175.951	121.504	128.02	138.831	116.241	120.995	189.777	144.356	118.504	102.357	113.6	173.293	264.968	249.457	387.378	181.878	596.069	TCATGTCCTGGTCCTCTCACAGCGGACTGGTGGTAGGTTCTCATGTCCTGTCTCTCACAG
TC122710	1929.86	1736.36	1173.33	1387.92	713.799	623.515	1817.53	852.564	1750.46	2332.48	1255.74	1910.59	1797.42	1073.39	2081.25	1539.07	1149.34	2406.53	892.674	2465.16	2160.6	2310.8	2027.02	2430.48	10103.2	11949.5	3103.32	7517.12	TTGTCTGATTGACCCGGCTTTGTCAACTCGGTGCCAAATGACCCACCTGGGTTACGTTTC
TC122756	965.185	655.996	449.775	1277.43	537.761	704.21	607.889	1763.03	749.526	833.603	1052.15	692.149	598.539	444.097	445.185	841.12	431.015	970.454	1380.08	1149.64	631.304	1326.57	3515	2850.94	1494.43	3746.58	2014.85	7192.92	GATCCCTCTGTGGTGTGAACAGACTCTCCTGTACCACGTGCATGACTGACATGTCGCAAA
TC122759	330.446	615.319	742.791	953.873	743.103	297.673	450.042	234.62	298.807	585.722	356.541	1201.66	1000.89	845.225	2269.56	400.172	509.7	1181.11	340.372	1198.29	443.636	1159.91	1790.39	2094.45	4829.72	6623.61	3529.22	10529.2	ATTGTGTAATACTTTGTGCCTTTCAGATTGAATTCATGCTCACTCAGCATTCTTGGACGT
TC122778	1467.72	1579.58	1501.92	1553.69	1626.24	1777.6	1322.9	1312.34	1087.58	1682.79	1155.67	1024.99	1314.06	1359.56	1226.37	1356.14	1307.78	1294.71	1269.16	1364.97	1460.63	1231.18	1240.21	1066.51	770.857	670.282	1498.15	754.51	CCCCATCAGTCCATGTGCCTTCATGTACATTAGTATGTCTGCCTCTGCTTTTGACATGGA
TC122785	634.645	301.005	424.473	387.064	83.8331	45.397	422.856	154.081	393.561	404.463	332.379	999.2	594.299	194.269	474.764	857.148	535.533	1193.27	164.133	1586.66	335.543	1793.77	1314.45	1482.68	2135	9708.93	2449.32	15099.9	GGAATGTTTTCTTTTCTACCAATTCCAAAAACTTTTGATAGTGGAAAAGCACTGAGACTT
TC122800	23.5573	15.7696	15.6188	32.6827	19.2633	12.9012	12.6826	35.6437	12.6522	28.1316	33.0184	22.1745	22.3238	10.2015	14.5018	20.7545	17.8299	30.8587	21.1215	31.9445	17.2723	28.4393	61.7312	51.786	69.4886	252.411	29.4685	240.111	CTCTTTAGAGATGTCTGATAATGGGTCCAGACAAGGGGATAGACCACCAGCCGTAGAACC
TC122807	15.4939	75.8046	31.6789	27.4117	42.6071	9.37262	4.83982	27.6852	23.8727	31.4183	15.2303	11.8516	60.2568	26.8347	9.27296	23.2111	26.3067	68.7722	17.2607	124.181	104.401	53.5811	426.943	441.95	98.8038	101.179	413.436	129.115	GAAGGTCCGGTGTTGAGACATGGTACAGTCCATGGTTGAGGATTCAGTTGAAAAGGCTCT
TC122887	127.494	96.4642	128.313	85.9187	128.144	110.329	105.255	51.7586	112.819	133.236	83.2806	100.627	108.381	141.344	134.529	130.045	117.764	152.181	105.44	99.7721	127.768	98.2438	59.0078	50.3123	73.5754	46.7652	96.0259	35.7615	CATCTTGGGTCTTTTCAGGACACTGGTTACCCACTGGGCTATTTCTGACCTCAGGCCCAC
TC122917	2911.11	4008.4	3985.48	2282.43	3308.7	5042.54	1949.08	3602.18	2522.14	2218.49	2608.72	1730.88	2047.62	2503.63	2015.65	1845.05	1913.7	2116.4	2910.79	1500.26	2316.14	1125.92	1574.65	1841.11	1465.12	790.156	608.922	572.043	AAAAACAGTTTCAGTCTTAGGTTTTACTTTTCTTCTTATCCATCTCTGCATGCTGCATCT
TC122920	10672.8	8679.82	11383	5796.48	11051.1	10061.4	8172.71	7515.42	8991.18	7146.21	6177.94	6144.57	9320.19	9760.36	5642	7017.49	8045.14	4350.32	9033.47	5925.31	7352.51	5402.15	10325.8	10148	11563.5	13421.5	9803.19	18020	CGCTTCTGTGTTGGGACTATTGACAATAGTAGAAGTCGGTGTCCTTTTGTGGCTTCACTT
TC122925	16.2923	16.3081	23.4017	14.4932	9.25106	3.79348	47.4661	4.57055	24.9435	22.1793	19.0895	60.432	71.7545	15.7369	37.4163	60.8425	32.4085	126.189	5.3136	76.9992	41.8267	105.593	115.266	36.3735	690.104	620.588	410.924	911.802	TCCCAATAAAACCTTGTTTCTCCATAGATGACAGAGGGACAAGGGATATAACAGTAAACT
TC122964	71.9873	103.896	114.743	179.844	71.6811	105.716	96.4684	169.656	144.542	114.713	109.836	236.018	190.52	104.102	180.95	219.789	120.595	340.239	212.416	549.468	402.694	530.171	543.189	739.411	632.588	1123.5	1866.56	3552.47	TGTTTGATTGTGGCTGTCTGCCTGTTTTTAATGGAATGGGCCCAAAAGAGCAAATCCCAC
TC122970	675.153	583.495	745.296	732.409	714.948	412	641.771	382.449	464.668	473.191	503.647	445.607	537.558	326.474	580.214	610.1	472.412	787.513	777.28	923.965	466.762	859.235	1277.86	1088.15	757.928	1463.74	1287.66	2044.99	GGAAGTGTGATCTATCTAGCATCCATCCATCCTACGCTAATTGTTTATTCGTCAATCTCT
TC122976	1529.44	1423.08	1724.4	1553.51	2239.78	2567.96	1392.37	1381.23	1123.8	1530.8	1353.98	904.476	1075.26	1380	1275.86	1660.48	1357.92	1138.98	1326.48	1229.64	1606.72	989.815	1197.49	1298.94	1114.76	759.864	698.119	882.919	CTTGGTGTGTTCAGAGAGAACAGTCAGGGATCACAGTTTTGACAGCACCCACACTGTCCT
TC123058	330.461	95.2197	383.036	482.438	39.4881	88.4669	344.097	299.768	196.06	224.133	211.218	151.844	108.852	252.552	245.141	229.805	136.541	466.148	61.8391	95.4187	182.577	110.201	22.2792	64.4792	78.6391	41.3032	27.0222	19.8961	TGGGGACGCACCCTTTGACATGAAATTAGATACAGCAGGAAATAAAAAGACATGTACGGA
TC123138	1284.31	1009.29	1067.76	1302.55	344.738	307.961	966.983	1010.63	1081.54	1046.19	1418.35	1260.82	1230.9	491.256	813.359	1561.09	519.999	2305.15	1186.57	1895.78	1666.35	1756.44	3692.97	7426.42	8488.71	12194.9	12173	27078.4	GTTGAAAGTAAAGTATTGGCTGGATTCTGCTTCCTTTGGACAACAGTGACAAAAACAATA
TC123288	1073.02	850.753	1582.86	792.46	1107.31	889.852	1197.92	714.35	986.23	871.047	707.257	811.637	1224.6	1078.32	876.192	1006.77	1068.49	1033.95	931.989	886.733	784.56	1178.6	1235.88	2118.56	2959.34	6999.27	1518.87	2974.38	GTCATGTTGCCTTTGTCTTCAATGCATAGCCTGGATTGTGTTTATTCATATGACTAAAAT
TC123315	378.536	271.868	392.821	192.722	212.227	236.166	442.31	152.535	217.732	457.318	384.617	311.491	336.545	193.213	292.708	253.803	253.75	336.07	447.193	451.926	284.736	347.718	619.621	1017.4	786.879	2629.51	415.117	2934.88	CTGGAGAGCTACTGGGTGTTATGGAGGCTGTTGTTCCAGCCAATCAGCTCATTCCACAGA
TC123335	1598.09	990.764	1108.38	2101.54	927.064	1294.07	852.601	2216.74	848.712	1281.92	1851.36	1540.35	1032.84	755.818	958.898	2988.73	1590.28	2487.32	3453.05	4786.21	2683.96	5396.74	2198.65	4492.68	2218.8	6117.46	1778.17	8339.96	GGTAGGCCAATGGGACTCTGGGGGTCGACATGCTGTGGTAAGATCGAAAGGACCATATAC
TC123372	286.942	528.765	189.679	272.911	131.518	172.87	286.807	422.045	407.615	358.208	349.813	279.886	163.774	174.012	121.368	674.637	177.962	232.411	442.309	243.469	197.349	227.744	62.7948	68.0529	61.2071	30.5889	94.802	103.856	CATCTCTGTGTTGATGTAAAAATGTGTCTGTTATTGAACCTAACAGTTACTTGTAGAGCT
TC123390	13.1909	26.8669	26.356	97.3215	22.415	23.3143	23.7806	79.1452	68.0137	33.9372	28.5447	24.1354	20.9439	32.0592	15.7368	43.3952	19.469	53.1306	76.4353	99.7511	54.4821	73.8928	164.18	154.885	33.5765	96.6064	90.3101	127.875	AGATTTTGTGGTAGGTTTTCATTGGCCCCTGAAATTGTCGTAATTTTGTCTCTTGCATTG
TC123391	2308.62	1475.62	1780.95	1395.34	1440.76	2029.39	1256.46	1441.7	1483.86	2187.52	1708.4	933.985	930.886	1215.93	1211.91	1541.84	900.53	1207.06	1190.76	1102.36	1260.99	1053.68	1045.26	1050.7	908.574	790.084	1025.6	608.035	TCTTCAGGGTCTATTTGTTTGTATGGTTACTCTCTACTCTCTGTCTTCATGCACTACGCA
TC123414	4296.74	4699.99	5797.56	5843.93	5653.84	4381.3	3941.77	4374.45	5096.43	5218.28	3564.36	2586.01	3082.77	3591.68	3603.17	6449.96	3643.47	4479.25	4533.58	3261.71	5487.03	5634.51	7541.28	7030.23	6412	5614.57	7098.54	13786	AGAATACAAGTGAGATAAACGGTACGTTCCCCCCTTAGGCCTTCCTCCGGGCTACAAGTG
TC123434	36.9594	31.3778	39.5177	42.235	46.4975	27.4488	57.7589	66.0015	40.1531	30.6558	31.4805	66.0469	60.8289	46.1004	52.2591	45.2544	73.5278	56.0183	48.836	77.2045	54.6443	70.3396	127.596	146.611	286.665	487.135	167.404	524.377	AAGAGGTGGTGTTCATCCTAAAGGGGAGTTATGAATGCTGAAATCAGGATATGCAGCCAC
TC123480	2666.71	2377.18	2863.68	1789.69	2563.01	3067.46	2209.2	1867.56	2020.11	1893.83	1863.63	2059.22	1735.87	2427.08	1571.73	2476.4	2288.98	1830.94	2015.56	2589.15	2222.24	1923.81	2991.09	2559.72	2820.21	2626.63	3433.36	4540	TGGTTTTCCCATCCGTACACCCTCTGATGGGTACGTTTGCCTTGTCAGATCGGCTGTCTA
TC123580	8.74147	12.4867	6.84678	12.9009	8.66346	8.0828	13.8644	4.33307	8.02005	11.0827	11.1536	12.4369	10.7936	10.8914	12.464	8.25917	8.12503	10.3941	15.298	17.0833	6.3471	20.2755	31.7242	26.1292	30.2999	91.6262	19.7926	61.5749	CCCAGTCTTCCTAACTTCCTTTCCCTCGTAAGTTGTTTGGGCCATGCTCCGTAAGAGAGG
TC123677	144.07	166.327	291.05	365.617	172.428	102.008	402.756	200.448	710.473	434.995	259.527	684.265	919.943	279.894	579.304	809.335	426.957	2269.98	451.5	2572.66	1621.17	2561.87	2647.46	1446.65	4127.34	12450.7	12315.7	22948.6	AGTACCACTGTATGTCCAGACCCAGATGCTTCAAGACATTTCACTTTTCCAGCCGGGGCC
TC123723	689.969	374.321	528.865	337.535	475.514	598.628	475.296	408.226	399.53	568.757	541.196	286.681	278.036	496.131	393.478	372.788	360.638	349.404	485.31	313.925	372.347	310.174	317.526	375.685	267.582	168.309	196.271	162.191	ACTGGTTTCTTAAATGGAAGTCCATGATTGATGAATTATTGAAAATGTTGGTTAGTGCCG
TC123740	127.91	143.656	121.113	119.694	132.167	166.465	119.202	167.535	150.338	118.534	119.52	192.69	393.584	154.728	119.089	122.339	186.505	75.1436	146.87	100.632	116.797	78.0861	66.0421	100.544	64.5548	45.0972	59.4209	42.9193	GATGACAGCTCCACCCTCGTATACTGTGTAGTGTCAGTGTGTCTACAGTCCCAAGTCTGT
TC123741	2183.47	1305.33	1785.09	1060.01	1228.69	1782.69	932.79	1442.16	1481.53	1676.48	1091.66	649.077	755.678	1275.63	915.406	903.876	858.355	612.822	1381.2	1159.72	1435.85	1588.3	1689.56	2985.7	3766.94	3471.53	1750.82	5869.42	ACAGAGTCATATTGTACAGTCCCTCTCAACTCCGGAAATTAATGATAAGAACTACTAACA
TC123772	3080.82	2864.91	3475.03	2201.25	3853.14	2504.87	2421.97	1759.73	2222.8	1528.02	2369.13	2302.65	3088.65	2285.07	2351.07	1911.52	1485.7	4247.4	1956.21	1997.3	2579.9	1489.72	853.492	1787.7	1148.57	1248.91	946.482	861.84	TTCTGTTTCATCAGGTGATTTCCAGTTGCGTTTTGAGTGGGATTGCTTGATTACCATATT
TC123801	829.86	780.16	956.401	548.054	952.074	745.161	732.384	476.691	592.368	675.57	504.328	517.081	573.202	619.522	619.293	664.46	666.867	694.301	600.374	524.494	559.645	501.986	557.762	658.297	494.264	428.606	432.499	399.321	GTTAGTTGTAATGATGCTTAGGATAGTCGCTCCGGAGTGCTAAGCATTTCAATGGTTTGC
TC123825	81.9544	88.4517	33.4766	143.527	51.901	57.6613	47.3693	162.302	71.5271	68.4152	85.4701	48.7686	58.3759	34.4812	36.6678	82.4753	31.8781	77.7632	593.53	211.975	261.592	305.019	613.741	182.791	408.432	812.326	463.218	948.268	GAGGTTAACCGACTGACTCAAATACTGGCCCCTACCCAAGAGAGGTTAACCGACTGACTC
TC123876	135.167	158.839	211.096	117.457	138.399	160.589	114.195	137.659	105.471	115.705	141.075	134.229	72.0395	71.7813	158.051	219.305	130.833	160.122	96.5305	270.948	156.287	214.604	185.714	595.064	164.32	444.475	247.023	469.868	TATACAGGTGTATCTAAGTTAGAGACGAGAACTCAAAACGAGTATCAAATCACCCAATAG
TC123904	31.8317	68.2277	79.8881	29.9036	27.9238	62.5422	56.9161	42.5414	46.0342	57.38	55.6683	59.283	52.9368	46.961	41.7225	38.6092	32.2863	90.6929	38.4171	70.0615	64.26	47.4504	6885.38	14898.6	27434.6	51716.6	829.966	77329.5	TTCTTTGGCGGGTCCTTATTGGTACAGGTATGGCTCTGTTCAGTCAAAAACACCATCCAG
TC123905	438.821	263.237	328.784	295.877	262.651	361.189	286.243	215.077	372.167	457.533	332.819	421.505	182.357	215.681	386.098	236.214	214.484	265.101	215.782	210.752	181.836	126.957	148.337	145.213	146.394	96.2602	68.4706	104.515	CCGGTTGTTTGACATGCAGCACATGGCACTAAATGGCATTAAAGGAAGGACTATTACATC
TC123967	98.86	45.3953	45.3834	75.7616	58.2497	51.2036	35.5191	51.3393	51.4874	38.0485	30.9995	49.5829	46.7457	39.4446	57.0282	96.828	56.0568	148.425	68.4498	260.129	104.348	265.283	214.894	348.389	401.882	2239.94	228.443	629.795	GAGGGTCATTCATACACTTAACCATCACCTAAAAGTTGCCACCAGTTTTTAGAGAAGAAA
TC123984	180.731	170.859	192.778	365.047	161.273	51.8854	156.777	116.389	149.053	200.443	175.334	434.12	230.142	135.867	442.016	419.955	196.206	513.202	136.299	296.031	367.48	447.606	2292.95	1230.15	1520.19	2682.95	600.501	3185.23	TCTCAAAAGGCTAAAGCAAAGGGCCTCCATTCAGAATACAAGACACACTTCGGTGTACAA
TC124000	327.622	375.124	316.396	307.431	189	242.318	395.62	252.938	444.8	346.359	286.079	465.237	458.375	336.745	351.457	410.267	248.831	592.954	314.736	723.543	658.55	668.249	710.072	650.139	506.93	1158.8	4979.67	2353.84	CCTACAGTAGATCCTACCCTACCACTTCATATTCCTCCAGGAATATATGCTAATTATTCC
TC124005	753.463	504.263	925.97	474.03	1199.56	459.215	542.85	408.81	533.743	576.206	716.287	446.743	431.04	661.009	558.411	413.278	667.168	603.797	610.974	669.298	379.112	630.442	900.675	2472.18	2025.16	8133.27	970.396	9967.87	TTTCTTTGTCATCACGCAAATACCAATCTAGTGTATCTTATAGATACTTATATCTGCTAC
TC124008	84.5373	221.902	131.519	87.5499	47.2824	29.7716	167.52	61.0898	132.458	123.596	95.4193	344.208	381.046	92.2494	120.893	185.172	83.0171	512.966	57.7239	601.774	306.938	560.603	843.653	252.506	902.592	1376	4400.04	1775.67	ATAGAGAGCATCGGTGAGTGACGGTCATGAGTGGGACACTGGTCTGGGTGATTATTATAA
TC124023	172.464	85.6331	142.56	163.416	89.8701	110.194	175.465	157.656	96.6372	127.291	156.163	194.246	46.261	91.799	223.501	210.772	198.367	317.666	81.4066	172.788	77.9657	137.688	41.9005	36.3564	35.7329	31.6151	36.0831	23.457	AGGTCACCTGGCACCACAAGGATTCAGCGATAGCCTTCACAGACCGCATTAAGAGTGGTG
TC124030	1996.04	1272.59	1515.07	2444	2742.68	1162.78	1072.42	1810.38	915.489	1416.95	820.914	706.676	646.819	1813.73	2208.6	617.19	942.495	322.099	662.312	1036.22	786.743	1017.96	2325.78	4159.29	6581.87	9067.27	1631.53	10846.1	GTCTCAACTTAGGTCTGTCAAAGTTACGGACACTTCCATTGTTTGCAATTCTCTTAATTT
TC124052	253.791	231.134	401.983	144.777	325.817	200.174	299.043	98.0874	297.705	223.746	189.155	463.334	326.712	455.665	448.131	464.6	408.484	657.948	331.792	2513.83	561.762	2476.05	900.872	384.457	800.625	1348.57	2404.25	5205.56	GGACTGTTTGCGTTTCCAAGCCGCCAGTAAAGTCATGTCAGTGAATGGCCACTGTCACAT
TC124056	1089.37	1119.35	1271.17	1069.53	619.646	1231.73	849.455	1200.5	1246.75	698.016	1033.25	968.852	942.132	824.285	633.848	1142.2	696.841	1351.68	1031.9	1182.63	1008.48	1252.29	2630.44	4457.55	2013.23	3985.67	5178	8450.96	TTTTCTTTGTGTGACCACTTGGTGTACTATGGGCAGTATGTTGGCGGAGTGTGTCTTTTT
TC124081	3315.78	4661.82	2169.27	2644.73	2474.01	2672.97	2473.79	3764.07	3274.24	5856	1797.69	1292.35	2824.12	2029.7	1082.92	6571.49	1216.19	1910.04	1083.34	857.262	766.581	1997.95	285.897	893.64	508.602	204.632	934.695	282.084	CCCGATATTGGCTCAGAAGTACGTGCCATCTGTACTCGAGCCAAACATTATCAACTACTA
TC124116	70.9482	85.9183	82.9019	39.3239	126.937	44.9033	110.212	105.737	66.6508	77.826	68.311	68.0991	117.892	142.859	69.8294	54.099	94.8392	33.8336	145.196	87.9082	72.3481	75.0687	212.131	822.747	435.867	2848.77	424.269	4451.69	AGGTCTGCACATTCTCACAGTCTCAAGGGCCTTTCCCCATGCTGTCGCAGCCATGATCCC
TC124252	713.784	272.514	572.918	476.613	270.838	167.872	510.853	313.86	396.31	365.783	393.181	808.919	571.307	287.981	575.975	843.752	599.558	1581.16	209.054	1448.18	530.955	1445.5	3406.94	7135.52	5804.39	17913.6	2325.84	28062.9	ACCGTAGTACCCAATTACTGAGAAGTAGCTTTACATTACGATAATCAGATAGTACTTGCC
TC124266	418.865	260.848	479.856	300.335	663.327	566.85	512.861	247.08	346.816	480.297	376.642	520.628	478.79	590.022	719.153	493.45	596.611	616.578	375.05	891.265	467.578	653.877	636.019	478.22	1783.25	4141.18	1699.34	2838.15	ATCTCCCGCTTCGAAAGGCATCTCTACAATGCGGCTGCATTCAAGGCTCGGACAAAGGCC
TC124283	2245.61	1770.03	1697.46	1029.05	1082.84	2988.17	1083.33	1139.2	703.688	1008.43	1593.72	676.983	905.934	2072.81	915.913	986.937	778.775	1009.85	1654.9	1064.92	943.324	646.184	674.194	635.013	629.744	343.987	282.486	439.668	ATCATTCCATGATGATCAACCAGTAACTCGGCTGCACAACTGACCTGCGCCCACTGACCA
TC124288	192.312	156.176	237.373	457.265	133.196	282.423	254.008	889.125	289.465	450.067	378.757	529.392	389.067	461.57	388.088	1281.04	323.978	1095.32	702.528	3842.51	2540.23	3893.42	9866.71	13444.8	11351.2	31482.6	5132.95	44345.9	CAGTTGGAAGTGTTTTAGGGTTGGTAACCAGGGTGACAGACAGGGTGGGAGGTGTTCTAG
TC124292	841.224	662.814	717.332	603.602	988.296	794.963	490.771	571.475	572.263	668.181	688.146	512.238	618.92	524.029	656.082	661.952	584.019	686.782	556.05	666.887	376.308	485.097	442.212	615.951	258.384	348.327	470.81	290.558	TTCGTTTATTTGAGGTTTTGCTGAGTAATGGTGTTTGTCTGTGACCTATAGAAAAGACGG
TC124352	607.145	899.409	216.027	647.488	347.619	566.986	369.642	885.674	466.905	527.982	446.462	379.824	392.47	343.09	277.868	418.54	264.51	535.466	432.46	505.294	628.088	482.714	1024.96	689.907	776.95	1209.69	1869.29	1101.15	CTTATAAGGGGCCTCCCCCTTCTGAGTGGTTCCTCTCGAGGTTTGAAGGTTTCCTTAGAG
TC124369	71.5754	79.9065	55.718	87.7159	70.3053	48.4335	89.0409	57.2658	68.473	85.9599	74.2247	200.732	90.2169	89.6805	102.211	77.0588	76.0956	181.934	53.4317	116.358	48.2302	182.268	541.702	1940.71	17745.2	22480.9	717.694	45720.1	ATTTCAGCCCTGTATGTCCATCCTCTCCTCTTTGTTCTGGGGTAACTCCTTTGGGGCCCT
TC124372	260.947	172.577	228.296	194.235	181.576	116.791	307.185	95.8052	309.459	235.508	155.346	546.444	370.96	161.618	277.32	448.7	265.497	699.945	129.61	338.125	238.222	703.174	480.002	260.094	805.161	1856.46	1716.78	2274.42	CCTCTTGTCCATTCTTTTACTGTGCCTACTTGAGTGACATGACTGTTTTCTAAGGTAGCA
TC124411	15.3676	26.9962	11.6519	19.2345	27.9267	11.9138	21.9619	16.0005	15.793	21.0366	21.4591	38.1348	43.8738	20.264	20.7143	20.0337	26.7377	46.7208	22.7781	52.4441	33.0532	65.5008	59.7581	27.1222	242.179	457.632	141.17	379.183	GTCGCCCAAAGTCTCCCACGGGACGCTGTGTTAACTGGTTCAAATCAACCAAGCCACCGG
TC124427	39.411	30.8062	42.5632	77.3181	39.5704	24.5032	42.9355	56.7544	72.2302	28.6846	45.6287	95.3583	156.599	35.3848	89.403	86.8104	76.0203	237.422	46.6193	65.8249	48.2918	93.7684	109.52	61.4146	276.816	383.351	379.623	965.027	ACAGTATAGGCGTGGTTCAGTCCAACTGCCTTGGCCACCCTTTTGATTCCATCGCCTCAT
TC124434	25.7746	17.7748	23.0727	12.0618	12.2304	2.46243	31.733	4.32314	16.079	21.8177	30.2501	45.9927	44.9116	19.111	45.9606	45.1496	35.3005	101.295	9.41311	67.1351	21.4113	90.377	77.3236	41.5319	131.031	188.2	294.982	239.796	GGAGTGTAATGTTGCTTTCAATGTTATTTTTGCATGGTGCCGCAACTCCTCTAATGGGAG
TC124461	47.0387	28.3224	42.1913	30.0641	30.8498	19.5749	41.5592	52.3095	40.0161	33.2338	41.5653	98.6151	18.4184	46.2455	27.8916	28.3696	21.3257	33.8033	34.8099	34.9696	27.8781	34.7259	44.6326	76.0714	150.843	112.484	138.227	131.884	CTCTGGGGTGTCACAGAGACAAATATTCTGGTTCTGTTGTTCTTTGGTCTGTTTGAGACT
TC124485	19.7575	14.2139	20.6735	10.3953	17.5711	20.0477	17.2257	8.55775	16.7032	13.6121	11.6065	27.1042	21.2675	17.0936	16.6989	20.404	23.7524	31.5815	12.1541	40.1481	15.4161	43.0082	29.402	25.2351	57.0124	106.359	84.7973	151.901	GGACAACAGGATGTACCCGGCTTTTGCACAACATTCAGCTCTTGCAGCTCAGGCACCTCT
TC124510	193.041	224.429	160.073	187.908	206.65	144.855	182.048	128.404	168.936	180.173	161.352	210.091	245.381	206.119	174.274	205.291	225.433	204.042	155.809	251.774	167.453	256.47	388.008	209.285	460.432	390.017	884.401	466.107	GAAAAATGTCTCCATGTGGCCCCCTTCTTTCCAAAAGATGCTAATTGATCAGAACTCTCA
TC124511	1693.92	1059.41	1246.52	1279.97	1209.69	1645.85	1017.83	920.744	1226.87	1475.65	1223.1	744.474	684.359	1056.13	913.367	1210.93	834.078	1650.35	1108.46	1089.51	1187.7	1038.21	886.944	722.046	642.717	470.855	872.479	559.86	CAGCTCTAGCCACTTTCCTCCTGGATGAAAACCACCTACACTTGTCAAGGGCTGCGTGCC
TC124512	2971.55	2161.5	2663.66	2871.98	1730.41	2547.33	2226.6	3480.78	3086.96	3420.77	2387.49	2569.24	2450.79	1548.67	2013.02	2668.71	1469.85	2713.02	1858.78	2961.72	2376	2693.36	3096.59	5700.26	4921.41	3865.6	8319.72	8829.48	GTATGTTACAGCCATCGTTTCACTAGATTGGTAGAACAATCTTATCCTTGTGCTTTCCTT
TC124581	745.823	604.412	758.378	590.21	557.432	650.265	561.007	643.167	727.011	715.186	690.852	363.424	437.112	556.179	580.076	667.544	539.312	682.875	580.681	439.802	605.2	363.313	432.289	367.028	310.989	178.695	234.655	212.687	CCTTTGGGGTCCAGTCTAATCGTTAGCACAGTGCATCAGACCCTGTGGTTGGAACTGTTG
TC124602	699.091	686.106	560.801	979.474	424.278	630.22	480.075	750.339	395.139	600.591	511.271	740.443	640.845	394.844	617.379	618.695	434.303	804.803	360.426	843.868	346.482	724.583	738.538	884.162	987.114	2146.49	1433.73	3472.27	AACTTTGTTTGTGGCACATAGCCCTTAAGCTTCACGGTTGTTTTGTATTGTTTATTGTTT
TC124626	59.5124	19.2113	18.0036	47.3717	14.2373	8.08981	42.24	10.6591	35.5358	39.1947	39.237	57.4704	43.142	24.738	41.818	52.1499	44.0139	71.376	15.805	59.3834	34.4969	58.1015	74.8866	61.7793	202.385	368.127	95.9484	317.578	AGAACACCCGCTGTGTTCTGTTAGAGAAGTAACTCGTTCTCCTCTCAGATATAGATACCT
TC124637	382.988	320.518	466.762	238.818	423.084	420.002	460.368	244.292	418.595	434.154	398.387	320.601	313.872	436.565	407.477	422.073	397.811	484.254	471.357	383.269	470.013	395.688	539.288	452.886	695.259	772.955	647.871	1018.38	AGACTATTTGGGTTTGAAGCTGACAGGTAGTCCAACTTGACCCAGGACATGTGACTCACT
TC124696	35.484	53.638	26.184	56.7764	28.5749	26.0776	30.8322	93.397	45.4706	53.0601	36.9579	52.9663	52.6942	32.8394	42.305	58.2538	37.8699	94.292	61.7255	101.148	101.015	83.25	80.7093	67.9771	88.5531	118.537	155.565	127.296	TGTCTGAACATCTGTCAGCTAGACTTCAGCTTCCCTCACCACTACTTCAAGGGCGTGACC
TC124702	1319.91	1204.54	1442.25	1548.19	1902.83	2519.47	1152.89	1488.63	1565.46	1643.43	1356.3	1035.73	864.807	1444.44	1277.56	1566.57	1255.44	1540.71	1464.68	1316.1	1807.8	1208.85	1128.87	784.225	732.472	382.194	709.601	490.92	TTATTCCTGTAGGGGGAGGTAGTGAGTCGTATGCGCAACAGGTGGTCCGACAGTTCCGCG
TC124707	98.8232	92.2006	148.645	51.1156	155.688	133.975	87.403	72.3103	92.7538	66.0217	75.08	66.5551	79.1254	125.899	103.88	86.4721	88.5565	79.3683	71.3389	54.5445	108.655	54.8961	227.535	238.487	1110.92	1362.16	145.935	913.834	CTCAGTTCCTTTTCGGTTATATCCTAATATGCTATGCAATTCTGTCTCCCTTATTTCTGC
TC124734	540.109	507.154	460.704	357.486	619.183	336.132	472.915	180.825	379.714	452.798	324.771	353.649	422.704	454.403	394.248	446.271	463.836	481.139	409.786	499.656	430.678	509.736	589.296	536.593	595.154	930.1	799.267	1204.86	TTTATACACATCTGAGTGACCCAGCTAATCCCACTTATTTTGACGCTCTTTTAAAACTCC
TC124784	831.263	529.198	519.538	872.308	473.34	982.415	541.573	1145.86	713.451	841.766	928.346	339.307	395.01	463.761	412.267	542.4	502.91	633.503	590.438	604.785	475.644	375.719	327.844	365.759	268.298	155.81	158.875	129.676	CAAAAACAAAAACCGCATGATCGACCACATTGTCCTCCATCGTGAGCAGCCAGTGGCCCC
TC124806	10.6999	9.43892	15.3025	39.9585	15.8447	19.0521	7.18382	35.3208	13.9578	17.9039	24.2985	11.2883	12.8216	11.2834	7.12117	11.9748	17.1213	13.8769	30.192	15.5922	17.4593	14.0398	54.3931	91.273	54.1925	41.0837	22.077	276.281	TGGACCTGGTAGCTGACACAGCCGGGCTGCAACTCATCAAGAGCTTCTCTGAAAAACAGC
TC124817	1046.63	518.084	806.964	702.472	318.089	409.781	601.292	328.016	649.784	559.712	767.269	678.193	618.015	648.017	700.044	673.509	656.879	1286.09	306.507	472.699	538.772	523.138	204.479	316.946	307.573	264.385	279.102	273.043	GAGCTATAACGTGGACCTCCCCCGATTAAATCCAGTCCATTACGTTAAAACCCCTTGGCA
TC124872	61.0315	50.5819	24.0599	43.9055	51.4449	19.7507	80.9912	30.2204	57.8392	41.847	38.817	45.0379	106.597	40.3755	54.0795	60.6331	55.4689	144.012	41.3851	164.056	25.1952	129.016	114.797	122.549	71.7799	242.338	424.508	454.335	GTTAACATCTTGGCTGTGATGCGTGCAGCATATTGCATAAATTAAACCTCTCCACGCTTT
TC124892	1949.54	2259.11	3050.85	3976.21	1561.3	2341.33	2490.29	2263.34	2095.69	2081.04	3188.14	1894.03	2114.02	1769.2	1659.36	2972.74	1362.55	3608.06	1316.36	1705.49	1734.39	2112.27	962.357	1070.3	915.918	538.169	1261.36	1178.41	AAACTCCCCCTCTGTATATGTCTGCTAATATCTGCCTTATGGCTCAACACTCCTGTTAAC
TC124927	89.0058	224.824	282.833	331.591	95.8095	133.16	243.698	510.912	214.573	201.167	442.003	178.808	234.686	145.228	150.451	242.826	132.737	400.794	161.806	638.393	223.507	1066.45	522.531	851.446	583.403	917.862	447.932	4993.67	AAGGGGAGGGCGACAAATAAGAGCAAGCGGGCCGGGCTAGAGGTATTGGAGGACTGTAAA
TC124977	470.153	227.229	319.987	248.911	145.16	334.938	272.492	289.549	232.319	324.16	363.089	199.476	186.519	150.916	240.872	358.788	221.502	392.418	235.901	335.503	289.247	356.75	142.691	107.681	128.552	57.0321	144.062	118.524	AACAGTAGTGGGCTGCAGACTTGTGTTCCTCAAGCGTACGCACATGAAAGCACACACAAC
TC125005	368.393	134.671	210.103	195.513	140.551	69.3559	214.354	104.033	152.084	70.5886	194.589	128.401	127.702	143.279	167.079	161.693	185.221	212.102	66.9599	75.3411	90.3161	88.3361	74.8806	84.4087	80.7989	42.9442	33.3515	27.1302	CATTTATGGGTCCCTAAAACATATTTGGTGCTTTACCAAAGATATGAGTCTCTGTTATGT
TC125024	244.328	293.256	299.104	1217.28	457.107	174.758	184.431	342.563	269.267	353.367	175.506	770.786	291.927	510.836	896.362	683.963	341.007	845.617	849.483	6738.42	1647.08	4180.43	5350.22	5964.49	14392.7	21336.1	20084.1	43402.1	TCTGTGGTACCGCTTCCTTCTTGTAGAAAATTACAAACAACGCAATACAGCTCTAGGTGA
TC125055	1378.08	150.53	520.2	256.176	163.631	100.315	228.212	161.577	171.343	169.084	392.389	185.972	249.881	74.398	176.047	321.324	126.717	258.477	93.3211	270.94	148.625	216.329	2727.73	5060.19	7539.44	23080.6	1866.93	36772.4	TGGTTGCAACTGTTGTATGGCTATAGGGTCCATTGCATAGAACATAATACGATGACGTTT
TC125065	916.488	47.7535	181.21	418.732	43.6152	17.6231	234.874	168.266	102.552	204.009	422.461	285.154	97.3145	167.219	415.032	511.284	367.073	1188.42	154.355	601.974	122.489	640.789	17.2877	17.4763	21.1909	21.1338	50.0172	32.3461	GGGACATACAAATCAACACTGGCGAGACCCACATTGACTTAGGAATCGTGATAAATCTGG
TC125083	4288.53	1406.94	2024.68	3695.94	2861.81	3710.47	2517.54	3067.24	2555.93	2786.92	3421.45	3695.96	2635.17	3155.23	1615.26	4958.41	4022.54	5111.9	2874.17	10462.3	5838.85	7730.34	15659.7	16792.6	17027.5	23095.2	12751.3	42784.3	AGTATGCGGGTTGCTCCATGAATTGGGAACATTTTGGGTTGTTTAACTTGGTCCCCAACA
TC125131	385.581	482.895	718.273	248.173	630.588	1021.54	373.993	486.567	309.604	415.607	333.941	291.923	392.545	449.21	375.599	429.607	400.888	237.225	465.513	238.209	443.51	235.471	275.628	207.861	290.615	212.256	79.6542	113.9	GGGAAGCATGTCCATACTTCTAGAGGTACTTGTACTTAGAGCCATGCTGAAAACTTAAAT
TC125187	126.905	102.734	126.257	102.134	132.542	113.457	89.6093	98.1648	108.028	74.9187	84.6547	96.6894	92.719	82.9218	80.0133	124.252	108.41	107.579	101.531	130.157	82.1474	127.326	143.07	134.994	141.455	169.227	192.943	270.12	CCAACTCTGTAGCTCAACTAGTGGTAGAATAAAACATGGCACTAGAATGATACGTGTGTC
TC125197	166.946	139.695	240.083	135.623	184.2	224.226	143.245	209.731	159.174	143.601	182.289	100.733	114.886	133.182	116.768	104.605	140.385	68.3076	135.36	97.3964	105.834	68.9821	99.5222	104.067	125.505	63.1328	26.9884	30.5402	GGACCTGACCCAACAGTGCAGACTCAACGAAAGAAAAAGTATCCTCTTAAAGTAAGAAGC
TC125203	1674.56	1623.12	1796.23	1274.46	1580.65	1916.09	1489.51	1419.61	1408.6	1562.89	1478.27	957.232	1270.99	1558.81	1406.89	1264.17	1464	1328.77	1534.23	1502.65	1781.48	1361.55	1911.21	2123.02	2108.2	2615.09	2067.28	3685.01	TGCTTCGAGACTCACTGAACATACGTCAGGCGTACAACTTGTAGAAACCTCTAACAACTG
TC125232	29.5787	16.7715	118.2	79.4506	28.4459	67.8949	50.7812	91.048	59.9593	253.029	54.2034	317.621	364.214	174.064	186.603	41.7676	459.097	428.629	278.308	141.523	604.14	506.423	2076.28	849.674	1017.42	1264.22	1265.99	526.079	TGAATGCTGTCAACTGCACTCCAGATAGATGACAGATGAATTCAACACAGTGTGGATAGT
TC125255	323.03	429.713	429.991	939.037	420.098	219.602	327.143	234.706	439.59	435.566	231.433	605.81	541.767	434.926	632.573	337.94	271.285	649.392	647.085	2687.15	1907.75	2736.26	2500.12	2873.96	2067.33	2097.42	10525.1	5087.25	TAAATGCTGGGGAAGAATTGGACGTTGCTAAAGCTCCGCTCAACTGGCCAGAACAAGTAG
TC125258	294.45	252.829	214.459	416.017	121.881	129.269	234.075	276.258	277.669	307.836	343.744	324.694	354.534	156.454	214.724	292.493	204.26	534.84	203.29	455.791	312.234	414.403	408.421	1231.29	356.147	1004.67	736.691	1732.82	TTCATTTCCCAGGTTGAGTTACAGTACCCATTCCCATGTAACCTGTGTTAAACTGTATAG
TC125272	47.6553	43.1026	143.05	67.083	65.8268	57.947	57.5879	57.646	62.9903	73.4189	56.4074	144.042	49.7276	51.5958	63.7387	72.3918	60.64	68.1973	64.1907	126.819	83.7086	92.5024	271.346	456.195	292.177	519.682	325.657	1060.7	GTACAGTGACAGCTGAATGGCTACAGTATGTTATGCTAACTGTATACTTGAATGGAGTGT
TC125286	8898.25	7196.19	9909.05	7514.77	7102.61	9206.76	7820.08	9560.79	9592.77	8661.83	6784.15	9168.81	9332.84	6749.17	6437.71	9510.84	5606.13	9401.2	6061.08	7431.13	7001.47	4840.25	4851.36	6367.09	4108.39	3721.47	6838.05	2878.3	GCATAAGTGGGTAAAAGCTGGATGACTGACTTTTGTCATTGAATGTTTTAATAGTGAGAA
TC125352	21.7843	12.6711	27.4483	19.1787	10.8056	15.9063	30.48	5.24316	16.213	20.1174	18.5639	36.7094	29.1982	24.47	29.7572	28.0372	26.8091	43.4228	12.0269	34.3519	19.7627	45.6127	37.6945	14.164	63.5686	147.752	59.197	78.5099	ACCATAGATGGCACCACTCTATAAGAAGAATTTTGGATGTAGCACAAAGAAGTACTCTAT
TC125369	4756.72	4226.46	4995.77	3857.46	5920.85	6069.53	4489.13	3933.2	3629.46	3768.14	3799.19	2795.39	2971.88	4669.45	3765.65	4472.47	4308.22	3377.32	5032.88	5220.44	4501.77	4973.55	5276.51	5219.3	5215.1	6181.52	7687.83	6326.16	CTATGACCACCATTTACTCGCTCAGTGCCCTGAGACATGCACAGGTGTTTAGATGTGGAC
TC125384	182.065	86.1009	106.321	99.8482	72.5202	49.8963	115.465	42.1606	130.232	122.017	89.086	180.946	118.279	87.8513	144.42	173.414	91.6402	268.838	73.1669	180.626	143.77	154.975	348.108	482.347	664.913	2649.91	547.925	2880.02	TATGAGACACTGCTGTGTCTGACGCTATGCAAACAATCTGCTTTTTTGCTGACTGCCCTG
TC125431	943.007	648.095	582.85	600.988	590.768	591.558	611.072	487.001	517.905	711.641	660.395	602.114	550.314	662.461	569.264	755.663	579.314	918.573	577.52	800.91	510.275	683.677	408.129	233.876	303.029	252.989	452.762	399.285	TTCTTTGTGGAGGAGATCTAGTAGTACCACATGGTGTGGATGGGTATATCAGGAGGTCCC
TC125461	25.2505	7.84165	45.9952	4.17681	15.1727	15.4577	12.1808	17.6836	22.3489	12.4346	17.1695	22.9642	21.2546	11.6844	16.5462	23.8009	18.9008	8.88447	31.356	26.5613	43.4357	18.2919	42.6018	79.4793	35.9971	108.887	87.5375	119.494	ATTTTTAACTCATACTTCTAGTAAGTTGAACTCAAAATCAATGTTTATTCCACCCCACCA
TC125469	30.588	65.5253	46.1967	60.4114	56.388	58.9283	42.1986	51.6926	56.2361	44.3587	35.2288	59.9809	67.5926	51.3667	40.1882	38.8167	56.3586	59.0904	39.6187	60.4979	44.2193	46.4503	82.2498	67.0418	76.253	117.742	132.975	315.322	AGATTGGCAGACGTTTCCCAGCATCCAAACTTGGGGACTCGGAGCCGCTGAGACTCCCAG
TC125472	20311.7	22796.7	21295.4	15382.4	22194.2	27537.8	23711.1	22542.8	21630.3	25996.2	17644.9	18437.8	18839.4	17474.2	15157.1	19126.4	14418.2	17906.2	18489.6	16947.2	25811.7	17407.3	46546.3	60831.2	52403.3	73616.5	43015.8	129160	TCAAGTAAATGTTACAGGTGTGACCTCTGTGTACATTCCTAGTTTACTGCTTTTACACCT
TC125489	320.013	173.809	475.446	275.156	244.43	301.01	315.901	127.87	342.986	292.401	198.767	447.963	441.096	403.091	364.192	513.674	323.299	761.449	370.126	2646.7	656.316	2788.37	1468.18	3266.13	6219	18439.6	1925.67	32203	ACATCATTGACTGAATAGGGGGTTCTGCAGTGATACATTTAGGACTGATGTATTACCTAT
TC125498	566.556	660.992	699.525	872.501	585.004	470.127	583.51	497.327	726.03	598.096	633.794	860.719	989.611	580.423	777.437	495.887	588.72	842.727	321.659	385.635	358.864	260.831	274.546	182.559	341.295	166.839	115.552	95.7607	ACGCTACAGCCTAGACATGAGCACTCTAGGCAGAAGTATTTGTACTACTCAAGAGGAAAA
TC125516	6467.68	8212.16	7757.19	17667.4	4084.34	12544.8	4138.39	24954.5	9701.23	8200.46	13924.6	2875.85	4643.38	3445.43	2875.34	5479.64	3812.38	5524.08	4530.36	3158.35	3330.16	2649.88	2427.54	4291.88	1043.33	583.662	1726.85	1577.28	GCCCCAACCCCATTAACACGCTGTTGCCAGGCGACCTGCTGAGTGGAGAGTCCATGTAGG
TC125540	14840.6	13325.6	17257.6	13215	12941.3	18715.3	10818	15003.9	11370.9	12708.8	11248.3	9189.39	7896.57	10135.2	9343.24	15539.2	8603.71	11223.8	10045	12454.7	11872	12004.1	9657.86	9524.77	6780.46	5679.11	11096.3	8030.9	TATGGACTGTGTGGATTTGTTACCGCTGCCTATTGTAAAGAAATTAATAAATCGCATACC
TC125606	3178.38	1240.8	3073.68	1081.5	4120.7	2804.45	1752.74	1566.79	913.483	1454.27	1521.63	1141.74	644.276	1969.34	828.871	1379.24	699.82	1382.57	1760.85	1682.68	1753.64	2007.54	3206.71	3496.3	2917.11	1939.03	2684.98	8294.58	TTCCCAGTGTGATTCAGTGTGCTTCAAAGGTGTTTTAGACATGTCAAATAAGAGTTCTCT
TC125611	100131	136039	88181.4	187923	73394.4	56155.4	97222.6	125687	137599	133133	133258	83691.9	78716.1	69527.7	73290.8	148807	52480.9	103866	58168.5	100395	99778.3	86243.6	24683.5	29516.5	14858.2	14598.3	72053.6	43703.2	TCAAATTATGAGAGAAGCAGACACACCGTTGGGGGATTAAAACAAGAGGATCTGGACCTA
TC125631	22.55	24.4703	15.5928	26.0004	14.1173	16.7141	17.6098	39.7267	24.1172	22.4382	21.302	30.5585	28.1814	16.5392	22.6649	17.618	19.1747	34.1251	16.5911	31.7141	33.8044	41.9688	36.1021	56.8186	45.7378	210.696	337.632	516.623	TTGGAATAGATGAATCTAGCCCTGACCAACCATTCCCATTGGAATTACACTGATACTGCA
TC125663	19.9112	9.73708	12.0677	18.1832	11.6815	11.7823	12.3592	14.8956	6.23194	19.3474	14.7851	17.2672	10.6556	17.2272	15.2321	22.7955	13.2357	20.9787	14.2173	19.8589	9.69698	22.7401	22.7566	37.391	34.3265	82.4432	50.006	138.753	TTTTGGGCCCACAGCAATACATCGTAAAATGGAACCTCAGGAGAACCATAGAGCCATACG
TC125666	136.972	174.144	114.329	172.013	54.132	31.4866	112.703	83.905	123.057	169.599	163.595	446.447	390.001	86.5027	185.905	251.598	116.143	406.499	111.516	302.342	244.601	239.232	545.737	961.349	1722.59	5209.43	2377.09	8678.53	ACAAGCAAGCAATATCCCCTCAAGGTGTATCTATATTTCAAACTGTCTATTTTCTTACAG
TC125682	5098.53	3121.8	3980.58	3763.06	3102.87	5274	2342.21	5246.44	3607.87	4242.71	4397.99	2438.82	2299.79	2823.43	2681.73	3588.41	2860.58	3168.13	3622.62	3149.88	3330.77	2125.46	2374.09	2202.56	1688.15	1188	902.676	890.733	GAATGACAGCGGTTCACATTTCCAACGAATTAGTTTTGGTGCTTTCTTAATATTTTCATC
TC125683	1428.03	704.712	1378.11	1691.51	903.83	910.735	1106.95	1306.87	1262.1	1354.47	1082.16	1862.91	1787.22	913.463	1160.52	2210.48	1083.65	2197.42	996.967	2652.15	1225.95	2400.67	2163.08	2725.51	1792.86	2255.43	4252.29	4414.37	TATTTATTAGTGTTAAACTTCATTGTAATGCACTGTTTCTGAAGCCTGTGCTGAACCAAT
TC125710	238.115	55.6646	124.815	168.522	64.6275	83.4649	120.081	104.075	103.859	119.264	176.33	107.521	77.9804	79.6936	103.69	173.084	89.9184	235.709	51.4572	101.058	58.0873	98.5705	36.5941	48.1101	41.2463	25.9233	38.8044	41.9251	GGATGAACTCATACAGAATGTTCTTCTCCTTTGCTGATATTATCACACAAGCTCTTGCAT
TC125734	1020.9	1244.24	1738.67	1390.66	1471.86	2875.99	1250.43	1737.17	1986.76	1483.06	1117.28	1530.32	1373.47	1474.71	1504.16	1263.4	1005.1	1611.38	2473.89	1543.29	2450.39	1934.09	2632.64	3227.67	2087.22	4713.29	3751.44	6721.15	CCTGGTGTGCTTGTTGCCCGTGGTTCCTGAGAAATGTTTTAATGTACAATTAAAGAGTGG
TC125779	230.59	158.203	209.619	593.349	62.1897	82.9382	152.602	413.761	172.396	292.433	214.175	129.777	239.514	270.109	264.766	258.601	329.244	442.525	372.957	836.26	221.939	915.284	532.102	817.156	626.229	911.395	797.19	3218.78	CCACTCAAGCAGGATCAGCGACACGCTCGACAATGTATAAAGAAGAAGTTTCAATCAACT
TC125782	18.0661	7.7427	79.8721	46.6386	21.6351	45.9531	31.8549	74.4092	49.4326	173.842	26.9277	213.792	260.082	89.0469	92.8773	30.7587	272.819	223.171	155.864	92.1633	244.667	311.538	983.491	865.659	595.97	841.34	1175.77	343.398	TGGCATTTCTCTATGTTATTGCCTCATATAAATGACGCATTGCTTGGGTTTCAGAAACTA
TC125786	235.214	687.201	594.177	786.37	243.237	209.532	559.72	430.237	806.371	633.989	407.948	423.196	737.685	209.129	220.755	620.053	391.353	187.3	148.042	200.256	357.95	127.268	112.371	189.345	112.545	134.647	86.0576	168.598	GACTCTTGTTGTGGTTACGCGTGGTGTTGGCGAACGCCGGGAGCTGCCTTCTGTAGGTGT
TC125803	373.723	306.719	248.81	180.036	271.599	244.502	319.755	142.308	313.613	412.685	380.814	310.462	307.678	330.89	264.097	241.598	276.574	345.027	224.239	248.609	246.174	182.012	135.082	121.802	134.165	118.387	212.763	128.095	AGCATCTCACACCGCTAGACATTCTCATTGGAGAAGCCTAGAGCAGCTTGAGTACTGCAA
TC125814	62.6779	84.773	55.9603	71.7554	49.0647	38.8368	64.2908	112.96	47.7416	45.1395	71.5354	59.4471	52.6926	49.8794	68.244	72.3512	58.9229	53.3504	30.3419	55.5874	45.2239	41.1448	23.609	37.4125	24.6688	31.1536	40.9983	36.8001	ATATCTAGCTGGCCGACATTTAGTTGTGAATCCCCTACGGTAACTAGATCACCTGGTGTA
TC125857	4221.53	5008.87	9366.72	3639.24	5886.48	6137.33	5536.54	2897.57	6004.08	2250.67	3768.66	3354.62	4165.71	4751.99	2629.71	2864.53	3722.67	2903.48	5217.4	4143.85	3829.74	3119.03	1924.33	4260.34	1053.74	1059.24	2628.89	1161.59	AGCTGTCTGAACTCCTTTTCCCAGCCTTAATTCCACACTACGTGGAGGCTCCAGCCAGTC
TC125912	17.9748	39.8536	29.6284	23.4147	29.4027	32.9992	32.4347	30.6965	19.8891	24.9859	22.2296	32.4892	27.2832	34.0604	26.7109	17.8627	26.9154	40.5721	28.9886	50.3579	45.0835	47.4858	56.5045	68.2107	96.0047	160.979	103.385	251.769	TGGGAAAGGTTTCATCTGGCGCAGCGATCTGTGCTTCCTCCAGGTATGACTGGTGATGGC
TC125921	2687.25	1983.12	2689.35	2044.72	1945.52	2261.87	2010.55	1849.66	2148.69	2095.74	1886.61	1602.53	1418.84	1612.82	1787.09	2936.49	1594.14	2531.47	1970.8	2515.85	2341.42	1930.62	2726.71	3459.49	2437.49	2752.97	3127.39	5838.08	AAAGAAAACATACACTTTCCTGAATTTGAGAAATCTTCTGGTTGCCCATTGACATCGCTT
TC125942	1770.08	1264.99	1673.21	1331.13	1039.32	1383.38	1000.62	1545.37	999.973	1287.66	1458.64	996.546	815.476	888.752	866.674	1531.81	837.606	1369.04	1285.55	1645.29	1307.56	1553.1	1490.02	2179.55	1789.06	2313.58	2312.75	4884.1	GTTTAAAAAGCAAATGCCAGGGTTGCTGAACATGAAGCGCTTGTAATACTTCAGACCTAC
TC125956	3258.9	1536.96	1359.58	2616.72	1694.38	3176.94	2331.09	2879.86	1913.73	2822.29	1845.22	1476.49	1028.8	1048.12	1115.12	2956.7	853.932	2140.91	1266.59	2198.01	2084.79	1395.29	1048.23	956.217	618.661	368.777	399.904	564.498	CCCTTCCAGATGGATCGCAGTACATGGAAGGAAGGATGGCTCATGGCCAGGTGAATTGTT
TC126015	30.4423	47.0834	72.4756	74.8823	75.4648	59.3784	69.7434	72.9289	65.8452	38.7383	25.6664	78.561	92.4946	66.8296	62.1844	71.892	70.8126	88.4276	67.2958	100.893	69.4566	103.187	82.8537	137.945	125.453	188.674	319.383	321.111	TTTATGGCTGTCGCCCTCTTGAAAGGTTAAACCACAGACGTTTCCCTGAGTGAATTATAT
TC126016	779.103	630.544	831.539	523.941	714.948	835.079	478.527	567.651	568.099	586.376	581.406	505.371	360.607	538.957	532.798	572.581	447.788	517.557	541.18	383.32	481.432	393.206	434.136	529.588	544.101	444.439	388.06	579.693	AGAGTAAGAACACGTGCTATAGAATGTCAGTATTCAACAATTTGTAAAAAGGAACTTAAC
TC126046	471.892	372.527	496.367	492.407	370.095	246.416	477.664	244.346	408.149	386.243	408.199	572.466	549.477	335.466	447.25	658.676	374.931	841.934	289.444	436.456	419.077	539.978	714.067	1022.23	1002.72	1913.02	1442.4	2912.25	GCAGTTACATGCACGTGTGGATACTTATCTGAATGGAAGTGTTACTTTTCCAGACGCAAT
TC126073	26.4471	16.905	22.7057	10.7385	15.8222	20.9829	24.536	12.5042	22.7614	24.6846	17.0644	21.5969	20.0198	15.3008	22.3442	21.4802	19.5283	30.909	21.8495	22.2898	18.1956	39.1891	21.8637	15.4537	40.7358	54.5567	68.1742	54.4457	TCCACCTAAATCACGATAAGCTACGAATGTATTTACACCTCGTCGAAGCCTTGTACCGAA
TC126102	142.554	208.29	151.712	471.553	210.326	179.877	182.151	779.975	160.076	319.876	269.619	291.416	373.285	258.245	183.352	762.93	267.542	699.422	698.435	2294.54	849.245	2162.68	1114.54	703.853	956.21	1753.53	306.954	3278.51	AAATGCTCCTCAATGGTCTTCTCAGCCTCCTGAGCCTCTGTGTGTGCGGCGAACACAAGC
TC126120	351.957	506.37	640.819	237.649	391.914	299.757	276.499	164.079	323.632	223.838	210.177	229.87	301.206	285.598	267.103	412.051	259.655	278.126	272.136	254.783	256.908	297.817	203.216	216.176	155.394	127.216	137.331	199.228	AAAGGTGAGTTAATGTTGCTGTAATATTATTTGAACGTCTTTGTAGTGCTGCCTAAAACC
TC126141	6740.94	8193.7	9473.69	4980.27	7024.18	12512.6	5183.66	4603.51	5116.85	7433.87	4129.18	3789.74	3803.69	5892.69	4892.06	3447.16	4412.45	2579.13	6470.06	3439.91	6442.04	2794.43	4091.08	3846.67	3442.13	2101.47	1790.34	848.484	GTACTGTGCATGTATGTTATTCCTTCTGGCCTTCACAAGTAGCATGTGTACCAACATGTT
TC126156	285.895	264.646	438.105	258.571	306.347	76.0321	336.792	203.567	519.133	229.04	171.002	461.408	687.982	816.796	224.38	463.484	196.973	80.6653	227.32	285.305	199.757	377.142	4159.6	1682.21	2465.63	1790.87	4571.18	10618.4	CTCTCATTTGTATCCTTGTCCTGATGTTTTCTTATGGTGTAATTCTACGAAGACTAGAGT
TC126169	5946.7	3188.56	3506.09	3844.94	1176.43	365.545	3318.54	6647.11	3262.09	6095.5	5799.08	1127.8	1759.16	1301.69	4763.94	2668.46	2596.22	6233.48	2087.6	8971.32	7238.18	9126.03	41120.2	43879.7	28793.6	17352	8769.37	7010.46	GACCAATGTACAGGAAATTCTAAACAGCTGACTATGGTAGACTGGCCTCTGACTGGTTCA
TC126181	1206.77	1447.97	887.36	2226.99	1362.91	1401.46	994.564	1943.18	1357.91	1335.83	1321.84	1043.02	1182.2	1168.16	1042.81	1105	1020	1452.65	1378.31	1548.69	1247.88	1495.86	2215.81	4499.12	3697.65	6291.29	1857.38	13295.2	CACCTCCTCCCCCATGCTTCACGGTGGAAACTACACATGTGGAGATAATTCATTCAACTA
TC126233	1067.01	487.997	622.488	1130.34	415.025	370.29	559.487	817.712	713.744	682.412	668.767	774.795	419.388	565.532	788.483	1082.22	480.249	1129.74	543.092	2816.27	757.57	2333.95	1573.56	2737.02	1390.16	2877.53	2481.32	8820.05	GTAGGGTAACTTATATTTGGCTGGTATGTAGCTAGCTCTGTGGGAGAAATGTTTGGGATG
TC126249	2246.2	1820.36	2689.92	1472.25	2183.56	2028.84	1897.02	1477.08	2016.96	1801.66	1618.61	1532.15	1552.45	1905.35	1692.67	1790.52	1866.17	1713.04	1780.15	1592.31	1794.91	1612.78	2907.38	3065.38	2700.57	3951.5	3237.84	5546	TGGCCAGTCCTTGAATATCACCTATTATATCACAGCAAATGGATAATTTGTGAACTGTTT
TC126251	626.59	241.22	231.976	277.41	260.381	320.636	376.85	296.505	275.583	401.878	541.611	252.765	244.041	306.352	307.944	254.331	274.4	379.04	285.389	294.257	273.946	292.648	196.292	96.2913	153.175	100.764	73.5123	149.606	GGGGTGCACACAGTTCATCATGCAAACGCAACAGAAAGACTCGGTGTGATAGCAGGCCTC
TC126264	462.037	314.15	318.12	183.816	470.124	204.943	394.971	124.588	326.793	281.702	300.503	363.996	458.497	404.707	333.961	310.267	507.259	469.97	359.632	441.022	334.258	451.455	433.882	389.995	2836.13	4739.54	726.073	4047.23	CTAGTCAGCTATCTAGCTGTGTTACATAGACCTTATTCAGCATCGCTCCATTGTCCCCAT
TC126268	171.241	197.263	173.441	213.772	177.895	167.834	251.628	181.13	195.906	155.373	152.872	371.725	379.945	244.325	228.584	280.702	319.262	384.748	202.301	384.317	228.729	513.667	308.611	260.142	1111.44	1795.11	1015.75	1820.81	GCCTACAATCTCCAGAGTTCCCATTGGGCCCCCCAAAACAGCCAATAGGGTCAACTCGCT
TC126416	53.4598	76.0443	53.125	120.335	92.5314	49.9409	44.441	88.5	82.5623	102.591	69.7403	94.0943	39.0837	61.0713	47.4766	85.5504	33.6579	127.962	108.637	55.8763	61.2232	78.4708	224.138	171.23	160.694	222.579	456.397	271.624	CACTCTGCCTTGGTCTGTGTGTTTGGGCTAAATGCATATCGAGGGGTGGGATGCAGTCAG
TC126427	13.5675	23.9065	32.635	15.1228	10.1461	5.81611	11.19	26.6164	12.9786	16.2665	18.5423	30.672	25.5684	11.6113	18.2381	10.7397	29.5183	37.0724	6.78716	32.7497	10.0909	36.5586	402.285	30.2017	850.589	1476.05	80.8538	130.088	CCACAGTTTTTTGTGGGATCTTGTTATTGTGTAGCTGCCTTTGAGCAGCCCGTCATGTTT
TC126469	16022.9	9587.04	13824.9	10350.8	9730.78	16399.7	9626.15	16531.1	9905.33	12198.3	10042.8	9158.17	6839.13	10583.4	5722.7	9660.84	6568.63	5909.98	7228.73	5397.93	9990.02	5305.12	5050.71	7852.23	4338.62	4116.08	3830.06	2332.84	AGTTGCATTGGGCCCATGTAAAGCATGACTGTCTTAATGTAACAAGTTGACCAAATAAAT
TC126504	382.719	170.827	412.298	386.822	75.9123	103.44	287.763	185.159	271.506	264.092	435.655	512.814	336.654	124.789	265.455	351.509	122.789	513.44	121.076	188.052	77.5473	136.062	9.2168	5.96683	7.13175	8.66834	39.8264	38.4719	ACTGGACACTGTCCTTTTCTATGGCCTTGGTAGGGAGACTTACAGCACTCTGTAAGTTGT
TC126508	151.729	87.2954	131.508	223.232	40.2218	33.169	115.814	106.059	122.055	162.79	99.5625	127.649	135.296	97.6744	136.454	130.428	91.4575	178.388	77.4382	241.456	102.124	205.431	225.918	411.901	236.59	671.874	446.01	1979.23	TAACGAGTTCAGGAAGCCAAGCTAGAACTGAGACGTTCCCAGCGATGCTGGCAGACGTTT
TC126514	18.6074	22.9308	17.9928	22.2477	23.0065	19.9102	10.9212	15.8843	11.9509	10.7538	13.8574	18.2631	12.0319	18.2294	10.2447	18.6331	15.6074	18.4725	22.4705	17.1878	5.87937	21.2697	20.1104	18.2252	20.2587	28.2466	28.5417	48.3072	TGTGGTCAGAGTAAAATTGACTTGTTACATGCAGAGCATTCAAAGCTTATGTGGAGTTAT
TC126517	92.0622	10.0511	40.5763	13.0039	25.496	22.5109	52.3862	11.0521	15.1574	29.0454	19.0727	41.0444	54.1745	84.938	41.5802	25.3775	26.8328	34.8563	39.1911	43.5421	22.6097	46.0535	100.425	308.81	591.737	1377.55	87.3502	3725.29	TACAGACTATATACATCCACTACACTGTTATACAGACCATATGCATCCACTCTCAGGGAT
TC126520	1883.72	2997.48	3112.04	3486.02	1234.99	1240.8	2912.9	2902.85	3092.51	2277.78	2512.11	2706.16	2905.1	1653.5	2358.76	3922.38	1334.12	5422.67	549.735	1014.48	742.022	1213.04	72.7075	118.652	53.171	52.9775	129.413	195.241	TTTTAGTGTTGTAGTTGTGTTTGGGGTGGGAGTGAAAGGATGGACAGATTAACAGAAGGG
TC126529	2675.98	2252.29	2558.37	2497.83	1955.18	1803.29	2548.06	1280.52	2333.48	2160.84	1811.48	2996.88	3033.3	2661.53	2039.07	3291.33	2192.92	3333.6	1669.03	3730.01	2196.91	4206.8	3053.27	3207.91	4577.34	8744.9	6518.83	14233.8	ACTTCTCCTGCAGCACTGTGTTGCCAACTACCAATAAATATAATATATTTCAAAAGATGG
TC126536	1342.76	1454.89	1886.8	1125.28	1348.65	1770.02	1087.72	1303.79	1319.56	1309.28	1314.76	834.873	921.18	1347.52	1181.4	1130.13	976.122	1042.48	1186.71	617.475	1238.89	547.762	846.376	914.363	749.722	437.705	293.594	264.259	TCGAACATCATGGTAGTCTGCCATTCAGAGGAAAATGTGACCCAGGAATATTTTCTTACC
TC126607	162.875	511.817	550.641	485.839	298.363	47.6047	773.502	161.896	254.442	769.355	433.088	1582.93	638.452	290.744	599.608	1556.43	521.836	1125.86	385.802	3440.36	1191.34	2472.45	1744.34	1453.24	3678.04	1698.22	8051.25	11647.8	GGGGAAACCATTCAGATCTCATATAAATACTTGTTTTAATGGGGAAGCTATTCAGTACTC
TC126615	13.4341	6.91466	24.6621	40.3193	13.1759	7.2844	14.1652	40.9131	6.14695	9.01049	16.629	8.18069	18.134	15.072	33.4824	29.2536	7.6198	51.9796	16.7126	30.2527	37.058	23.412	915.287	936.523	847.345	623.374	56.3677	1919.65	GGCTGTCTGGGTCAATTCAGTTTTGAAGTAATGAGTTGAAAAATCCTCTTAGGTTAATTT
TC126617	86.6172	52.9656	54.5103	51.7067	46.8485	44.7035	52.0584	46.1479	49.6942	83.0345	59.0279	47.5851	59.785	58.0821	53.5615	44.2635	45.5275	79.5187	47.7991	58.5989	52.4744	83.6697	72.9835	67.9204	95.8543	89.1131	115.046	139.432	GACTGCTACAACTCTTAAGTAGTGCTACTGGTTACACTCAGAACACTAGTGACGAACAAA
TC126639	21.3921	37.6157	20.9913	56.2853	20.55	31.0597	20.2925	18.9705	40.9406	39.6607	26.1888	30.7886	22.9445	26.372	28.7818	39.0272	19.6722	62.692	30.8249	38.7337	37.7509	42.5569	51.0405	106.498	38.1461	77.587	82.8075	107.174	AGCTCTCTGCTGCTGTCAATCTGCTGGCAACGCCCAGGGAGAACCTACTACAGGCATCAT
TC126646	288.666	242.001	217.739	146.743	253.689	227.976	216.292	262.787	206.601	220.067	252.695	161.292	175.205	231.754	220.634	162.846	206.434	174.733	233.466	182.249	199.566	153.948	172.817	124.572	179.721	102.931	85.6538	54.1883	TTCCAGGATTTTAGTAATGACGAGAACCAAGAGGGACAATATAAGCAATCCCATGAGAAG
TC126648	1988.12	1404.8	1456.2	1421.66	1535.62	1165.59	1370.48	928.231	1676.85	942.37	1124.37	2279.93	2187.78	1369.94	1605.99	1902.67	2233.72	2249.44	1206.22	2047.3	1485.11	2229.17	2572.09	2006.15	4856.12	7959.97	4636.28	8389.68	CTCTTCTTCCTGACATTATCTTTCAGAGCCTGGAGCTTGAAATCCTACTGCCATGTCGAT
TC126674	2638.37	2370.05	2983.86	1765.34	3104.87	2812.74	1958.08	2059.61	1901.61	2013.72	1631.57	1359.5	1556.59	2259.03	1670.32	1745.79	2022.12	1441.12	2578.91	1855.11	1826.89	1486.26	1636.12	1920.69	1507.48	753.799	912.494	824.868	AGCTGCACAGTATTGTGGAACAGGAGCGACAGTAACTACAAAGATGTAGTACCATTAGAA
TC126680	50.0104	58.7338	36.1784	53.8341	68.9824	78.8515	51.2492	52.1953	57.6396	45.7936	35.1427	49.9769	56.3565	55.6673	43.2048	42.4403	56.5649	46.6741	51.8945	66.7378	55.4256	61.8484	67.3593	57.8926	87.3408	123.228	122.578	117.345	TAAACCATTGGCTGTTTCCCCGAAGCATTCCGGCAGTCGACCCCTCACTGCTGAGTGCCA
TC126713	16117	14369	17256.7	10144.1	17072.8	14931.8	13253.1	8690.48	11046	11554.6	10452.9	10382.1	11000.6	13899.1	11348.9	12846.1	13549.9	10284.8	12868.4	15594.2	13840.1	14823.2	14742.3	16005.8	16729.3	16269.6	17534.4	25411.6	ATGTTAAGACCGCATTGGTTCCTGCACTGATTAAACATCCAACCTATCGAGCGAAGCTGG
TC126717	288.139	414.547	253.459	628.537	334.809	561.762	327.245	633.304	375.994	407.227	404.349	267.2	384.864	372.233	264.746	280.738	316.753	301.417	395.905	316.048	452.21	350.255	1029.22	520.656	588.951	486.7	1220.04	849.037	GACCCGCCCCCTTCCTGGGCAATAATGCAGCCATTGGTACAACAGAGTACAGACATGAGA
TC126723	26.7247	81.9872	229.357	169.095	43.6109	58.9083	209.078	82.135	435.421	127.784	89.0243	209.174	340.646	243.576	282.467	556.903	90.832	353.416	38.8691	450.938	498.206	1051.92	1914.36	795.699	684.233	1384.84	5579.34	4284.49	TTGATGGAGGACAAAGGGGGTCTTCACTTCCCTTGCTGAGGAAGTTTACAAGTGGACATG
TC126732	1149.36	1354.21	1392.07	1042.34	1564.29	2013.51	667.739	1681.08	921.093	1561.34	1510.52	917.872	888.329	902.436	688.588	957.037	869.459	798.121	1239.71	433.336	703.624	368.778	715.755	707.264	524.427	284.127	256.89	454.701	GTTCGTGTTTCTGAAAATCCTGCTACTGAAGGCATATCTATATTCTGTAACTCCTTGTTC
TC126757	24.9897	30.0736	27.8017	25.8293	40.0397	52.3367	42.7067	62.0976	20.9958	46.9367	21.1538	15.6009	44.3905	37.3034	29.9639	26.9273	12.4649	74.706	43.716	83.8658	52.9509	55.6612	430.722	617.636	597.613	1148.69	241.801	1512.08	CGTATGACTGTGGTTTCTCATTCATTTCAGCAGTACAGTCCAAACCCAACAAATAAAACT
TC126765	596.417	647.636	742.083	703.968	2046.86	1817.02	599.548	793.029	845.662	781.875	809.516	1319.54	1259.02	1787.71	1598.96	1350.95	1301.22	1571.86	836.248	1259.67	1526.38	1240.83	2136.78	1369.88	2701.55	4864.53	3154.5	5107.3	CAAGTGATACTGACTGAGAAAGATCTGCTCGAGGACGGATTCGGTGACCATCCATTTTAC
TC126804	387.387	267.01	388.521	297.7	331.294	287.511	259.704	210.358	326.405	339.716	189.979	234.267	210.464	219.604	233.333	278.051	188.466	293.451	244.187	188.302	287.661	186.606	160.692	208.009	224.078	142.666	175.271	194.969	GAATGTACTAAGTTCTGTAGGTTCTATTCCTCAGATTTTAGCCTGTCTGTTTTTAGAACT
TC126859	869.624	478.977	282.171	268.466	457.568	408.28	259.164	390.072	404.204	728.462	352.144	206.174	220.253	173.411	274.044	336.17	369.987	216.666	179.107	217.746	342.033	191.331	230.028	158.55	119.649	128.803	116.949	48.7427	GACAGATGGTACATCTCGCTCTCTCAGAAAAAAGTATTTTTCTGTTCTCCAAAGATTAAA
TC126864	36.9195	38.1078	54.1936	32.5285	13.9668	25.5908	42.1815	39.0425	46.5875	64.374	37.1174	63.0193	60.8708	30.7612	51.9891	62.0514	34.4134	115.663	30.8821	94.4759	57.1367	94.92	72.0206	56.59	322.753	239.314	251.946	236.696	ACCATGGTATATGTGAGCTCCTTTGTGAGGGATTGCTGCGGCCACTGTGAAGATGACACT
TC126913	773.657	528.749	1054.15	557.774	693.863	507.066	694.938	313.084	610.903	654.878	448.385	655.169	456.631	658.909	691.634	855.882	736.767	923.947	523.901	1129.84	634.538	1054.97	825.315	760.811	1410.19	2059.06	1590.46	3109.68	ATGAAAGTGTGCATTGGAAGAGTTATCAAGTGAACCACTCATAGGTCCTCTGAAACTGGG
TC126952	352.553	305.42	274.508	240.35	342.886	161.229	250.18	130.47	259.499	303.952	277.991	314.824	312.969	236.301	266.255	351.302	305.873	448.098	227.601	466.688	300.511	362.356	401.829	349.359	805.592	1032.57	610.873	1321.89	AGAGAAATGCCCCTAAAAGGACATTTTGACTCGCAGATATTTCTGGGTAGATTCCAATGA
TC126954	106.321	132.053	129.099	83.6198	193.621	191.196	73.6973	127.4	133.747	113.798	117.091	47.7872	76.815	116.443	69.924	60.8149	89.1012	50.1109	150.566	77.8453	113.315	41.0999	437.668	641.425	425.188	458.647	188.243	2080.02	TAAAACATCTTCACAACAGCCTCACTAACTGACCAGACATCATGTGCTCTTCCAATGTAC
TC127015	804.977	751.694	1447.9	1994.89	1013.08	865.013	1403.81	1849.82	1876.17	782.39	1964.2	2430.65	1607.08	919.386	1140.68	3427.66	845.232	3685.94	1481.21	2122.14	1936.37	1214.72	2981.31	6302.09	2708.33	7173.16	1915.58	11010.4	CTGGTTTGACGTCATACACAACATACAAACATATATCAATCTATGAAATGCTAACGACCT
TC127016	17.6104	14.9087	11.2538	18.292	6.89711	6.23639	14.2004	15.9856	13.4869	13.5048	12.4919	25.1015	24.9051	12.2565	13.1077	20.7662	14.031	35.5703	9.16282	20.9347	16.2203	17.5157	31.069	58.4464	75.1118	209.518	68.9868	208.266	GCCAGTTTAAAAGCCTTTGTTGGCCCCTAGAAGTATGCGTGATATAAGACACTCAAATAT
TC127058	30.6213	33.7561	37.5273	5.25247	50.9935	17.7474	47.7431	4.18001	40.6562	23.153	23.6587	47.696	69.3243	42.5963	64.3162	34.0724	66.9233	69.3157	41.0884	69.5354	35.2739	58.8124	48.7825	12.2037	119.849	151.474	195.791	175.68	CCCATCATGGCCTTAAACCATAACTCATATTTACTGGTATTTTATGAAGGAAGGGCTTTG
TC127067	2622.55	2415.17	4147.21	4797.62	1440.7	1610.71	3218.16	4557.58	4516.92	3028	2696.03	4695.48	3876.83	2966.8	3467.61	7531.58	2636.66	8401.73	8004.57	15415.5	13029.2	12751.4	23478.6	35877.9	17633.1	26815.2	47793.5	89496.2	CCTGGTGCTGGATAACATTTTGGCACACACTTGAAGGTATTACGGTGTATTCTTTAATTG
TC127087	1658.65	1040.14	1448.53	1854.58	446.632	362.231	1194.37	997.396	1540.16	1238.72	1270.93	946.699	1396.59	869.449	896.024	1340.31	891.017	1572.92	511.621	1506.07	1073.14	2554.55	2725.31	3241.55	2909.16	4489.24	3877.92	11184	ATTCTGAATTTGAAAAATAACGGGGTAGTTGGTAATAGGGGGAGTGAAAAAGAGATTTCA
TC127178	263.026	113.547	273.197	352.673	171.253	586.775	197.361	1071.27	225.582	288.273	228.438	94.6517	83.5027	223.141	164.316	516.229	135.534	155.264	2566.66	7771.62	2644.41	3389.53	6433.07	21481.3	1735.31	15980.8	2692.57	26618.4	TAATGCTACTGACACGTCCTTTCCAATCCTATGATGATGACCTCATCTCGATGACCTAAG
TC127218	2296.01	1247.93	2410.53	2239.87	1092.34	1362.21	1642.8	706.456	1458.26	1487.94	1211.1	1917.02	1901.8	1118.77	1601.15	2365.5	1558.83	2193.2	698.439	1748.56	997.77	1651.18	697.358	381.756	494.503	440.712	644.571	1115.69	GGGGTTTTCTGTACAGCACGCAATGTAGGCTATAATTAATGTTCAACATCACTCTCACAA
TC127229	1949.75	1421.4	2302.05	1446.32	1895.41	1563.82	1322.51	1461.9	1265.39	1156.31	1374.12	1308.95	1687.05	1549.69	1157.44	1303.78	1156.61	1218.7	1404.06	1036.29	1201.1	997.595	4450.51	5099.47	8477.06	10079.8	1362.29	7667.4	GTGTTCCCCAGTTTTGCTTCAAACCTGTACTTACGGCCTTTGTTAAAATGAAACTAAAAC
TC127283	787.844	490.153	577.447	505.547	571.213	411.222	474.277	431.779	562.71	595.848	610.632	546.491	527.749	421.634	471.858	634.999	482.408	715.947	483.451	621.13	453.486	631.828	643.089	928.582	839.221	1507.42	1239.92	2507.03	GTCTTACCTTTACACTTTGCAGTCATTCATATCGTACTATTCGTATTGCTGCATTGTCGA
TC127296	33.5515	46.0073	58.7163	81.4512	42.7422	89.2411	42.0191	121.505	72.1805	54.2936	32.6213	45.8791	49.8936	35.861	34.1627	48.8491	50.1286	49.1415	78.8992	45.5984	79.0452	56.9083	127.349	269.205	154.099	115.342	122.609	193.367	TCTAGACTCAAAAAGGTCTGTCTTTTCTCCAGATTTCTTGGGATGGCATGGCTCAATCTG
TC127321	7457.81	5500.58	7729.5	5090.79	6865.55	6814.68	6327.32	4200.56	5436.33	6025.27	5187.15	6187.32	5107.77	5659.55	5465.64	7724.17	5959.81	7044.68	6018.43	7326.36	6026.42	8032.94	8740.82	8456.85	9697.38	15127.4	11085.2	20571.1	AAAGTTTGTACTAAAGTGGGACCTTATATCAACCCAAGCACATTCATTAAGTGTACATTT
TC127326	2751.83	2022.42	2507.6	2253.54	2416.31	1150.34	2141.49	1344.89	1795.65	2079.48	2051.63	1634.59	1217.41	2018.99	1667.92	1818.95	1539.43	2064.8	1578.61	1359.12	1651.39	1432.55	2357.88	3642.3	5379.48	7176.62	1536.73	7318.76	TGCTGCTTGTACTGTCTCTGTCTGACTCTGGACTGTATGATGTGTTATAGGCCCCACTAT
TC127349	245.313	222.666	186.809	212.994	125.411	87.5328	242.025	276.743	202.652	247.077	284.401	305.83	461.24	158.921	190.081	316.5	122.901	488.361	195.074	347.522	328.777	543.434	761.209	1248.4	1633.09	1129.8	1454.42	2813.59	GTGAGTGCAAACGTTTAGCCTGGCTTACCTATAAAGATAGCTATGCAGATATACACTAAA
TC127356	52.6719	37.4044	21.8267	76.3075	28.384	22.8284	29.772	67.1958	34.1984	49.466	53.2387	34.9024	50.1367	46.8316	29.341	70.5511	39.4061	81.5697	35.4028	92.4289	30.2926	69.6274	27.7484	14.801	7.94385	11.8286	22.4426	19.5524	AATTCTCCGGTTTGAATGAGCCCTTTATGTGCTGTGTAAAGTCTCTTCCGCTGCTCAAAG
TC127366	84.0718	97.7959	266.352	486.744	138.621	200.474	378.055	347.152	436.332	318.483	239.204	3369.86	1985.01	334.196	594.654	2497.51	1592.68	3470.42	493.252	3788.93	1207.51	4051.45	976.382	1834.26	2230.66	3347.1	7827.57	6649.16	AACACCCTGACAGAGGGTTCCACCGGCACAGATAAGGACTCGTGCTACGACACCTTCACA
TC127425	36.3979	23.7348	13.8158	38.155	12.03	21.3522	29.1844	29.0503	19.5456	27.4335	42.1712	59.1648	30.0452	26.1184	37.1243	31.2538	24.6012	52.4824	25.8279	95.6098	43.1612	68.2946	50.1408	63.3934	126.878	185.316	128.209	233.409	TGGGGATGTTCTCAATGCCAGGGAGAACGCTTTGAGTCTGGTGGCCTGCAGTTCACCTGT
TC127470	357.229	178.113	186.02	270.186	101.801	162.055	222.391	281.792	227.791	240.857	310.145	246.295	220.9	121.079	184.016	350.666	107.6	279.718	185.807	188.595	166.887	258.342	1747.12	3849.21	2289.76	3415.79	976.548	15275	GGATGCAGAAAGACTGATGTAGGTGTGAATACTATCCAATAATGTACGACAACTAATAAA
TC127530	4378.94	9026.05	9213.99	8203.28	5060.8	3041.24	8821.91	7826.83	8653.05	13651.3	6466.92	10854.5	15560.6	6696.16	11341.7	17808.8	6426.91	18694.9	3609.81	15361.2	9085.55	12183.3	18033.8	25064.2	25763.2	40765.2	46308	75059.6	ACAAATATGGAGACCAAATTCTCCATTTTGTAGGATCTGTCTATTGTTTCACTGATGGTA
TC127536	146.853	88.7163	106.9	46.8876	179.539	127.701	72.6874	49.9757	95.4883	67.252	63.8452	84.0141	46.3133	58.7762	70.1751	110.567	91.8592	86.2374	127.801	70.1082	48.6767	86.4029	202.039	158.031	251.299	632.53	306.172	888.444	GCTATACTGCTATTTCATTTGTGCAATACGATAACGATTGAAAACATACTGGTGGACACA
TC127559	227.606	120.276	97.3644	459.367	55.7461	118.276	126.458	753.954	135.25	257.481	283.583	109.843	103.695	133.947	91.0519	253.89	140.531	388.861	366.408	464.396	284.503	314.799	1525	1553.24	502.993	888.573	267.149	1863.34	CAAAATTATTCAGACGCATACACCAACCGCCGCGATACAGGTACTATATAAACCACACTA
TC127578	4810.58	1853.23	2455.87	5246.66	1719.44	2407.54	2062.5	5560.25	2353.36	3244.54	4401.1	2389.03	1800.35	2447.47	2062.32	8064.59	2424.2	6133.78	4348.29	10467	4071.46	9144.54	1988	2398.96	1591.19	1397.3	1491.6	1622.15	CCTTTCCTGTGGGTGTTTTAGAGGAGCAGTCCAGCTGTTGACTTTACAGCAATGCAACAA
TC127582	771.963	189.426	349.258	385.297	78.4432	58.4102	330.716	152.056	198.116	436.441	350.536	270.323	96.2961	122.212	208.934	327.986	158.026	291.042	159.358	341.58	245.872	500.935	514.129	1574.84	499.505	1226.64	3143.41	5053.6	CATGAATGTAAAGTTACGTTTGTTGTTAAAGTGACATCAGGGATTTAAATACACCCCCTA
TC127600	2945	3164.11	2193.41	2498.26	844.613	1113.05	1971.29	1771.04	2027.43	1814.64	1695.75	2278.19	1857.6	980.904	1313.3	2438.61	1054.05	1467.44	893.667	682.438	719.913	1119.53	314.338	422.918	241.117	176.52	862.346	347.09	GTTTAAGACCATGCTTAGCCATTGTTCTCTCTCTTTACATTTTGTCTTAACAAGAGATGG
TC127666	131.942	91.524	129.945	43.2428	201.381	74.6592	187.426	35.1553	149.138	76.0326	67.5001	94.2203	114.419	156.735	79.4387	103.631	253.638	96.3266	165.224	156.167	69.32	199.793	197.464	170.476	943.24	2594.34	271.222	2839.14	GTGGTGTTTTAGGACACAGTGATGACCCTTCAGTTGGTCTATTGTTGTTTAGTACGGTAT
TC127710	83.2324	99.6713	54.7931	160.085	95.9927	101.453	53.4559	208.969	45.6969	59.7251	138.165	45.2426	20.8002	25.6527	38.7193	46.6583	23.7409	42.0036	54.6522	34.8013	68.2382	46.7993	543.157	1020.07	81.695	991.177	48.902	956.237	ACACTAGGGGAGGTGCAGCGTGAGGTAATACACTAGGGGAGGTGCAGCGTGAGGTAATAC
TC127759	2328.11	1007.08	1782.47	1587.4	1802.76	2653.41	1088.68	1909.04	1209.96	1026.35	1166.76	1351.97	1328.2	1574.41	1312.65	2232.42	1466.71	1712.57	883.494	1378.02	1187.6	872.769	909.953	1369.34	527.726	659.113	404.781	769.175	GGTCTTCTGTAATGAGATGATTATGCTGCCATCAGGGGACAAAGGAAGTTCAGTTAGGAA
TC127816	14650.5	15986.1	16375.9	12714.3	17614.5	19775.1	18344.6	16933.7	16905	18480	11764.8	13919	13701.6	13389	11925.7	15818.3	11170	14872.3	13492.1	13910.3	18139.4	13619.1	32033.8	41477.6	41645	67501	30001.4	113161	ATGATGACTACAGTGCTGCCTTATTAAGTCTGTGAAAGGCACTAGTGAATCCTGCTGCAT
TC127898	267.75	326.995	340.137	222.669	613.732	282.149	434.97	110.714	295.166	245.954	211.365	467.281	402.161	545.624	390.189	335.194	436.604	412.17	474.973	1050.71	693.007	1086.31	1049.78	630.017	1727.95	3571.25	2293.07	4978.2	TGACAGATTGCATCGCCCTTTACCTCCCCTTTATGTTGTGCCGTTATAACCCACCACAAT
TC127918	322.14	427.199	344.208	202.199	352.071	660.524	309.643	278.642	402.669	452.196	263.429	230.681	207.878	385.105	294.375	391.368	354.592	292.38	354.231	342.461	427.771	353.276	222.182	167.613	199.727	180.2	169.929	137.247	AAGAAAAATCGCAGTAGCCGGTCAACAATTTGCCCGAAATCATCTAATGGGCGACAGTAT
TC127968	16.6408	22.3451	20.4057	23.3405	20.0716	32.9026	18.9334	30.477	21.1536	21.3474	27.8804	20.8498	21.217	19.0594	19.2403	16.2442	20.9945	21.6883	21.9283	21.5023	19.0346	26.9585	36.2179	64.2717	30.6318	68.5892	45.2865	102.51	AGTCAGTCACCCTGCAGATAGAGGTGTTGGGTGCTCGTCACCTGCCTAAACACGGTCGTG
TC128054	1162.38	1725.42	1662.02	4610.2	1303.2	1721.89	1774.45	3542.08	2118.29	1607.51	1508.87	1891.08	1448.41	1173.27	1349.9	2220.83	977.278	1997	1582.12	1676.37	1583.15	1652.02	478.365	796.408	224.315	278.829	1521.86	769.168	AACAATACCACGCTGTCCACCAATACCCTGAGGTCCGGGAGTTCCAGGGGGTCCATTGGG
TC128115	80.8405	173.033	313.709	758.7	168.52	148.011	296.053	129.642	215.575	159.167	101.951	458.113	98.8241	290.834	177.328	1010.13	274.373	715.194	141.743	1744.74	367.167	1261.26	3753.8	4027.39	1029.87	385.573	787.49	2100.79	ATCCAGGAGCAGATGAAGCCCTTCGTCAGTGACATCGAGAAGCAGGTGCGTCCCATGGCT
TC128187	703.263	648.143	830.505	448.156	673.986	705.229	623.376	370.867	554.983	680.961	604.196	557.649	428.427	608.994	762.738	741.637	641.119	742.245	600.56	612.151	643.453	834.448	870.892	906.159	1070.54	1937.65	831.335	2205.09	GACGATGAGAAGAAGAAATGAACATTTACACAGTAAACATAATAGATACCCTGGGCGTTG
TC128379	7210.8	3310.97	4067.38	5608.52	3852.48	5515.88	3857.73	4004.76	4151.04	5181.45	5895.54	2798.67	1692.64	2122.89	3711.5	4097.68	3202.26	5123.36	3231.95	3672.87	4070.11	3889.9	2078.27	2022.72	1653.69	1014.43	1726.33	1685.38	TAGCGCTCCGCAATTAAAACCCAAGGCTGGCTTATTGAGGTTTTCTCTGGCTAGACGGAG
TC128426	418.197	324.649	128.83	362.059	171.389	204.122	169.676	447.909	193.172	284.817	296.135	353.583	167.505	166.25	250.655	263.377	196.751	369.349	297.642	443.274	364.269	519.262	1055.87	472.639	1642.53	2002.94	1586.93	1855.34	TTCGCCCACACTCTTCAACGCTGGCACCAACCGCCCACAACTGTCCAGCTGTTTCCTGTT
TC128436	57.2361	16.4183	22.6519	40.9269	12.251	8.89686	44.2828	15.3915	24.6871	48.0961	34.647	88.658	62.6896	26.0611	82.6619	110.049	53.4566	113.889	10.6462	110.605	46.2708	109.649	204.1	500.126	1403.11	3754.06	302.367	4773.34	AAAACATGTTCTAATGCAGTATTAGTTTTGGGACTGAAGGTTTGTTAAGGAGTCCATGGG
TC128438	129.855	94.2374	86.6416	192.561	50.3632	107.876	101.815	206.158	104.739	100.231	121.748	79.5983	133.123	87.9737	100.58	145.071	49.0429	153.462	98.6568	125.168	146.848	153.898	368.514	316.017	176.593	255.808	313.066	469.986	TTGAGTGCGATGAAAAGTGGGTGACCTGTGAACCAATCGTGGAACACAGCAGCCCGGTGG
TC128465	9.68843	10.754	15.1123	16.8341	2.53718	7.67722	7.09157	13.8893	14.9564	9.92682	15.3354	9.88462	26.2133	5.94681	4.24149	8.96565	5.66997	13.1533	12.0129	6.29143	11.2601	11.1043	29.6974	20.0264	28.4934	38.9616	27.1919	69.3144	TATGAGTTTAGTCGTACGCTATAAAGCAAGCATTTTGCGCTGCATCCCAATCGTAGACCT
TC128496	28.4311	36.6011	31.963	83.829	70.6987	42.8942	38.5293	24.4676	31.127	36.7916	31.2593	62.9089	35.1771	69.8078	194.825	34.583	38.9662	77.9936	33.3972	148.618	67.6705	98.7529	54.4299	78.7148	823.473	764.889	400.846	421.836	TTTACCATATTTCACAATTACAAACCGAATGACCGGACCTTTCATTTGACATTATTTCGA
TC128498	8210.36	4061.22	4041.59	8543.17	2730.82	2824.91	4312.24	7744.41	4602.45	5908.48	7775.46	5674.41	5788.2	4724.72	4448.02	9346.07	5633.08	11385.8	4747.51	11944.9	3994.51	9961.77	2456.73	2263.99	1617	1924.79	3439.5	3248.4	ACCGTCCTGTGGAATGCACGTGAATGTCTATACACTATTGTACTGCAATAAATGAGTTGT
TC128510	1522.72	1368.55	921.047	826.054	1039.7	1191.05	877.459	906.385	911.006	1011.15	1107.12	636.175	998.562	859.633	691.326	721.117	850.391	606.127	1013.79	657.625	855.629	628.667	942.324	496.495	731.35	526.316	422.178	351.621	ATAAAGCACCATCACCCAATCAGTCATACATGTTTAAGGAGATCGAAAAGTCTTGTAGAA
TC128579	18.4409	16.7768	22.0419	36.3223	22.1998	37.6593	22.9327	24.0894	10.6449	16.2148	18.8782	17.3788	15.002	19.138	21.8337	23.2164	16.8753	16.934	25.4668	28.6913	20.8315	18.7918	41.6639	87.1189	24.2401	63.4436	37.8226	213.818	ACGCTCCTGACGGGAATATGGACTCCAACACGTTGGATTGTTATAATCCCATGAACAACT
TC128580	8058.48	3296.74	4777.56	5467.27	4072.64	4025.34	3807.96	5099.28	3970.51	5439.43	5952.94	4174.77	2540.27	4137.38	4123.26	5777.02	4510.2	5027.16	3754.42	5506.21	3585.24	5738.12	2783.71	2927.41	2482.15	1893.06	1777.19	2546.35	GGGAAAGAAGAGAACCATTGCAAGGTAATATCCCTAGAGCAAATAATAGTATTAAGATTG
TC128611	34.4113	28.6278	38.9561	36.3937	22.5462	27.1687	20.6575	34.3302	35.9666	33.8394	37.2915	19.1156	22.0119	20.9997	22.0283	26.1932	23.8158	33.7013	29.9712	26.6562	29.9634	22.073	72.4077	174.904	58.0324	165.389	74.7813	303.348	CAAATGGTTTCATTCATGCAGGAGCGACAGCACAATACTTATGTTCAAAATATTTACGTA
TC128646	70.0424	68.9222	90.2989	35.9857	177.518	169.327	41.5323	48.0053	44.1951	34.3621	57.9788	36.5469	65.5961	96.5408	95.3023	96.9312	105.687	21.8398	279.767	764.724	269.092	992.332	6422.34	8968.65	1762.18	21443.4	2436.64	34461.6	GTTGCATGTGACTTGCCCAGATTCTATAATTTATCTGAACATGTATTTGAATATCAGGCT
TC128649	1319.94	807.717	1007.65	530.086	1004.13	737.872	728.213	52694.2	790.223	652.216	1036.25	588.999	570.677	671.774	641.661	636.66	732.344	533.631	769.317	332.495	456.952	319.672	555.408	597.773	531.588	288.995	223.04	227.653	GAACGATTGCATGTTGTGAAATACACACTTTCCCACAATTGTAAAGTTTATTCAGTTCTG
TC128661	46.1575	56.5794	32.3096	66.0209	83.9998	130.324	63.9501	68.1419	49.0876	64.8406	51.9746	41.7491	48.6666	71.481	51.7043	51.0109	67.8593	51.828	80.089	40.2238	79.7547	45.2811	211.437	404.944	183.299	263.893	45.2911	410.658	AACTGGGTGCGTTGAACAACGAGAGTGCTCTGCCGTCTACGAGCTACCTGCCGTCTACCC
TC128689	1391.38	2573.05	908.807	2016.86	932.639	974.437	3304.09	1237.15	2417.29	1365.72	1043.82	3122.21	1713.5	1634.21	1261.42	3975.42	1377.65	4380.58	989.39	1696.67	676.532	2548.28	176.678	315.369	335.348	417.271	1246.02	745.474	TGAAATGGTAGCAAATCAACTTAAGGATCAGGGGAGAGCAATTGTTCCCTAGACAACTGA
TC128696	11078.3	5960.3	5715.54	5949.51	4626.23	5844.19	4753.94	5558.39	4367.07	6004.11	8147.05	2592.69	2610.55	4156.22	4269.72	4246.58	3788.66	3817.36	3189.09	2958.7	3237.41	2198.36	2541.07	2126.22	2226.24	1119.67	832.652	869.934	AAATGTGACCAATCAACGCCTGCTTGATCAATGTTCCTGTGTATGTAACTACTGTTATTG
TC128728	7109.36	3788.09	4677.28	5990.82	4371.57	2757.12	4708.09	3353.13	3879.22	3799.87	3592.49	5805.13	5071.21	3969	4816.75	7586.46	4831.03	7906.2	3610.96	9794.79	4168.11	9222.48	9738.66	13513.5	23040.3	46316.9	15973.5	58652.9	ATGATAACAGTTTTATCAGCCCAATGTTCCTCTGCATGCTCCGCTGTTTGCCGCTCTCAA
TC128766	7.46853	11.7684	11.3179	11.2193	12.6876	10.8439	14.1794	18.8814	12.5114	19.0779	11.3618	29.6135	41.9308	9.8345	21.1845	18.122	13.5848	47.6442	8.04023	49.3819	39.2278	49.011	58.9866	25.791	42.6394	53.497	167.27	54.8776	ATCAGCCCGGTGTCCACCGGCGGTCTCAAGTTCACACCAAACCTCTTCTCAACCTACTGC
TC128772	1638.48	1156.14	1420.05	1208.9	1610.64	1317.3	1203.5	809.332	1182.56	1258.26	1056.13	844.266	976.057	1319.94	995.868	1426.43	1193.96	1301.84	1129.53	1699.57	1466.65	1040.57	1521.61	1515.95	2911.64	2393.83	1846.48	5223.46	ACACACAACTGTGTTGGCTTCAGTTGGGTGACGCGTGTTCAGTCTGTGTTCTATGTACAA
TC128801	1217.84	900.653	1346.44	1120.8	905.285	1617.32	734.84	1381.13	1101.35	1052.94	920.995	558.017	537.01	961.885	814.815	1067.29	970.599	1013.6	935.254	1052.41	982.212	859.846	783.704	791.253	576.733	516.435	464.917	455.367	CAGGTAGCTAATGAGCGACGAGCAGCCGCCACGTTTATGCTTCATTTGTTAATGGATTAA
TC128847	2480.98	2049.48	3458.08	2095.29	3427.25	2277.84	1853.44	1698.78	1988.84	1715.41	1052.34	2096.44	1563.34	2392.54	1789.27	1763.44	1513.2	1177.18	2500.54	2544.33	1971.42	1798.39	5108.68	11205.3	10192.1	16878.1	3619.83	30656.8	ACTGATGTGGCTTGCCTAGTGTTAGATATTCTCTTTCAGTTTAGCTGTATGACATGAATG
TC128898	18.5773	15.0546	11.0444	8.75256	11.5871	10.8491	15.2321	8.96164	9.18317	14.051	12.2431	15.7269	13.8414	10.963	15.0041	21.6739	9.65935	15.617	13.2826	18.2814	6.5961	25.3218	20.4332	24.825	23.3043	49.6551	54.5886	34.2922	AGTTGTCCTGTTTGTGAAAAGTGATGATGGGAGACATTCTGTGCCTTGTGTTTCATGCAG
TC128926	667.628	582.184	844.869	678.231	934.543	872.255	411.941	647.284	513.146	469.824	341.349	434.884	337.031	596.47	539.395	540.608	361.076	343.913	597.912	556.744	415.541	362.508	1561.44	4113.67	2768.15	6076.46	764.794	11177.3	CTCCTTTTTATAGTCCTGTAAGTAATGTTGGATTGACTTAATCTAAAAGTACATCTGCTT
TC128927	75.312	120.111	73.4125	134.134	62.408	68.611	81.1171	119.033	108.587	86.8093	66.4105	156.603	226.924	66.5762	104.337	139.202	90.1905	206.636	61.3506	220.29	97.789	213.683	484.544	266.026	340.647	566.644	410.712	788.658	TTCCCTCAGCACAGGGTAGCACGTTCTCCAGTCCCTTACAGCAGTGGTTGAACCCTCTCT
TC129021	550.974	746.796	1301.72	1414.74	362.849	1469.75	864.381	3489.27	1601.49	542.657	1141.76	564.808	864.441	457.751	321.789	1038.93	446.374	1311.02	3692.74	1976.94	4028.01	1590.34	10351.7	31705.2	2603.01	7212.98	4299.72	20979.9	GAGCCCTATTTAGTTTGACTGTACGTATGATGAACCCATTCTGTATGAGAGACTGATGTC
TC129027	196.217	138.726	210.982	220.297	224.193	169.171	141.607	332.767	173.367	193.622	183.657	117.24	177.045	166.133	129.15	145.707	217.985	235.146	172.373	288.792	119.7	249.063	93.3852	115.187	126.142	95.8208	98.3473	77.4782	GGCATGATAGAGACAGCTCTAGTCTACTCACTGTGCTTCCTATTGTTAATCATGTGAAAG
TC129041	205.907	118.279	75.9711	162.72	30.2378	17.8078	84.0927	49.8785	30.3537	97.2266	92.811	65.1593	27.8852	80.8993	91.8174	186.11	129.036	174.967	55.658	350.977	56.0641	237.561	348.025	348.42	377.881	452.861	365.758	1506.12	AATCGTTTAGTTGTCAATCTCTGCAGATGAAGGGCTCAAATTCAATCCGCGAGGCGGAAG
TC129052	487.48	380.496	760.614	605.05	192.145	156.869	601.41	383.912	358.866	401.03	480.583	933.436	396.442	375.21	489.754	869.649	245.878	1460.81	554.11	2887.02	1509.93	2079.86	3318.74	4322.94	4197.07	12324.3	7586.48	24290.9	TCTACAGGCGAACGCCTATTCCAAAGATAATTGATATTGCATTTGTATGCCATGTATGTA
TC129066	1404.67	1113.89	1293.75	934.585	1677.5	1339.04	1243.13	860.793	1114.97	1222.27	946.348	1020.23	891.596	1165.2	1171.78	1248.94	1127.74	1259.09	1159.62	987.246	1174.51	971.15	757.309	741.213	833.713	638.171	676.447	597.35	AAGGGAATTGACAACTCATGTCAAAACGGTCAGTTCTGCTATTTGACGTGTAGAATTGAG
TC129092	33.179	47.5396	36.1989	75.7903	21.9249	11.2232	45.4841	74.0792	51.6482	58.0902	47.9127	249.14	218.951	25.8197	66.8954	74.0511	88.9242	226.464	25.9946	187.133	48.3609	232.895	167.697	450.166	2031.01	1412.2	601.017	7665.6	TCAAGGTGAAAAATCGGTTGCTGTACCCCAATTGCCTCAGGGACGTCATTAATAATGGCT
TC129103	2366.54	485.905	1062.35	812.204	1016.52	726.751	1281.64	576.655	663.385	569.899	819.512	593.558	842.41	374.515	897.858	1641.4	615.015	1196.15	700.747	2029.97	1685.72	2157.88	5165.15	11448.5	14666.4	19476.9	6628.07	32885	TAACTTTGACTGAAAAAAAGCTCGTAGCTGCCTTATTCGCCTAGCCTATGGAACCCTGTG
TC129166	918.981	312.424	766.725	518.155	787.485	657.177	617.781	388.659	587.936	704.613	847.411	336.666	312.106	721.199	666.151	631.419	597.26	396.255	651.997	262.923	478.137	331.651	267.551	301.456	274.986	208.649	117.396	133.992	GGCTGGTTTTCAGTCGCAAACTTAAACAGAATAAGATTGCTCTGCCATAAATTTAGCAGA
TC129173	67.1958	18.4471	31.9317	80.3751	11.3787	9.74936	23.2619	57.1069	30.4134	54.4143	48.0289	34.4173	22.6517	22.7887	26.3028	60.1045	34.2838	58.9617	37.7492	73.7434	47.2131	118.087	128.796	145.102	126.577	186.617	101.067	280.863	ACAAAAGCAACAGGAACCAAACAGGGAGGGATATTCCTGAAATTATTTCACTAGAAACTT
TC129205	35024.1	27591.7	32023.9	30705.4	24413.8	47569.2	17846.4	30054.1	24103.4	29986.1	26840.7	15307	18760	20104.5	19546.5	28459	19926.8	21589.7	21400.8	19856.8	21923	19687.8	22059.3	25897.6	13898.6	9700.02	13218.8	13960.3	CCCCGTGAAGTCAGTAACTGCAAGATCTCATGCTTGCTTTGTACAGTGGAATGAAATTAC
TC129208	623.301	472.581	718.512	647.746	597.147	278.531	531.187	351.624	369.01	311.841	469.807	676.144	371.167	601.624	352.96	810.072	571.041	600.706	469.102	704.862	463.653	1006.84	813.524	1176.76	877.407	978.965	2568.48	3316.39	AGGTACTGAAGTAATCTTGAAAGCAAAATGCCTGTTTATAGTGGTGGAGCGGTGACCACA
TC129211	195.211	160.927	139.332	148.69	166.858	134.872	154.068	95.8665	135.246	154.964	148.354	161.772	198.224	138.579	136.746	171.475	155.289	229.366	133.944	196.631	158.811	183.128	183.922	185.562	263.831	337.74	368.158	511.428	GACTGTCAGACAGAGTGAGGCAAGCATGCGTGCTCTACCAAGATACTACTATATATCTAT
TC129214	960.401	922.506	845.126	584.523	927.152	1054.02	645.38	569.64	833.912	1044.86	856.87	484.49	448.754	818.864	636.088	736.374	691.043	656.343	852.291	526.939	745.865	517.918	629.758	501.793	460.052	259.137	381.335	253.104	GCAGCTGTTTTAGTTGGGAGAGTGAGAAAGATGGGACCAGAGAAAGGGCGGTGGGGGACC
TC129221	34.9075	49.5177	23.5566	53.0772	36.3893	39.3289	26.7154	64.1104	29.1614	40.4767	38.1442	37.82	27.9167	28.6374	27.1765	26.8127	25.8726	46.8087	45.1998	52.0107	28.2055	64.4338	169.143	286.227	7391.88	16328.2	236.165	17915.7	TGAGCATCTCTTGCCCCTCCATGACTGTTTTAACATTGACAGTGTAAATTTGTGTATTTT
TC129273	2564.15	2512.73	4082.77	2281.11	2526.37	1957.86	2148.05	1667.98	2345.34	2486.31	1764.71	2720.92	2710.13	2237.57	2589.91	3108.97	2482.86	3183	2122.53	3297.97	2969.53	2947.92	3047.97	5167.28	6556.52	12535.2	7550.91	20451	GTCAGTGGTGTGAAGTACCCATACCTGTTCCCGTTAGCGGCTCATGTCATAGGGCTGTGT
TC129277	78.8505	82.59	225	118.375	75.2893	78.7041	307.154	118.154	292.123	253.534	145.337	182.699	424.85	116.043	184.848	257.136	95.041	387.733	51.6398	110.142	185.286	112.318	719.755	603.993	370.255	610.957	932.702	1159.91	TTGGAGACTTTAGCGTACTGTATATGGTTGCTCCGACGGGGTAGATTTCACTTACACGCT
TC129289	2208.83	1887.32	2421.2	1642.57	1949.42	1119.12	1284.03	1083.58	1292.9	1892.33	1253.75	1906.79	1885.25	1285.39	1645.17	1757.83	2122.56	1865.04	1136.92	2032.47	1449.53	2220.9	2411.73	2956.59	5310.49	5344.39	5141.22	9185.59	ACAGTACGGGTCATATTGTAGCTCATGGTTTATTTCACCTTAGGAGAAGGGATGTGTTAT
TC129313	44.0841	53.7368	184.503	374.55	64.6434	170.905	58.5744	207.53	203.632	35.1577	121.295	432.228	658.905	187.423	122.151	245.508	160.389	263.6	529.714	353.764	754.786	135.795	1310.18	3567.2	726.312	1030.57	2470.68	3682.67	GATGCCACTAAACTGCCCTGTACCTAAACAGAAAATGATACTGTACCTAATGAAACTGCT
TC129333	203.628	100.273	147.881	99.4487	34.9364	34.1668	202.123	57.6276	148.973	148.935	190.767	160.809	113.41	72.449	177.992	203.046	68.8073	328.761	67.1764	177.036	168.248	188.07	159.118	277.258	445.588	676.929	488.766	1039.9	ATATCAACTAGAGCAGAGAATCTTTATCCCCAACAGACGTCAACTAGAGCAGAGAATCTT
TC129415	602.087	429.851	928.123	423.65	665.935	741.22	380.382	682.101	514.538	577.717	414.986	245.401	242.97	313.784	270.49	412.639	308.37	237.463	452.435	262.732	255.06	283.592	577.646	1028.28	499.485	460.911	578.647	866.836	CTGTCCGCTTTTGTACTGTAATTTTTCATTTGAGTATTTTATATCAGCAGTGTCTGATTT
TC129447	124.953	190.601	143.105	175.357	77.5675	96.7732	138.259	91.8948	151.685	130.802	113.659	95.7208	106.527	161.216	104.615	181.158	78.6328	130.899	98.596	97.7832	90.2259	101.693	43.454	48.5324	53.3785	33.0463	81.3847	31.1853	GCCAAGTAAAGGACCAAATCCCAGGTATTTCATATACTTAGTGCTAAATAAGAGATGGCT
TC129468	956.355	820.93	1150.51	762.045	1298.68	1330.86	1054.32	705.914	764.292	885.854	717.365	503.163	618.995	790.502	625.24	670.455	796.919	584.545	1103.98	636.729	825.529	564.154	717.109	700.968	531.568	366.043	432.113	312.402	CTCAGTGCTATCATGCTGATATGTCACCCAGCTTCTTGGAGGTGGCTGTTGTTTTGAGTA
TC129473	32.0919	19.1141	13.936	45.155	8.89249	12.4848	11.8925	37.2096	7.96015	22.0027	21.388	13.5208	12.8237	10.6446	17.2357	16.4841	8.26187	19.1019	10.9901	18.0388	15.6167	13.65	37.8331	63.9311	39.9817	42.5338	33.6248	60.208	GTGACCCCAACTACTGCACAGGAAACAGCGAAGGGCAACTCTCACCAGGTGTGTGGTATG
TC129481	20814.8	28645.6	25511.2	44485.7	11333.3	22175	28950.1	42099	30065.2	26334.7	31588.8	31970.4	30125.8	17280	20124.5	45141.7	13030.4	38535.9	25539.9	38749.6	20873.7	42241.4	57100.7	86578.3	69240.7	58795.4	114878	95471.7	ATGCATATGACTCCTTGTGTCATTGGGACTGTATGGTATCTTCAGACATTGGACAGACGA
TC129510	37.5097	35.2633	31.7266	112.988	15.6144	51.6899	45.1423	102.464	60.7686	56.2804	68.0699	43.4154	34.1879	32.6016	25.0579	67.978	37.4558	82.9024	91.7475	118.595	74.3921	114.794	115.073	173.641	84.7058	138.124	115.204	213.589	TCATCCAATACCGCTTCTGTATCAAGGCCAGATCTTTGCGCACCGACCAGAAACCTATCG
TC129522	424.683	406.675	447.466	466.55	387.811	450.917	202.998	349.087	425.566	244.487	363.772	284.191	243.604	226.509	246.565	377.306	212.373	311.446	279.503	251.817	238.528	290.926	454.393	455.373	279.679	453.494	390.727	504.576	TCATTGATCCATGAAGTTTTTTCTTTGAGACCCTCTAAATGAACGAGAAAATCCTCACAA
TC129577	399.448	737.636	1147.25	1975.98	426.068	149.382	747.915	363.041	722.84	638.618	488.029	1063.24	1306.09	608.85	613.104	3738.41	776.791	2769.21	1063.08	10130.2	4284.68	5665.72	12080.9	9343.59	8327.42	4913.36	6432.72	13180.8	TAGAAAATTGCACTGCCAATCCCACTGTCTAGTGCCTCAACTGTTTTAATCACAACTGAT
TC129580	1118.4	668.186	933.36	908.777	1002.39	696.468	1245.9	612.106	787.943	686.874	671.025	677.703	658.555	728.34	842.065	1242.7	729.338	972.147	700.707	948.399	966.763	991.646	1469.71	3225.52	3570.47	4089.62	1323.51	9845.87	GTAGAGGACAGTATTTAAGAGTTATTTTCTGCCTACTGTTGAGCAGTGACACCGGTCAAA
TC129597	2234.87	1191.05	1794.58	2629.27	963.703	1135.73	1531.15	2890.85	2499.34	2086.88	2326.09	1958.19	2526.03	1088.37	1580.13	2288.56	1058.36	3629.8	1736.9	1838.35	2658.51	2031.33	5613.86	7559.91	4870.65	6387.89	3403.59	7666.01	TGGTCGGAGTATGTGTTTTGGGAGTTACAATCGGATTTCATCGTGTATGAATAAGTCTCA
TC129610	311.374	480.372	212.467	1231.74	334.139	438.809	314.88	620.113	401.569	476.327	651.745	341.973	347.073	329.969	344.099	374.339	258.134	375.866	410.474	410.531	458.235	492.568	1331.39	1307.23	808.321	767.574	2606.58	1244.95	TGAACATCAGCCCCCCTTCCAGCAGCAGGTCCCCTGAGTCTACAACCAGGAATCCTCCAG
TC129626	439.764	364.846	522.771	345.9	426.957	391.667	487.418	180.651	264.479	382.263	275.397	731.947	548.047	438.998	441.994	582.039	485.375	853.149	440.779	959.631	595.049	1050.34	474.791	625.788	1148.33	3594.04	1309.01	1176.73	GGAGTAGGAAGTCCTCGTGTTGAGATCATGTGGTTTGTCTGGACCAATACGATGCTCGTG
TC129646	632.01	660.033	451.943	507.368	550.655	544.066	1031.71	263.481	562.026	625.616	629.623	475.383	578.089	454.433	824.57	691.23	775.402	830.605	549.822	568.368	491.478	663.261	373.874	302.649	446.554	178.346	237.522	154.116	CTAACTCGTTCCAACCTGTAGGCCAGTGAGGAAGACCTGCTTCCTTCTGCCACCTGATGG
TC129659	208.979	358.302	267.548	424.977	164.958	50.9982	270.846	62.1347	174.102	215.759	164.6	506.314	594.837	187.312	348.144	335.335	244.017	693.393	258.67	1523.59	977.222	2124.19	1424.97	1161.58	1670.96	2203.05	6508.27	5438.86	TAAAGCTTAAATCTGTTTCAAGTTGGTCAATTCTATAGTCCAAAGTTCGGGCCTCAGTGT
TC129691	46.9316	39.6994	78.7566	69.7958	57.2623	82.2533	64.3149	81.4627	41.1339	55.7085	75.994	49.6276	42.4597	39.9177	64.5691	53.5244	72.8505	70.1489	59.8196	59.0389	56.3277	78.1869	37.6833	34.1065	38.8656	21.3025	39.1485	29.7778	GCAGAGCGGCGTAGATGTGGTCGTACTAGACTCCTCTCAAGGGAACTCGATCTTCCAAAT
TC129809	889.799	715.72	1015.34	624.777	861.667	1059.71	865.448	423.997	625.785	616.86	686.09	512.004	629.253	944.944	561.192	550.222	730.823	417.827	870.712	422.775	818.505	359.121	401.347	460.116	567.098	273.792	176.252	150.078	TGGTAAACCTGAGTTTCCCATGCACTACGGATGTCCATCCGAGGTTCTGAACCTTTTGAG
TC129824	44.9032	42.363	36.1005	68.0851	23.9797	33.3319	36.0057	50.0794	45.9566	45.0433	53.7267	34.0445	35.4032	37.9964	37.9667	35.3916	29.0012	48.5087	30.1309	35.3677	31.2879	39.4461	71.311	72.4591	86.2419	59.8357	48.4467	80.1355	ACCTGCCTCCGGATTACATCTTCATACTAAGGGCAATAGTGGCATCCGATAGGAGACGCG
TC129841	30.9517	19.8017	32.8122	5.5527	40.1108	24.5295	38.1479	11.0973	27.2996	23.4349	14.5079	26.8074	29.6621	44.8482	34.1191	24.5448	42.4372	14.9999	35.4183	40.3752	36.416	73.8098	48.6944	47.4076	260.718	431.791	90.3092	231.331	AGTACTTATAGTTTGGCTATAATGGACCTGTAGTACCAGGCCTACATCGGGCATAATAAC
TC129847	38.7006	37.2928	52.3375	70.406	41.1409	73.9263	29.9341	73.965	46.9023	38.7986	32.2583	24.0251	23.3315	32.7064	40.0282	31.9593	48.7214	37.7603	50.7412	51.054	45.087	38.325	23.3821	27.6653	28.1219	14.8922	9.95464	20.4033	GTTTGAGCAGCTCTCTCATCCAGGCATAGAAAGAACCATAGAAGACCATGAATCTGTGAT
TC129877	1199.07	781.055	1158.71	626.037	988.646	871.513	714.339	498.094	759.593	900.056	665.71	821.459	787.408	636.954	700.483	803.888	907.398	949.467	868.56	607.815	461.66	460.82	542.668	554.143	366.381	394.66	393.145	463.926	GAACCATTTTACACAAAGAGGATGTATGTCCTCTCTAATTTACACAAAGAGGATGAATGT
TC129880	258.676	280.293	408.347	413.775	266.909	232.209	271.712	271.126	520.45	529.45	175.652	343.684	568.685	372.871	292.541	374.489	271.636	682.163	552.113	709.524	730.389	267.758	1645.52	2487.98	3174.68	2633.8	1504.21	2305.52	GGCAACTACGATAGATGTAAGTCTCTCTCCGAATGCTTTTAAGTCTTTACTTATGAACAT
TC129909	1637.37	1302.96	1598.88	1297.24	1149.1	1015.06	1172.68	989.83	1256.16	1384.38	1276.93	1477.66	1382.99	1071.53	1243.88	1686.67	1307.31	1823.09	1176.61	1858.1	1579.43	1737.15	1562.02	1971.63	2157.4	2389.19	3880.91	4665.57	CAAGTGGGTTTGTGAATTTTGGACTGCACCAGAATGAGAAGTTTTAAGTGCTGTGGTAGA
TC129921	661.68	90.8601	537.233	541.403	127.712	33.8988	245.997	166.992	225.914	239.951	442.697	542.41	254.288	104.32	342.425	777.512	615.364	958.952	165.808	2023.69	294.521	1047.51	2132.83	1604.66	6275.6	11762.6	1801.58	10984.6	CAGGAGGAAGACCAAGCTGGAATGAGACATGAATCTAAAGATGGGCCAAGATGGGTATTT
TC130108	177.986	262.969	178.319	275.4	263.644	279.278	250.25	235.008	223.746	203.793	231.392	312.344	261.3	213.958	206.879	225.028	255.266	294.093	265.007	312.493	262.429	330.958	305.007	297.744	496.578	550.186	599.339	556.338	ACCCTCAGCCCCTCACATGAGACGTCGCTGCATGACGTGTTGAACCAACCACTTGAGTGT
TC130152	74.3231	63.6639	103.43	72.3571	80.7491	73.4865	84.9507	46.2726	68.2311	87.3446	70.3838	102.501	100.11	43.9826	80.0399	89.4098	81.7777	111.853	64.3859	126.929	64.8367	146.051	138.361	142.994	165.58	319.653	344.425	533.164	AATTGTTTTGTGCCTATTAGTTAGTCTATACCAGTCATAATGCTGCTACATCTGGTGATT
TC130171	95.108	101.99	120.278	67.6929	118.399	76.8881	92.1957	46.8901	76.339	63.3301	78.1455	64.8099	68.4004	117.572	102.271	106.875	94.4628	62.9908	99.9229	80.0522	76.448	85.3913	149.921	270.079	115.27	262.582	157.205	424.326	TCAAATGGAGATTTTGGAACAAAGAAATCGCACACAAATGTACACTGTAAGACAAAATGT
TC130175	110.682	62.45	86.1236	99.3495	63.7811	71.2595	87.988	67.6641	77.3335	81.1338	71.3077	125.453	98.6263	94.9102	92.258	135.749	121.644	159.624	68.8843	199.844	77.1389	226.064	202.821	149.677	209.408	425.7	287.771	681.737	GTTACAACAATACACCATATGGGCCAGGGAGGATAATAACCCAATCATGGAAAGCTGTCT
TC130234	2968.85	2497.21	3013.61	2639.23	2000.83	4363.96	2339.17	2619.19	1769.02	3190.8	2391.94	1813.86	1398.86	1812.45	2023.14	2630.47	1823.15	2765	2416.87	2850.67	3332.45	3249.98	3782.89	3269.16	4901.42	8631.51	3704.38	9014.9	CCCAAGCTTGAAACCACGGCCCTTTATATAATATGGACTTGCAGCGTTCCTACAGGCTGA
TC130242	80.3262	71.0857	108.225	101.941	144.247	72.0043	243.244	276.833	278.244	165.315	76.052	313.668	129.427	174.031	103.912	224.608	98.5341	349.567	216.063	333.123	165.78	210.61	139.472	329.909	351.051	1559.3	385.846	1944.91	GGTTATGGGTTCAGCGATAAGTACAATTCTCTCCTTAATGAAAACGAAGGTCCTTTTTCA
TC130259	735.864	647.333	881.793	535.32	1040.23	677.766	515.379	550.159	651.219	530.373	525.975	577.142	608.71	770.125	710.495	734.931	758.542	726.522	683.166	836.07	686.744	703.89	770.979	889.897	1064.21	1338.03	1055.3	1257.77	ACACTGCATTTACCATCATCAGAGGCCTTCCCATTCTATAAGTATATTCAGACTATGTAC
TC130280	52.1059	112.698	63.5198	45.2833	7.61777	16.8152	74.7742	33.0398	39.8051	59.6948	72.8137	30.0383	67.8838	54.9136	33.7217	101.893	17.499	55.5122	8.45087	30.3287	2.0391	65.7715	168.74	322.001	170.254	429.256	132.875	1.5328	GGCCTCTAGAATAAGCAGTGGTATCAACGCAGAGATTTCATTGTTTTTATTTAGTAGTGC
TC130367	705.891	452.712	596.405	1104.36	522.849	772.321	512.655	915.959	673.523	649.594	506.704	349.387	271.308	459.349	365.187	476.161	352.22	523.707	397.426	447.331	572.564	332.507	327.167	533.077	183.561	160.929	202.447	161.728	CATTTCCTAATGAGACTTGAAACCAAGTTCAGCCCCCCTTTAAAGACCGACATTAGTACA
TC130470	1267.79	1017.47	1339.53	1599.54	505.187	370.81	1345.87	846.789	1200.09	1203.72	809.613	1327.57	1834.84	808.702	1483.14	2508.65	1070.62	2556.09	550.512	2292.41	1441.31	2096.4	2493.49	2764.89	4217.21	5286.29	5821.24	8012.86	ATAGTAATATATTGGGTGCTGAGGAGAAGATTCCAGCCTCATGACAGTTTTCCTCTGATC
TC130480	36.5914	27.0645	22.9746	88.4817	32.2386	51.9489	29.6202	121.599	29.2167	36.681	38.5853	50.6269	30.8481	49.6099	20.4522	62.4049	44.3297	70.1815	64.2186	131.153	54.1822	88.0212	24.9179	21.4066	12.0208	15.7477	27.0362	21.0733	CCACCTGTCACAGAACCTCCATAGATTATCCTGACAGAGTTGGCTACTGCCTCAGACACA
TC130503	8212.14	5741.18	10634.1	6432.41	11154.1	12721.6	5667.7	7111.84	5192.55	6116.06	4732.87	4155.4	6041.6	8074.84	5836.1	7381.91	5599.56	4977.42	9604.24	10529.7	7482.22	9447.08	11282.2	20860	11760.9	26714.6	8483.24	56244.9	CCTGGGCGTCTGCCACTGTGAACACTAAAGGATTTGTATGTCCATGCTTTGTATAACCAT
TC130516	82.8203	84.1404	69.6485	70.8339	83.7411	35.5801	68.2203	39.9495	47.1612	68.2258	66.6495	101.448	97.3118	64.7986	87.0103	62.491	65.2804	122.598	57.0617	80.5603	52.6032	126.062	78.0963	150.239	496.929	1621.2	234.976	1975.98	TCCCAGTAAAGATGTCCCTGCTTTGTCTTGGTTGGAGGATTGCTGAAACTCTAAAAGACT
TC130530	33.2889	23.4456	33.1853	26.3171	36.1156	33.4532	27.5395	21.9615	28.2219	30.5336	24.1404	23.4565	27.0614	35.8713	32.6409	34.4533	29.4604	38.7235	31.758	28.652	31.3482	21.9358	48.1317	42.9728	32.2794	46.795	41.7776	70.3858	TGGAGTAGCACTCTAAACATGAGACTGCCTCATCTGATATCGACGGGCCCTAAACAGGGA
TC130586	1273.55	1198.88	1437.61	1082.15	1612.92	2688.99	1072.15	1130.13	1152.45	1368.29	1039.47	794.873	747.077	1299.05	821.185	1071.52	864.822	785.791	1387.19	880.351	1238.46	740.995	909.987	792.878	756.649	473.626	473.561	433.393	CGGTCTGCAGGCCACCAATACACTGCCAGCCATGAAAGCTCAGATCATGGCGTTTGCAAG
TC130594	3822.16	2694.46	3018.37	3270.35	3077.52	3761.76	2400.21	2444.44	2958.06	3469.7	1906.8	1701.93	2113	2281.36	1613.6	3308.35	2268.32	2630.98	2861.05	2170.23	2902.87	2050.73	2175.56	2129.96	1642.78	1040.35	1478.23	896.422	ATTTTGGACAGAACTCTGTCTCCCTGCCACCCAATGTAATTACTGTGTTAGTCTCAGGGC
TC130628	7.15798	20.4482	49.5626	5.2615	2.08492	18.3441	11.155	35.5937	19.1992	19.9355	24.2853	48.5935	13.1783	18.098	18.8689	22.2139	13.6361	77.2776	23.4991	53.1318	16.9225	100.164	67.8326	5.65923	130.583	66.7128	330.17	268.089	TTTTAATGTTGTTTGTCCCCTTTAATATGAGAGAATATTTTTGCCTTATTTCCATATCCC
TC130723	349.968	351.437	441.23	266.536	353.288	393.962	414.581	227.166	295.982	309.316	286.139	333.678	321.915	360.753	313.518	627.096	306.628	320.508	343.194	313.563	285.527	355.226	1059.97	689.872	1032.54	5615.28	867.837	2832.09	CTTGTCAAGATAATGTTATGATGGTGCTATTTATGAGTGTATATGCAAAGATGACTAACT
TC130733	1290.88	904.713	1443.33	804.621	789.115	1669.12	1479.2	1351.5	758.954	1581.13	1340.99	682.319	642.165	1346.52	1094.03	893.909	504.134	730.346	1418.85	551.735	1271.05	823.679	7381.96	11648.4	17769.3	27642.7	2010.27	27552.2	GATGAAGAGTCCTGATCTCGATGCAGTAGGACATGATGATGAGGAGTCCTGATCTCGATG
TC130746	2332.5	1979.46	2122.88	2319.41	1701.64	1573.22	2106.4	2615.74	2439.57	2128.06	2046.36	1740.07	1682.34	1693.19	2025.09	1996.29	1406.92	3505.57	1568.99	2614.17	1794.88	2155.19	2124.82	5307.34	11524.3	34718.3	3457.84	46721.7	GCCATAATATGGACTTGGTCTTTTACCAAATAGAGCTATCTTCTCTATACCACCCCTACC
TC130747	56.4732	50.1501	51.0956	81.2182	55.085	66.8657	58.9603	52.8014	67.7687	48.0146	51.5294	47.3705	42.479	57.5162	49.4647	48.4827	73.4199	50.5561	63.9751	75.4921	86.774	67.2208	37.7357	17.0381	30.8749	31.3741	41.9835	32.4045	AGACGGTGAGAGACACCTTGGTGAACCAGTGTGCCCAGATTCTGGCCTGCTACCGCAAGA
TC130774	62.5855	64.4777	42.2109	135.733	44.84	58.6888	56.448	134.664	70.0458	65.0772	64.689	109.487	83.6166	36.1186	56.5543	104.462	66.7617	144.109	113.45	598.408	94.0374	569.888	130.32	157.729	308.437	1529.74	715.036	1162.91	ACGTGCCGGCCGCCATGACGGTCTGCTTCACCTACGCCAACATCTTCCATATCTGCCGGC
TC130800	22.6974	15.9018	16.0933	62.1236	6.12526	15.8557	15.2895	88.9345	23.833	22.7824	11.2633	26.2886	14.7419	25.6445	13.6431	62.9478	22.5778	55.6095	71.617	109.789	58.1495	85.5738	130.168	143.242	42.9158	156.992	68.9402	255.815	GAGTTTACATTAATGCGTAAAGTTATTGTGGCAGGTCCTTTAGGCTCCTGTCAATCCATT
TC130812	1056.82	767.112	983.967	1037.59	504.733	575.371	636.377	1314.22	919.291	1149.44	1158.32	1686.19	1001.98	909.705	767.663	1759.9	540.391	1887.34	1313.82	3159.59	1549.3	2393.42	1317.41	2395.42	3647.16	4720.53	4170.4	5464.69	GCTGTAATCAAATTCCATGTGTTAATCTTGCTTTATGACACGTAAGGGAGGGAGGCCGAA
TC130824	6846.92	6784.54	8079.21	4744.13	8267.88	7479.22	5616.07	4355.02	4892.52	6149.38	5165.36	5044.04	5078.54	6191.68	5506.14	6115.14	6689.27	4707.21	6110.89	5277.09	4877.08	4213.33	4275.67	4727.57	4579.85	2672.47	2388.14	2333.98	AGGAAGTAGGCTTAACAGTCAACATGATGGTGGATATTCAGTTATGATTGTGTTAGACTG
TC130881	7617.01	2093.52	2799.93	5092.05	2864.75	1891.72	2387.73	2570.62	1788.77	3161.66	4665.06	3282.79	1882.07	2312.63	2998.48	4948.13	3851.77	5935.5	2183.07	3717.71	1722.07	3253.83	1514.39	1370.78	1555.29	979.776	1097.7	673.616	ACTTGTCCCCAGCTAAGGTTTCCCTCAAATTCCAACGTGTTACTGATCTGCTGGGGATTA
TC130935	697.316	468.745	620.074	532.294	379.818	445.573	687.832	355.249	588.898	611.269	403.592	566.902	647.657	727.572	464.874	738.728	570.972	800.526	459.937	837.216	676.648	1003.86	859.33	662.986	1159.49	1744.77	1770.72	2375.2	TAACAAGCTCTCGACTGACACGCCTCTATTGACAAGCTCTCGACTGAAAGAAGGAGTTTT
TC130974	359.941	220.076	221.517	519.47	152.116	175.319	276.199	373.082	358.619	278.529	287.877	237.35	282.629	193.686	227.08	487.943	167.289	539.619	194.072	284.761	316.361	298.516	832.555	1258.38	611.652	1762.65	982.065	3024.43	GGCAAAACACACATTTTAGGTCCCAGGCTAAAAAAGTATGGGGTAGGTGCAGAGTAACTG
TC131000	86.9874	54.2259	34.8762	74.7738	27.4291	31.5885	41.1344	67.9038	58.7498	56.9353	72.2362	40.1023	47.5644	33.5883	27.5527	43.6916	28.6818	50.6305	34.5458	49.7464	36.9768	41.4688	106.048	151.356	72.2604	91.7097	193.782	205.95	CGTGCAACATACGCCTAGCTTCCTGAAATGGGTCACATATACTCTTTTGTAGAAAATGTT
TC131049	667.495	826.029	812.529	1111.08	406.897	315.052	946.217	614.84	1044.1	911.135	698.653	975.424	705.139	301.962	526.127	1154.71	388.331	1087.93	279.876	399.901	165.654	697.557	172.132	186.514	63.2613	124.846	461.411	246.114	GGGGCTTGGTTCAGGGCTTCACTCTATGGATTAACCAATTCCCTTTTGCAATTAAAAGCG
TC131094	5576.61	4002.19	4623.29	3897.78	5177.86	4747.54	2826.59	3777.31	3619.4	3051.44	3827.75	2684.44	2664.59	3365.41	3488.86	3557.76	3563.21	4162.31	3328.87	3972.24	3194.14	2890.17	3291.75	2302.69	2542.13	1784.74	2299.9	1753.31	TTTGTTCATTTTTGGGTGAGGCTACGCTTGAGTTCATTCACAGGAGGATGGCAAGTATGT
TC131098	326.981	269.575	244.946	179.691	165.043	195.199	258.167	281.26	246.822	424.31	278.125	247.715	220.213	258.936	274.894	243.032	135.152	246.033	160.146	253.119	222.47	173.253	118.04	155.982	86.9363	73.3622	118.152	65.6768	CAATCTTCAAGGTCTTTCTCTCGAATCCCATAAACCCCAGCATATTCGTTGGACTTGTAA
TC131169	21301.1	10127.7	28231.1	29769.8	13490.1	4388.8	13087	9977	10303.3	9688.33	14463.8	32265.2	17082.4	10324.4	29914	52652.4	18897.3	56122.3	12347.6	81008.3	34762.4	68835.2	135997	106868	66255.6	96310.4	97141.3	154089	TGATGAATCTGCTGTACATGTCTTAATGTGTGTATCCTGTCTATAGATGTACATTAGCCA
TC131219	1056.55	6158.77	2092.26	1561.59	1216.87	851.596	1020.58	1160.04	1285.5	2544.29	2058.46	1465.43	1601.11	637.408	1236.92	1524.35	722.854	1528.34	323.12	1955.29	944.143	535.917	267.128	599.009	181.378	224.889	568.766	581.039	TTTGTACTTTTTAATTTTCACAGCACATTTGACTTGTGCCCAGCAATACCGACCTTTTAT
TC131264	52.5918	32.4276	33.0101	119.214	10.8809	8.00097	25.1838	41.1007	24.535	54.226	62.618	42.9388	14.0829	25.1702	58.2184	20.0127	17.3109	64.2443	18.1686	31.6186	12.4148	62.276	154.707	120.155	269.682	458.026	56.2195	229.759	GCTCATCTTTTGCCATAACCTGAAGCAGCCATAGATGACCATTCGATTCACTGCTAGTGA
TC131300	928.536	812.042	1143.43	577.005	824.024	600.615	1099.44	445.351	900.328	728.85	569.509	1025.15	1076.1	864.141	867.608	1015.95	1090.21	1390.32	481.408	1375.45	954.292	1658.29	1396.01	1041.7	2180.28	2569.8	2667.04	3119.03	TTAATTTGTTTTCAGGTTGATCGCTCAATGCCAGGACGGGTTTTCACTCCGGCACTAGGT
TC131304	16417.8	14052.1	12438.9	14659.9	12583.6	13654	10464.6	14297.6	10287	14255	10350.4	6895.3	8867.94	10120.1	8955.65	13157.9	8476.94	10707	12151.5	10103.7	11863.3	10918.5	16577	21749.7	11649.6	14080.5	17802.1	22735.6	AGGGCGGGACTCTGTCTCGCGTCTGTGTCACTGGATTCCAAAAAGTACAATAAAGGTGTC
TC131346	1846.27	1986.08	2026.01	1256.17	2163.9	1905.99	1215.2	2910.54	1728.2	2466.09	1239.95	1542.25	1491.07	1297.04	1139.68	1508.06	1443.16	1179.25	1789.78	1681.43	1415.06	1387.33	2357.34	2296.66	2575.48	3343.18	3645.08	6321.13	TGATGTGTGACAGCCAGGCATTGGATGTCAATAACATTGGTTTAATCTTCATTGTCCAAC
TC131390	79.8067	55.7946	100.748	105.054	85.5508	88.4752	156.046	72.1458	73.9067	153.823	136.18	181.887	110.999	40.4167	65.1139	86.6821	61.8163	273.66	64.3058	108.397	57.8217	53.7141	24.4786	14.3547	13.9538	11.6331	12.6533	11.0237	TGCTCGAATTCGTAGTTTTCTTCCAGTTCAGCCCATGGCACTTCATCCTTTTACATATGC
TC131400	416.217	421.663	394.184	390.528	500.994	445.925	317.796	403.452	365.014	394.145	386.564	312.526	357.881	420.084	318.772	561.915	358.219	389	561.677	1069.11	656.546	830.048	595.559	672.504	380.616	427.67	540.926	870.938	TTACTCTGAGCCAGAAGTATTTCCCTGTTAACCACTGCTCTACCACAAGGGTACCAGGAG
TC131432	14115.2	5042.76	8512.89	14657.3	1930.95	2295.1	6501.58	10636.7	7246.25	9414.59	14106.5	3125.57	1641.41	2872.16	2970.77	5635.4	2109.46	7851.02	2396.72	4798.01	2754.49	2313.66	1087.47	3660.91	265.886	274.547	583.555	1167.98	AAATCGCACTACAGTGCAAATCTTCAGCTCTATGAATTGATTTGAGCCCCCTAAAATACA
TC131441	84.75	120.105	71.7463	274.318	58.914	82.6248	100.914	186.07	94.2101	112.323	202.145	94.509	83.0894	68.7524	59.4902	123.291	71.8609	156.529	171.202	162.434	143.223	156.378	276.734	384.065	268.993	204.824	686.625	860.724	TTGTACTTACGTATTCTGCACCGTTGTATGCCCCCTCATATTAATTTATACCCAGTCTCA
TC131467	613.198	173.234	165.298	408.055	98.9417	164.125	117.762	524.955	197.346	356.986	453.558	102.651	71.2726	167.752	99.3732	323.136	194.488	368.138	199.995	366.192	95.5569	353.771	9.04265	22.0099	15.953	7.77135	18.0015	43.5526	AGACATAGAGGACTTAGATGGAAGGACGGTCCGATGTACAAAACACTACTGGAAGCTGAA
TC131479	143.414	65.8635	92.054	123.942	30.8322	20.5432	108.448	72.1289	80.2063	117.598	100.172	205.598	113.698	55.9475	106.011	164.666	129.298	178.748	39.7704	250.419	83.1253	366.13	299.336	523.867	397.936	2837.38	872.701	5504.56	CTTATTTAAGTAGCTGTTACATTTCTCCTAAAGAAACCATTATGTGATGCATACTGACAC
TC131534	27.9947	39.4148	19.9478	78.9228	24.6508	37.4224	28.8812	103.581	56.9379	33.5501	29.1727	64.1693	51.8776	42.9271	24.7565	81.4441	37.3179	79.0054	183.725	210.622	130.369	194.472	325.686	340.15	79.294	97.4955	465.12	378.529	ATGTACTGCTATGATCAAAATCAGACTCTACCAGCCGATGCCTAACGTATTGCTATGATC
TC131563	174.207	212.487	225.101	255.327	257.926	198.172	270.878	130.482	194.477	208.846	223.062	301.427	350.966	263.952	310.193	340.76	173.787	596.095	261.064	940.572	349.722	827.557	463.73	844.864	1017.67	2981.99	926.319	3529.89	TTGTTGCTATGTGGCCGGGTGTCAGGGGAGCACTGATGACTAAATTCAATATCCTATCAT
TC131659	25.9641	19.8734	20.3777	21.1429	1.92926	8.11508	17.856	19.7288	15.509	23.5221	13.046	25.1081	11.0296	12.3876	20.162	25.1282	22.9835	30.3058	5.57533	56.2127	18.0371	38.589	12.327	45.0468	33.0019	180.731	68.4611	190.519	ATGATCAACCAATCCTGTCAATTTCCTATATAATCCAGTGTACAGTGCAATGGGAACCAG
TC131741	241.78	188.362	272.513	230.445	164.295	127.058	208.977	161.932	231.406	234.384	179.561	235.892	140.673	170.698	196.489	282.565	184.486	437.207	145.131	310.111	161.917	443.954	322.156	734.355	959.215	2532.57	623.414	3258.09	ATGAGTGGTTCTTTTTTCTTAAGTCTTTCCTTTCAGCAACTTGGTTGAATATTCTACGCC
TC131825	25.1732	33.9933	27.0334	69.6727	9.80325	10.2294	30.5126	83.7617	52.4754	38.3315	27.7931	40.2036	25.8937	18.2348	30.0729	27.2931	22.0695	24.5381	74.6998	95.2309	47.3381	110.795	93.0751	159.165	135.957	111.106	197.748	202.727	TGAAAGACGAGGGCTACAAGGCTTTTTACCTTGAGGGTGGTTTCAGCAAATTCCAAGCCG
TC131850	35.9668	27.4961	41.6626	25.7934	33.8298	36.605	63.2213	16.6712	50.4032	17.4068	23.1122	50.6275	56.4201	28.0444	36.2674	46.6247	50.0039	46.2642	56.7747	194.416	48.8719	206.125	123.396	162.774	568.097	2708.67	220.154	3361.17	AGGGAACAATGCTGGGCCCTAGTTGAAGCATTCTGAAGCCAAGTCCTCTGCATTTCAGCT
TC131874	5201.64	6828.38	5808.55	2789	5569.55	10814.7	3127.91	1294.12	1955.07	4267.58	4065.51	1589.25	1800.3	3127.71	1088.1	2331.27	1633.16	465.395	1557.89	926.095	4391.2	1098.96	2782.06	2181.78	1788.47	860.05	626.004	539.391	TGACACTTTGCCACCTAACAGGGATCTGGACACTAATGCACTACATTACTTTGCACTGAA
TC131908	1988.59	1800.42	2050.9	1036.39	1801.15	1061.63	1445.03	1184.82	1525.81	1411.72	1384.03	1917.3	1993.73	1252.9	1457.88	1828.46	1798.8	2405.74	1346.64	2490.95	1415.96	2839.25	2325.03	2090.3	3338.86	4150.51	4362.9	7666.62	ATGGAAATGTTCTGTATTTGTCCTAAGCAGCTTTTAGAAGTTAGGAACGCGGTGCTTCAG
TC131912	4009.65	3172.26	4531.05	2086.04	3723.58	3771.19	2727.39	2783.75	3363.82	2953.94	2285.25	1880.4	2371.48	3351.53	2178.44	2455.54	2833.51	1551.22	3065.07	2365.8	3295.8	1922.21	3276.13	8912.43	4969.17	6536.23	4678.88	9914.78	GTGATTTAGTTTATCCTACCTGGTGGGCTTCAGATATGGTTTACAGTAACATGTACACTT
TC132029	176.837	216.812	103.087	261.362	77.1205	97.2723	153.949	197.334	156.707	177.127	165.036	119.474	167.526	81.4645	159.639	177.647	83.5599	190.514	141.211	197.61	160.89	196.722	370.984	340.72	319.184	787.246	535.621	1006.93	TCATGACAGGGAGACTCTGCATAGTGGCCACATCCGTTCCCTCTGAGATGGTCTTCTCGA
TC132056	981.529	974.06	468.032	1144.74	676.442	1011.19	622.062	1048.14	720.219	933.549	748.958	616.084	843.86	604.88	657.328	697.426	542.064	927.614	673.096	1298.07	1446.71	1219.79	1262.32	1067.41	1813.23	2754.99	3109.36	2694.29	GAACTTTACACCCCTCGGTAGACCCGTCTCCCACCTGCTCTCCTGTCACCTATGCCCTCT
TC132057	3.13032	11.3699	10.7037	8.71282	9.34935	3.55658	6.70145	20.9293	1.93182	8.73353	7.28361	12.7497	9.86298	14.7703	7.47319	36.9033	17.6438	21.5502	60.4114	156.049	60.8049	112.856	302.542	243.476	50.4195	60.2648	38.3397	94.1927	AGGGGGTTTTCAGATCTGTCAAGTCGTCTGTCAAACTTTCACACTGACAATCAGCGAGTC
TC132164	1397.82	1390.96	2037.17	1094.75	1618.11	1491.24	1189.67	1080.57	1314.14	947.119	907.657	980.275	1045.44	1153.41	962.249	1044.57	1162.97	931.518	1287.77	866.413	872.21	956.313	919.307	1195.96	993.348	1084.41	963.673	1162.97	AATGAGCTTTGATCAGTGTTAAGGTGTGATTTCTTGTTTGTAGCGCAAGGCTGAGAACTC
TC132189	81.9839	91.2203	73.258	168.065	85.6519	75.3604	68.3544	107.974	119.002	105.467	98.2431	115.94	119.189	70.7258	93.8284	128.839	90.8029	129.04	69.5252	178.422	102.035	192.244	173.648	115.151	194.704	222.854	264.937	243.676	CTGGCAGTACATCAAATCGGCCTCACAATGCAGACGACGTGTATGGTGTTGTGTGGGCAA
TC132204	19.0725	15.6569	12.088	30.7695	6.61172	7.05333	13.4352	18.8969	20.5881	14.326	17.9485	19.4358	12.6626	13.6574	18.1933	21.9539	7.13336	32.8875	10.3551	35.7181	15.2196	36.8704	36.6809	58.7672	24.5622	40.8472	102.786	92.8754	TACCTTAGACTGAAAGTCCACTGGGCGTCAGTTCAAGTAGCCTATGTAGGCTGTAAATTC
TC132247	24474.8	46874.8	35200.9	45865.2	20113.1	24968.2	35177.4	34876.3	39448.8	36170	27637.8	29909.9	36634.1	23190.3	25602	50803.1	24425.1	35500.4	18152.5	34491.1	25944.5	31502.3	13350	17980.5	10308.9	11392.1	29943.7	13453.9	GGGTGAGATGGATCTGCCCAACCCGGGGGCCCACTTCTGGCCTGTAATTCAGCTTCTGGC
TC132288	56.1984	51.0373	48.4679	15.6846	56.965	53.0959	46.3696	14.9446	59.3103	55.6009	44.8024	62.9135	47.2738	53.5987	47.8021	50.8366	65.21	70.2235	50.1688	47.4217	46.6501	45.2139	38.8595	24.5471	41.1465	25.6929	36.8492	23.9143	GTTATCAACAATGATATCTGTTCCCTGGATGTGACGCTGTACACCGGCCTTCATAGAGGA
TC94729	578.278	931.161	692.347	2302.26	452.513	889.66	651.872	1525.46	1109.23	763.75	731.271	510.035	475.991	404.427	430.329	801.691	291.835	662.606	804.892	630.776	628.763	547.33	164.088	311.293	66.4012	66.7451	563.911	193.959	GCCGGCAGCTGTACGTTGGACGGTCAATTCTACAACGACAGAGATGTCTGGAAACCCGAG
TC94794	4673.74	3108.48	4280.06	6009.85	1651.99	2173.25	4395.73	3580.95	4223.81	3987.13	3860.9	3272	4341.64	2365.07	3559.09	7823.23	2507.9	8323.44	2176.33	6283.06	3192.83	9701.64	14842.5	43387.9	9707.48	11876.8	6872.33	92441.6	GAACCCTGACCTCTACAACTGTTCCCTTTGAATACTTAAAACGGAATGTGCATAATTACA
TC94808	601.205	326.098	753.49	787.679	967.95	505.524	365.574	265.471	399.739	474.636	347.3	752.177	457.38	480.683	1097.21	385.293	730.694	573.095	575.338	1126.77	876.076	970.802	2320.21	8041.35	5440.25	25963.8	4593.41	47227.1	TTAATCTGAAGCAATATGGGTTAAACAGCACAAGCTACAGGAGCATGCTAGAGGTACGGT
TC94810	2163.69	2633.8	2107.12	1915.74	1449.06	2440.99	1180.24	3095.38	1975.93	1523.04	1310.24	1137.03	1505.07	1140.18	1074.24	1394.48	993.811	1466.3	2565.21	1505.39	2081.92	1343.73	3437.66	3322.9	3562.88	7497.54	5078.16	11706.3	AATCAGCTATGCACACAGGAGGTAGCTTCTCTTCGTGAACCACCCAGCCCATGTACAGCT
TC94836	91.7327	75.3113	91.2083	78.3958	74.5231	77.97	60.7126	85.1504	100.477	88.1005	80.5572	67.5969	58.0811	78.4929	51.2623	76.7256	68.0097	60.1325	82.5262	58.7845	80.9956	54.1692	87.1662	112.993	122.84	95.8253	114.792	152.528	AGGAGAAGATAGGACGAGACAAGGAAGAGCACTAACACCAACATCCATACCTTCTAACAC
TC94875	40.4761	65.165	94.0711	71.1528	34.0587	37.9586	72.8238	121.471	136.87	154.277	45.9325	321.786	457.241	74.3633	156.201	143.53	159.038	306.825	146.755	364.593	542.644	289.198	1142.45	778.114	943.685	1294.17	3017.11	1915.13	GGACAAGGCCTTATGACCTTTGGAAGTTACTAGAACAGGGTAAGAAATAGAGACGTACCT
TC94896	729.016	250.8	1224.15	597.653	145.248	70.0654	808.658	222.325	892.489	672.236	631.156	2206.24	663.582	487.802	986.551	1445.06	1135.37	1076.54	254.045	3273.01	1254.97	2382.63	4702.28	984.009	13921.2	7583.71	5704.04	18029.2	TTCGTTGGAATATTGTGGTTTTTGCGTTGGTGTTCATATTGAAGGGCTCATTATATTGGT
TC94900	340.785	242.112	405.562	218.239	435.563	337.142	408.156	198.492	321.548	250.637	312.544	331.391	325.113	349.063	336.631	371.715	390.647	378.845	349.009	318.945	277.749	350.625	430.779	526.2	678.358	763.217	662.562	1197.54	TCACAATGTACACAGAATCTAGAGGTTTAGTACACACAGTGTAGTTCACATCTTTTTAGA
TC94971	88.1707	96.0174	158.245	111.774	75.4277	51.1535	156.956	83.6287	167.001	129.138	111.265	258.881	258.122	77.9941	183.299	204.405	150.183	390.439	81.2432	339.912	248.352	267.812	556.373	408.141	336.367	623.337	692.999	1626.82	GGGGCATGGGAATTCAGTGCCTGAGTGACTAAACATCAAAAGAGTAGGGTCCCAAATGTC
TC94973	678.055	663.27	1012.4	452.988	677.961	784.471	470.832	492.374	544.415	608.633	569.655	466.867	431.937	594.357	501.013	637.915	509.702	552.669	509.17	623.466	511.407	626.247	421.693	561.031	379.191	328.479	361.007	331.843	GAGCAACATTTGAGTTGGAATTTTATCAATGTTAACTATAGTAATGGAGGGTACTGAATG
TC94995	2523.11	2537.88	2135.14	4235.13	2647.36	2878.07	1823.38	3857.94	3120.12	2814.26	2858.2	2028.91	2020.47	2218.27	1670.1	2356.85	1961.57	2827.43	2966.14	2859.06	2656.54	1982.31	4190.54	8692.89	6393.65	13497.8	3166.58	25337.2	GCACCATCTCACCACCTCCTCCATGCTTCATGGTGGGAATCACACATGCAGAGAGATCAT
TC95004	148.92	120.043	158.118	115.97	163.652	139.908	144.219	97.4573	138.955	122.315	93.8702	191.228	175.284	163.014	251.271	122.187	182.206	148.186	145.686	230.779	174.911	218.233	162.269	172.761	321.813	540.897	406.713	554.622	ATGGGACCGGCGATACTCCACCACGACCCACGACGTTAGGAGTGAATGTCGTGAAAAGCA
TC95056	1673.57	1262.36	1301.75	2109.99	914.064	203.149	1617.78	386.664	1199.34	1416.65	980.274	2484.34	1747.43	816.235	1820.88	7006.41	1884.95	4400.94	2439.94	14232.4	9417.17	17250.2	38102.6	11042.6	13657.4	9258.55	34759.5	54744.3	CTCAAAACATATATACGTTCCCACAAGTCTGTATAGTGTCTCTACGGCACAATAACCACC
TC95087	857.695	657.713	1017.7	1441	406.813	339.506	1043.74	709.394	992.171	766.107	870.068	1846.72	2284.59	563.579	970.629	1819.49	834.45	3175.43	717.414	1856.4	1300.96	2144.87	3063.61	4779.85	9846.93	10398.6	8419.8	22784	TTGTTATTCACTGTCACTTTTGATCATTTCTTCGGTCTCCGAGGTGAATCGAGTTATTCA
TC95095	3775.65	2213.28	4665.33	3193.58	2606.9	4006.32	2833.93	2866.4	2677.92	2562.28	2467.23	2239.44	1570.25	2915.64	2351.32	2877.49	2683.54	2733.54	2211.26	2259.93	2573.15	1868.65	2309.85	2230.36	2058.31	1031.93	1004.48	1442.86	GCCAGTCCCGGAGGATGATTAACCAGGAAAGCTCAGTATCGCTTGGTTTACCTCTGCTTA
TC95169	2611.19	1429.48	2868.37	1631.91	1897.94	1539.27	1947.17	2061.71	2023.12	2194.76	1489.43	1855.76	1852.54	2128.14	1796.62	3009.81	2327.12	3475.39	1572.54	3475.63	2320.56	3016.14	1346.41	1493.48	1322.91	759.593	1622.68	757.888	TTATACCGTGCTTTAACTTAACAACCAGGGGTGCCTTCAGCAAGGAACAGTGTTATGGAA
TC95195	114.037	49.04	47.1585	70.0198	36.9355	39.92	48.422	55.4108	45.9588	47.7853	63.6283	59.0918	48.3298	46.3447	48.9632	77.8356	55.0495	69.3756	46.7744	43.3328	38.317	46.9643	46.9226	28.301	30.1541	19.1436	16.0382	25.7005	ATTAACTGAATTCGAAGATGAAAGTGTGTTCTTTGCTGGTGCTGATAATAAACTCAAACT
TC95197	15169.6	9050.27	13748.2	10495.1	8631.93	15256.8	8947.78	14681.5	9847.98	11592.7	9763.27	7857.69	6209.61	9451.41	5641.61	9011.3	6602.13	5582.44	6564.97	5830.82	10298.1	5458.86	4790.17	7182.89	4137.08	3864.45	3400.14	2752.19	ACATAACAGTTGCATTGGGCCCATGTAAAGCATGACTGTCTTAATGTAACAAGTTGACCA
TC95212	9.76944	32.402	8.37546	48.4621	14.7213	19.0373	25.3673	33.0434	13.8812	24.6641	24.5537	10.3893	22.4263	20.7068	9.80572	17.4006	6.20162	41.5309	28.0391	13.27	15.6392	55.8916	2221.57	789.723	7303.11	6179.72	54.7392	9581.45	GCTGAAGAGGCGGCCACAGAGGCTACCATAGATACCGACGCTCCCGTTGTCATAGTTGCC
TC95288	5000.45	4065.81	4893.38	3472.43	4302.08	5336.67	2864.52	3575.63	3851.31	3480.09	3265.12	2423.95	2813.15	3574.04	2909.5	3378.92	3158.17	2522.05	3119.41	3279.78	3680.08	3030.66	4061.25	4005.71	4405.07	5727.81	3447.81	7477.65	AACAGTTACCAGACGCTGTTTCTACCTGTGTGTAGTCTACCGTCCTCTGTATACGCTCTG
TC95298	20.3266	47.8751	81.5574	115.168	13.9214	19.3262	41.7882	42.4858	74.2643	62.9327	18.8504	88.9498	45.1631	19.8894	57.1302	87.977	26.6328	87.6156	52.4533	75.8816	95.0752	100.051	199.116	1901.07	809.857	512.411	305.209	15385.1	TCAAGCAATATCAGTTTCTTTTGGCTGTAGGGACCATAACATTGAGGCGATGACAGGGAA
TC95316	5545.4	4500.33	5353.05	3454.42	4905.86	3418.87	4236.91	3393.53	4114.13	3771.88	3863.39	4139.84	4373.11	4574.15	3514.32	5095.04	4412.59	4855.01	3898.77	4399.78	3765.99	4147.88	5052.29	5641.23	6008.67	6228.71	5484.84	9665.95	CTGAGAGTGTGCTGCATAGAGAGCTGAAGAGGTTTACCTCCAAAGACTTGAGTGTATGTA
TC95339	454.379	243.544	368.54	320.396	295.602	916.161	331.478	348.971	357.789	450.478	402.187	198.507	174.598	325.552	305.909	314.768	262.94	249.515	306.355	197.2	409.579	159.531	201.77	183.806	212.218	137.861	81.0182	81.6221	GATGCGGGTTTGTGTTCTGCCGTGACTGTAAGGAAGGATTCCACGAGGGGGAATGTCATG
TC95351	915.047	794.645	1368.9	615.424	765.675	963.33	683.802	710.293	1198.91	793.444	643.564	479.213	541.468	1060.75	768.094	688.375	743.237	781.842	719.689	730.927	1102.15	608.371	1147.72	1234.57	1212.07	2071.34	1122.91	2311.7	ATGTGTTCTGAATTTGTCACGATTTTTATCCGGTTTGTGGTCGGGAACGTGTTTGCTACA
TC95376	43.3681	11.1856	15.3594	60.0152	22.5297	18.1914	20.5388	72.4774	24.9264	33.2526	54.5723	47.5727	20.9234	60.7924	73.6695	60.6743	50.9849	108.273	67.4615	270.093	99.4663	294.615	62.1907	37.2264	78.7416	110.178	47.3121	220.983	GTGTTGTCATAACGCCCATGAAGAAGCTGAGCATTGCCATGACAATGTCCAACCCCTGGG
TC95381	1222.68	1114.74	1851.32	1187.53	1807.27	2641.15	1713.59	1335.2	2022.03	1757.5	1282.4	2214.71	2154.75	2065.21	1710.59	2571.93	1844.01	2113.27	1668.55	2273.08	2900.75	1807.78	3121.7	2941	2673.99	3463.18	4936.22	3653.99	AACAGAACAGGGGGGACTCACTTCCAGACCCATATCGAGATCAATGGCCAATGGAACGAA
TC95412	963.792	640.961	714.005	2023.46	721.253	1685.28	717.898	1997.42	633.424	1015.24	1337.72	581.287	498.347	812.622	749.164	1356.61	768.613	1096.99	1260.2	1718.82	1042.45	1416.32	480.674	340.481	326.496	269.291	257.514	350.66	TCCTCCCCCCGACATGCCCGACATGGAGATGGATCCTTCAGTGGGACTTCAAGGCGATGA
TC95418	31.7478	41.8881	14.6059	39.1127	32.1114	33.0327	23.754	45.0248	38.586	34.2861	34.0038	82.3537	66.8224	23.71	29.5755	54.0291	27.6356	85.4227	33.6421	166.863	39.7733	137.674	103.383	78.4231	174.993	684.102	296.304	937.921	CCCAATGAACTCTAACTCTCCCCTCACGCACGGGTGTCTAGATCCCATAGCGAACGCTGC
TC95426	102.733	218.457	152.42	249.242	130.055	256.701	198.475	1493.71	386.382	186.592	395.75	261.936	147.607	95.2789	115.054	254.46	231.942	400.409	231.048	247.227	480.531	275.296	689.166	1865.64	988.358	1203.09	387.651	726.087	CTGAACAAAAAACCGGAAGTGATGGGGGTAGTGGCTGGGGCGAAGGCGGAGTCATCAATG
TC95435	4363.18	5162.75	5420.14	5265.17	4598.3	4419.62	4118.35	4240.17	4111.87	4682.26	4548.51	4938.81	5090.11	3961.88	3902.22	6146.85	3216.08	5264.41	3910.37	4929.63	5950.36	5110.72	8344.25	8541.3	5707.65	4879.7	8044.4	11307.4	CCTGTCGAAGTGTGCCCATGTTTTGTATTAGTGTACTACTATATGGTAATTTTTTGTTTC
TC95437	353.77	411.429	587.545	441.07	293.893	634.123	448.018	507.528	318.131	362.296	238.895	290.346	329.269	468.96	262.129	439.826	355.638	433.493	337.895	342.282	311.678	312.748	190.462	185.456	210.346	135.488	124.28	106.736	CATCCCAACGTGGTCAAGCTCATGGATGTGTGTGCTACCCTGAGGACGGATCAGGAGACT
TC95494	13.0332	16.1054	12.9371	23.6671	20.1622	20.0685	17.198	45.3743	14.4612	10.2525	15.585	14.1689	15.6957	18.0293	12.9841	6.98677	18.4107	18.1827	22.4662	8.51175	14.1172	10.8989	70.4705	112.984	26.6832	114.84	21.4642	68.1339	TAAAGAAGTCCACCGCTTCCAACGACGCCAGGGTAGATGGCAGGCAGCGTGGTCAAGTGG
TC95541	3204.81	2974.45	3869.73	2977.23	2698.91	4342.34	2304.38	3875.78	2390.79	2883.97	2365	1767.09	1895.71	2354.28	1934.05	3250.72	2351.65	1866.66	2518.64	2118.29	2235.28	1679.54	2192.59	2523.19	1637.56	1173.16	1406.28	1251.36	TGGGGACTAATGTAAGTCATGTTGTGGGTATACCATGTGTTGTGTAAGATAATAAACAGA
TC95549	5.04888	18.3432	11.3148	18.4571	12.0252	11.1738	21.2134	28.9849	11.9965	13.1196	20.7856	15.7067	26.5878	21.3121	15.3588	15.5884	16.4111	17.9288	13.9585	14.5831	16.9284	13.5571	20.7594	34.8124	36.6512	47.3068	27.6124	61.8858	ACAAGACCAAGAACCTGATCCAGGTGATCTCTAGCTCAGTGACAGCCGAGCCTCAGCGGC
TC95558	444.386	410.098	700.08	625.234	432.912	468.003	553.8	791.027	456.05	391.089	420.991	453.645	415.006	348.217	353.717	569.59	484.021	676.801	603.207	606.769	406.452	708.97	581.135	994.643	681.125	916.731	829.097	1247.01	GATAACAGTAATGTTGGCAAAGTCACCAATGAAATTAGGTGAGACATTTGAGGGTAGAGT
TC95606	2156.78	1746.43	1227.71	3166.55	2062.56	1388.81	2405.06	1317.42	1858.14	1671.56	1816.11	1961.27	2482.14	1939.19	2264.5	4643.52	1735.51	4855.41	1255.16	5068	1459.82	5347.18	539.483	788.362	649.522	591.882	1404.99	604.801	ATAGATGGGTACATTTGGGCTACTGGTCCCCACCTCTGTCTATCTACCTGGGAAATCATT
TC95662	4250.53	2091.55	2222.16	2934.02	2114.13	2901.14	1653.24	2215	2059.51	2730.95	2628.02	1541.74	1359.54	1914.99	1916.95	2802.2	1796.74	2944.47	2410.35	3615.13	2380.13	2501.75	1499.65	1342.43	1165.9	723.385	574.797	702.247	TTTCCGTTGCTTGCCCCTAATGGATACGACCTGCTGTCGGTTGATGAAGAGCGCATCGTC
TC95664	44.6754	65.9894	45.759	110.553	46.9801	50.3495	41.8183	93.9437	53.9895	67.7601	48.7357	50.162	48.6654	71.8507	46.7081	45.4821	35.4751	60.3848	72.8227	48.3784	51.2839	60.5587	268.819	1019.94	213.738	884.478	104.268	2001.3	CAGCGTCCCTGTCCATCCTGTATATTGCTATGTCATTTATGCATTGTATGTCATACTATG
TC95745	33.929	42.3846	42.3273	30.6553	32.3106	111.29	43.9575	29.0109	54.1783	31.372	34.611	40.9167	18.6112	110.373	84.3877	17.3537	85.4655	10.3537	93.9433	35.4955	35.0583	26.9853	524.923	580.114	895.643	6017.74	101.174	4225.44	TATTACAAACACCGCTTGCACCTGGGGGGTAGCCTACGAGGTCACCGACTCCCAAATGGA
TC95767	1916.66	1296.48	1867.16	1780.31	1697.66	1721.39	1599.27	1298.58	1515.78	1257.2	1280.24	1568.04	1251.61	1546.83	1434.49	1839.33	1433.9	2048.96	1269.8	1946.34	1613.3	2552.37	2700.65	2158.63	2062.54	1946.24	2840.98	3162.47	CCACACTCACTTGTAACTGTTTCAACATGGAGAACAATTACCATTATGTTCAAGTCGACT
TC95773	4010.8	4058.22	4674.15	4775.76	6279.35	4055.88	4226.48	4582.38	4382.84	3595.31	3348.4	7829.26	5581.82	4476.21	5420.83	6010.16	5851.88	6703.68	4235.54	9509.05	5880.96	9055.87	6934.83	11811.3	10889.1	30675.8	10942.6	28597.4	GGCACAGTATAGACCTATTAGGATTCAAATGAAGGGGAAGAAGTGAAATATTTATTCTCT
TC95776	153.105	142.92	117.776	129.642	241.05	227.219	151.193	105.928	154.098	192.374	116.253	222.44	100.026	164.099	124.338	116.872	127.477	186.312	154.387	149.406	176.598	149.546	119.958	79.0636	79.977	61.608	120.29	48.2145	AAACTCTCCCGAAGGAGGCTCGGACCATTTGCCCCCTGTCGAATGTGCGGTGGTCTTCGC
TC95796	40.427	52.5874	86.4101	49.4788	48.4831	113.532	35.2656	35.6846	63.6831	45.1007	48.2444	16.5845	30.1277	22.4593	27.0164	31.4029	26.5337	23.5974	31.3311	30.3275	34.2027	27.1481	11.0745	16.6377	28.9599	24.3839	17.1389	9.54598	AGATGTCAAGGCCAGTACAGTAGTCTGAAGGCGAACAGGATTTGAATTTGTTCCAGTAAA
TC95815	1717.58	727.219	1279.88	1734.99	493.566	549.824	1222.09	1143.18	1117.78	1216.42	1263	1440.52	1133.57	839.289	1089.12	1962.46	828.59	2593.7	724.279	1960.15	1130.89	1927.93	2017.12	2977.01	2252.78	4004.13	3858	7296.46	ATTAATTAGGAAACGCTTCTGACATTGGAACCTGTTGAACTCGAACTTTGAGAGTGATGA
TC95816	181.521	150.402	80.4201	82.5929	78.3702	96.2646	204.746	175.486	126.943	101.046	233.81	397.208	264.337	125.343	378.796	126.416	159.378	705.694	125.028	536.77	241.061	585.105	274.707	174.699	653.354	981.63	1635.65	331.691	ATGCATGTGTATATTGTAACGGACGACATGTATTCAGAAGATTCATATTTTATCTGATAG
TC95838	5999.68	4906.4	5523.45	5130.65	4661.53	4254.86	3708.36	4340.56	4899.31	4025.2	4211.46	4874.91	5183.45	3909.4	3787.29	5174.4	4267.72	5879.21	3984.33	5548.42	3899.54	4710.18	5664.16	7015.2	7984.59	12787.8	9267.45	22508.5	GACCAATAAGCTTCTCAGGCGTGTGGCATATTATGCAGACTTCATAAACACCTATAAGAT
TC95871	898.364	487.364	793.226	390.298	784.169	704.613	564.27	495.437	615.465	469.741	417.575	895.557	595.11	684.49	779.653	519.399	726.368	563.93	566.992	906.474	876.229	826.289	1678.87	1748.15	2650.31	8690.48	2408.9	8426.68	TTTATCTGTTCAATAGAAGAGTCGCTATGTCAAGCTTCGTAGACGTGAAGAATGTTGAGC
TC95874	25.3892	51.132	50.4233	12.1367	76.0667	38.4219	35.5553	17.347	37.8371	26.2354	35.6969	20.1215	31.1021	46.2385	34.5638	22.1482	45.4129	21.6125	56.0498	35.3201	41.0516	25.9891	22.4122	18.7389	16.8604	14.2913	9.7001	8.22033	TACTAGATATTTTCGAGACAAGGAGGTTGAATTGGTAGCTAAGTTGAATTAACCTGAGTG
TC95907	1273.15	1084.54	1240.38	897.913	1398.97	1369	910.077	827.822	997.584	1088.23	752.093	888.571	813.968	1146.17	970.62	844.571	1162.53	825.476	973.603	863.287	1102.06	818.962	855.657	903.616	638.931	564.136	542.829	465.85	ATAGACTGCCCCCTTTACAAAACCATGTCTGTGACCTTTCTCATGGACACAACACGAGCA
TC95957	41.4325	21.7083	28.7596	36.1036	28.2124	42.2037	30.1398	21.6038	27.3586	36.4566	39.2874	26.8682	18.8685	28.204	33.4885	31.8753	23.2639	35.9116	22.597	19.409	29.5729	21.1202	113.01	133.114	68.3906	50.3725	34.9174	119.161	GGTCCTCTACTGCTGTCGTCGGTGGCGACGGAAGGTTCACTAAGGGAGGTGTGGCAGATA
TC95986	134.303	132.975	109.54	172.269	42.4946	80.4021	120.969	111.811	162.169	119.538	156.954	187.217	144.298	85.5268	110.082	120.882	55.7945	179.988	177.903	209.889	260.995	197.514	563.855	1006.23	304.703	462.332	1247.7	1459.12	GGAGCTCTGAATCTGATAGGGTGGTATGATTGAACAGAGCTTCTCTCCTTTCATTTACTC
TC96034	1696.68	1054.5	1365.07	1520.9	1200.68	1752.74	1016.57	1214.07	1138.05	1437.26	1111.5	896.65	838.243	1099.68	992.611	1490.91	1027.23	1281.1	915.458	1391.96	1295.67	1170.56	1103.12	776.023	758.09	526.643	917.855	589.316	AAGCTGCTTTGGCACACGAACGCTTCACACCGCTGTACCCCTTCAAAACCCCTACACTGA
TC96035	770.868	880.198	801.709	678.354	984.935	1269.57	616.925	723.282	657.957	853.835	683.656	698.675	647.09	804.674	744.739	784.826	893.277	739.522	814.357	757.709	796.362	660.766	705.956	503.388	594.347	400.307	379.165	323.52	GGAAAGTAAAACTGCCAGCCCTAAAAAGAAAGCTGCCACGCCTAAAAATACTGCTGCCAG
TC96052	3107.8	2629.31	3046.42	2198.67	2424.85	3655.27	2106.83	1402.97	1305.21	3034.56	1902.49	1819.1	2159.67	3145.42	1987.68	3012.12	2932.83	1696.4	2953.75	1918.23	2437.53	2241.02	1530.67	1120.84	1898.45	981.852	457.112	367.041	CTGCCCCAACATGATTTGTGCTCAGATTGAATGAAGTCTATTTCTTGGCTGGTCTTTGGA
TC96069	219.335	300.916	151.554	288.173	241.301	426.938	137.931	442.615	210.267	237.389	209.081	130.587	161.247	183.1	142.96	157.889	148.356	139.178	197.594	211.87	251.767	186.801	776.46	1015.76	227.869	1127.8	292.174	2524.22	TACCCTGGAAACCAGAACCAGGGCAGCCACTTCCAGTCCAACTCCTCCCCCTACCACCTG
TC96070	1385.44	1229.46	1449.13	1130.13	1675.87	1463.96	1091.93	987.369	1090.85	1228.75	884.559	1132.87	927.811	1376.59	1108.01	1063.88	1310.41	1022.46	1147.05	961.887	1275.61	1002.44	955.061	1135.99	791.562	830.009	653.591	584.133	AGACTGCCCCCTTTACAAAACCATGTCTGTGACCTTTCTCATGGACACAACACGAGCACT
TC96098	22.8597	22.7536	28.7879	33.1275	13.9803	10.3921	18.7348	30.0051	21.9804	31.5918	27.4241	20.0805	28.2002	19.0753	20.2799	23.1588	15.0745	29.7044	13.5607	23.9248	11.3823	27.9373	39.66	54.3195	45.328	63.0036	25.5434	84.2366	TCCGAGAAACATAGGATATTACAGTTCTTCAGGTCCCATTGATAGGATAGTCTCGAATGG
TC96267	363.386	291.37	492.478	211.983	522.347	439.8	266.087	302.463	224.315	213.849	239.581	189.622	189.122	366.654	241.447	211.524	322.491	86.8953	307.658	217.598	273.781	189.191	384.704	572.164	430.657	792.179	361.163	814.06	CTGCCAGCAATAGAGAAGTGGTTGACACCAGATTCTGTATAAGCAGAAAGAAAGATGATT
TC96282	726.273	574.132	815.215	429.417	533.548	568.591	451.423	495.791	497.978	501.854	540.833	387.337	425.43	435.954	338.653	522.367	417.257	421.595	428.352	407.506	394.768	358.821	512.871	761.456	667.296	715.828	501.878	982.012	TGTTAGTTCTCCAAGTCACACTTCTATGAAGCTGCAGCAAATGTATAGTGTTTTAGTTTA
TC96310	173.995	37.1274	46.653	74.1918	29.6134	16.0349	49.6965	31.2732	46.2243	74.4842	60.7557	28.7912	31.5875	23.3495	44.0829	71.3383	34.7744	105.82	58.6869	99.6874	40.694	121.04	118.89	122.255	188.998	162.456	224.264	443.064	GTTGAGAGCCTCCTTAGAAAGCATCTGTGGTTTTCTAATGATGTCATAAGGGAATTACAC
TC96359	3353.06	2630.86	3154.42	2642.49	2921.46	4499.79	2025.97	3428.8	2294.34	2917.06	2442.51	1655.65	2030	2282.86	2160.13	2433.97	2052.62	1982.15	2504.83	1777.3	2631.85	1687.25	2049.86	2302.22	1741.24	1338.64	1708.02	1478.91	ATGGCAGGAGGATTTAGAGAATCTTTAAAGGTGATGAGTCTCAGACAGGATGCGACCCTT
TC96367	5453.65	2927.18	5367.68	2453.45	5023.1	5005.82	3754.94	2455.94	3345.91	3434.52	2380.23	2194.65	2525.73	3302.33	2831.33	2458.48	3213.39	1886.76	3891.8	1752.47	3398.72	1955.45	2319.03	2149.11	2774.36	1556.67	1149.37	1019.81	TCATTAAGACCAATGAGGCAAGTTCCCATCTCGGTCCAGGAATGGAGTATCGCTTCAACG
TC96381	124.221	123.262	84.8667	160.948	157.476	157.476	91.972	162.842	110.327	104.028	99.2452	92.8142	107.443	120.027	79.7668	120.212	135.295	118.298	107.916	152.073	97.066	162.099	92.0723	63.5613	55.0203	51.1402	52.5986	41.6928	GTGCCCTCAATTGCAACGGGCTCGACGCTGGCAGCAGATACGGTGGACATTTTTCTGGTT
TC96385	33.3759	86.7988	113.995	173.469	64.536	45.6431	124.134	89.6901	132.701	63.1802	89.5534	120.061	229.093	77.0259	74.0017	98.5565	82.4295	369.327	66.3484	134.996	114.951	192.368	181.468	356.566	832.565	1310.83	323.474	1808.97	CACACAGCCCACTAGCACTGCCATATTCCCTAACTGTGCCCTAGCAAGTAACATTGGTGT
TC96397	1904.35	1817.16	1419.87	1931.29	1562.38	2064.49	1995.34	1714.21	1631.92	1671.71	1541.27	1507.61	1538.15	1489.52	1357.4	1576.3	1173.79	1763.94	1617.79	1581.57	1383.18	1490.19	1460.29	1315.68	536.839	732.135	1032.1	857.884	CTCAACCCTGCACTACTGTCAAAAGTTTGTTAACGTTGTGTAAAAGAGGTCGACACTACT
TC96417	186.348	224.497	113.98	262.977	166.336	148.525	136.172	287.987	156.944	191.838	184.83	167.312	124.61	136.002	266.522	116.484	127.343	173.487	166.795	173.275	201.454	234.746	504.62	363.947	360.15	607.395	534.171	1445.39	TGACTGGGTTCCCACCATCACCCTCCCTGAACGCTGAACAACTACACCCTCTGCATGCTT
TC96458	1664.35	1296.49	1381.29	1986.42	1303.33	2356.36	1114.39	1471.58	1249.65	1671.26	1333.49	1086.86	890.606	1144.51	1258.92	1679.44	1070.42	1676.18	1226.04	1148.55	1397.5	1137.38	1062.93	1027.35	524.147	500.396	604.967	741.244	CTGCTGCTGCTGTTTGGTTGACAGAACATGCTGGTCCTTTTGCCAGACCCCAATAGTTTT
TC96480	1865.38	2326	2213.89	1796.74	2042.94	1485.31	2056.8	1284.28	1873.15	2147.85	1702.88	3237.22	3396.58	2395.88	2410.58	3931.88	2039.39	4210.39	1826.98	5659.92	3771.92	5685.62	7673.86	7347.99	17040.7	30670.7	26681.8	48904.2	TTATTGTCGTTGTAGACCATTGCCTGTGTGTGAAACATGAGACTCTAGATATGGAAAAGA
TC96520	26.4453	16.6171	32.9592	49.038	11.0706	31.8166	22.4601	39.8978	35.5202	27.8553	42.4734	24.2515	20.955	18.5936	14.5771	35.8394	18.6275	33.2415	49.8243	44.5885	27.6459	52.7428	72.2957	175.883	40.5236	166.929	34.1836	315.487	GTCATCGACAGGAAGGTCTATAATATTACCCAGTGGGCGAAGAGACACCCAGGGGGCATC
TC96526	1745.33	2296.1	2192.15	1894.11	2231.76	3368.74	1264.77	1919.44	1653.7	2011.52	1514.91	1018.78	1192.89	1865.07	1054.74	1366.67	1389.4	947.641	1989.74	1335.47	1700.08	1026.78	1621.05	1412.49	951.443	636.303	715.653	511.434	TCTGCCCCTGAACAGACTCCTCCCCAACAATGATCATGACTATAACCTTGTCATTATATA
TC96532	734.769	457.335	465.953	332.033	645.801	719.346	632.383	261.43	518.142	530.835	611.926	423.687	399.932	649.073	642.733	555.585	638.924	538.402	502.414	482.797	511.73	339.126	367.798	169.036	379.495	232.467	111.847	103.501	AGCATGTACCGTTTGGCCTGGTGCAGGGTATGAAGACGAGGCTAGGAGAGGTGGTTTTCC
TC96538	654.048	652.785	1049.14	767.647	1006.27	1201.44	595.252	715.026	475.1	795.318	639.542	722.482	964.235	608.353	599.231	765.529	717.29	600.41	946.716	1074.45	797.255	858.118	1276.42	2052.18	861.085	1904.34	2333.86	7655.1	GCTTACAGGTGACTTACATGTGATACGAGTCGTACTTTTTAACAGTGGCAGTCCAAACAC
TC96563	488.782	393.197	693.048	302.558	846.809	441.776	358.23	279.116	324.241	341.776	261.604	470.894	466.545	777.344	509.733	98.2466	579.569	272.545	373.309	224.898	275.744	267.585	524.664	1153.69	919.346	1183.3	1014.84	1838.93	ATGGTTTCAAGTTAACTAGCGTGCATTGTTGTTTATTTAGCAGAGTGCGTTGTTGCAATT
TC96568	170.712	79.9995	93.1502	124.24	46.1649	22.2789	167.417	109.37	101.863	98.008	139.585	245.107	169.471	69.888	121.234	186.743	139.967	345.251	179.525	339.337	173.121	636.072	272.92	324.311	305.791	811.738	540.278	2017.25	GTAAGAAAGTGCTATATCAGCAACTTGAGGTCAGTTTATCGAACAGCAACCGAAACGCCT
TC96607	711.899	701.329	848.444	479.434	755.016	761.788	518.846	387.043	603.905	605.658	555.626	416.725	480.401	704.674	483.747	472.422	601.511	501.319	390.739	665.657	553.528	381.807	488.011	471.328	373.895	361.099	271.703	274.575	GTAATTAAACGTGCACTGTTACTTACAAACCAATAGTTGCATCTGTCCCGCTACACTTAA
TC96639	109.963	153.388	114.522	317.11	164.929	213.991	177.03	173.769	211.991	164.591	137.325	202.097	148.175	159.158	176.968	185.429	121.55	238.594	202.059	158.089	201.605	207.94	422.649	499.974	287.975	675.38	773.257	1258.51	AGGAGGAAGACATTATCGTTAGTGCCTGCCTGTATGACCAAGCATGCTATATGCAGGGTT
TC96657	227.952	249.313	93.3066	341.108	249.664	209.11	174.409	329.653	230.704	257.289	196.159	262.405	190.746	211.916	180.646	204.196	128.168	320.622	246.874	171.845	173.394	232.285	446.894	265.002	944.224	1214.33	511.564	511.829	AGCTGCCTGCCGCTTCACTCGGATGGAACCTGGTACACTTATCCTGGAATCCCTTCCGTG
TC96700	43.9464	44.6748	22.1343	80.8726	48.2599	47.2141	33.0336	48.2299	50.793	41.8783	43.9179	64.2306	49.9036	41.4252	34.1654	39.8592	32.8956	60.99	58.5671	47.5636	51.445	45.0264	92.8318	48.7444	165.246	213.02	79.2063	101.479	CCCAGGATGATCAGATGATGGCCTGCCCTGAACTTGTTGACGCTAATGTCTCACTCTGGC
TC96705	26.8085	28.5587	13.29	55.1282	27.3744	32.8994	15.8303	43.6539	27.0418	20.969	19.7002	19.6033	19.8461	16.0586	15.3537	22.3773	12.9215	17.5698	27.5216	27.2585	24.8591	21.7942	38.9197	59.6508	82.4661	160.436	25.6082	350.164	AAAATGCTTTTGTGAGGAGAGCGTCGCAGCTGTGGGCCCCTACTCTCTCATCCTGGAGCC
TC96759	1462.29	668.706	794.725	824.43	727.868	833.352	681.558	713.595	785.009	919.191	1124.34	645.846	486.766	631.606	627.46	1045.21	592.956	1020.86	572.87	831.474	707.658	650.105	499.074	482.282	439.005	491.324	370.792	351.291	GTTTACTGTAAAGCTACATTGAACAAAGTGCACCGTGGGTGGGAACATCATGCTTCAAAG
TC96799	1940.85	1124.25	1907.84	1824.8	1556.29	1487.4	1923.9	1031.63	1588.07	1639.65	1270.41	1684.51	1610.81	1463.25	1133.13	2170.28	1478.06	2263.29	1244.32	1427.86	1582.63	1283.96	1178.56	1200.61	1021.84	753.653	757.116	579.62	TTACTGCCTATCACAATACGACCAAGGCCCTGAGACATGACACATTTTGGACAATACATA
TC96855	246.052	191.471	139.98	147.282	157.426	162.794	152.963	155.995	183.969	231.911	188.883	219.557	287.714	123.084	153.92	168.794	153.351	273.376	104.194	226.221	182.922	278.077	269.425	165.516	2323.05	979.806	790.077	1931.69	ATTCAATTTCATCAAGAGCCTGTCTGGAGACACCGTCCCCAGCCAACTCATGCCCTTGGA
TC96858	50.4769	5.22848	28.4285	128.625	29.7182	20.5302	46.8001	206.21	20.8577	164.067	68.477	375.134	235.39	257.124	56.882	2776.8	230.219	2297.01	1665.12	8843.42	2790.03	10770.8	9273.88	11451.9	24182.2	67829.7	3680.26	117749	CTGACTCGCTGATTGTCCGTGTGAAAGTTTGACAGACGACTTGACAGATCTGAAAACCCC
TC96859	6464.36	5273.94	5498.82	7164.73	5651.83	9054.04	4060.97	7920.69	4406.03	5785.1	5820.05	2872.74	2834.78	4687.96	4198.99	5029.4	5031.6	4344.55	4713.89	4637.02	5193.36	4248.1	3531.69	4213.41	2587.3	1829.8	1902.04	1224.31	GTCACGCCAGACACAGTAGAGCAGATGTACCAGAAAGCACACGCCCGCCATTAGAGAGAA
TC96889	163.861	147.302	224.669	185.68	245.099	302.269	223.941	232.364	211.033	168.055	218.994	222.53	236.926	232.325	212.497	234.558	290.135	252.685	207.705	301.58	259.112	378.6	279.827	279.056	470.384	744.014	380.486	720.293	GGCCAATAACTGTGAGGTGCTGACCACTTTGACTGCAGACGCGGGGAGGATACTGTCTAA
TC96960	1566.86	1572.14	1949.42	1964.34	790.76	494.544	2440.43	877.177	1562.96	1539.14	1429.07	3216.1	2266.19	1436.5	1981.28	3969.82	1920.17	3003.76	796.277	3464.38	1499.57	3754.35	5020.14	6506.58	7934.49	19502.1	6783.91	29550.1	CACGGTCTCTTGGATATGTGCTATAAATGGTGGTTCATTTGAGGGTGGGGTGAATAACGC
TC97008	6552.62	6686.3	10908.3	4685.7	8513.28	11545.6	5897.23	6018.35	5674.98	6850	5777.61	3849.77	4086.51	6657.99	5005.56	5880.16	5655.67	4031.7	7119.31	4136.91	6694.56	3721.55	4753.61	4673.19	4132.28	2745.3	2337.11	1863.29	AAGCTGGACATTTCTCCCGATATGGTTAAACCTTCAATGTTTATTGGAATTTTGTATGGA
TC97082	1891.36	1630.81	1735.56	1812.46	1581.47	1027.67	1413.7	1310.76	1339.1	1363.25	1487.01	1951.5	1848.78	1250.46	1566.34	2526.35	1552.56	2636.8	1180.14	2497	1353.31	2616.24	3909.47	3255.03	2343.72	3691.41	6171.53	9206.7	ACATATTCAAATGAGTGTGATTGTATGCTTTAACATGATGCAGTATGCAGCCATGTGGTC
TC97093	391.332	321.152	446.638	475.518	523.022	438.624	435.421	482.322	448.847	361.148	408.845	407.8	414.595	334.704	419.02	373.361	632.776	650.048	403.799	710.595	347.28	680.024	571.035	635.291	1993.27	4293.89	649.585	5864.95	GTCAACTCCCCCACTTAAACACATTTTAACACGCATGCATACACTCACGTAAGATATTGT
TC97119	121.039	117.807	116.366	291.096	45.2822	98.9454	102.018	123.764	129.482	177.527	117.146	147.419	101.669	113.453	81.1074	274.465	73.9996	255.131	163.167	246.093	240.977	332.756	388.908	598.793	197.301	217.175	584.714	1253.64	ATCTACGATGACAATAATCACCACAGCACCTTTACTGGCTTTCTGCTCTTCACTTAGAAA
TC97159	564.275	524.27	559.691	435.116	657.186	562.382	474.197	488.579	400.635	475.651	484.342	381.367	405.316	406.185	399.038	628.53	440.96	455.456	562.571	410.168	389.305	442.795	591.254	737.47	585.154	780.62	702.826	1195.88	CGATACCGTGGAAGAAAAATGTGCAAATGTACTTTTTAGAAGCATGTTCAGTTTTACAGT
TC97167	6440.79	2008.96	3020.95	3248.76	613.966	1126.6	3140.79	3769.36	3011.48	3629.83	4457.52	1406.98	1178.88	1149.8	1601.03	2125.26	1314.71	4115.07	1196.52	627.967	1090.82	890.282	201.763	524.823	54.4989	99.3391	515.066	353.132	CCACGCCAAGGGAAACCCTGACGTGGCCATCGAGAAACAGAGGAAGATTCAGGAGGAAAG
TC97248	19.2381	17.9776	9.89034	12.8178	11.3618	11.4616	8.31552	16.3804	11.9795	12.7688	12.3979	14.8847	16.8192	13.6685	15.804	15.1929	9.94589	18.963	16.7999	18.001	13.6109	24.6593	21.7476	34.0369	31.2962	44.6932	27.4846	45.1914	CAGACCTGGTGGATGGAAGACACTCCCCTCTACTGTCAAGATACCACTGGTGATCCCTAA
TC97251	19.5029	24.5136	25.5411	12.3332	17.6045	13.8941	21.1038	19.9265	26.2126	12.2857	9.40346	34.0024	26.1864	29.5249	28.3056	17.1321	37.8305	28.0276	24.1068	33.9122	23.7961	44.1565	33.8954	14.5538	47.0223	65.6743	68.1948	77.1916	ATTTAGAAAAATGGCTTTTACCTGTCTTTGACAGGTGTTCAAGTTCAAAGGTGACTGACA
TC97256	64.3692	14.2547	38.2806	9.53942	31.7158	4.54763	26.6862	8.82853	15.5104	29.9364	25.4164	26.4354	16.8649	19.3371	16.0084	6.12925	27.787	6.1223	50.1541	16.6077	20.7528	19.5939	39.2199	134.017	49.164	844.8	173.275	760.911	CATCCTTTCCCAATTGGATTATTAACAAACTTCATGCAGCATACAGTACAATCAGTAATC
TC97283	16.1544	16.2589	10.7273	32.1895	12.4493	11.3773	9.20506	32.2923	14.4544	16.9578	14.5794	16.5359	9.27665	8.4717	8.79561	15.1837	8.59145	13.4526	14.5048	13.7371	11.3657	14.6678	21.2523	65.3946	20.0179	31.2219	47.0065	48.3129	CGAATCTGCAATTGAACAAAACAGTAAGTCAAAACTCCCCCGAACGTAACATCCATATCG
TC97341	8.31588	8.81356	6.59648	14.687	16.7297	8.18884	10.6631	9.26099	9.39192	14.8635	14.3708	17.3677	6.30319	7.77926	11.8312	11.0215	18.2934	17.5586	8.49732	22.0536	19.1516	19.4925	43.9167	46.395	58.461	227.349	31.9132	138.401	GATCAAATCTACAGTGTATTGGAAGTAAAGAAAGGCCGTGCCTAGCAACCATTCAAGTCT
TC97343	141.61	128.949	341.805	549.246	191.122	111.991	324.083	241.483	385.693	260.832	303.339	502.602	338.483	247.261	681.57	762.934	256.585	1686.87	471.502	942.712	626.985	298.728	891.839	1007.63	625.023	1061.12	1419.9	1461.22	CTGCATGCTCTAGTTCAGCTTAGATAGGACATATTATACTGCTACTATGATAATCACATA
TC97385	590.365	655.501	763.526	624.25	711.783	683.17	555.21	507.296	761.455	663.356	678.53	398.906	443.059	591.68	467.41	530.61	486.139	716.558	539.626	366.578	569.865	482.804	1021.61	1252.12	1928.62	3205.85	767.589	5263.02	GTCTTTTTAATGGTAATTACTTGACTCCTTTTCGGGATTTGTATCACGAACACACTCTTG
TC97441	410.411	322.21	371.465	291.416	362.982	175.263	327.404	100.417	344.437	340.161	297.797	377.504	330.393	244.91	400.201	376.572	308.332	752.571	203.643	524.472	251.141	449.162	596.334	470.539	1206.71	2466.87	947.72	2064.05	CCTTCCTTAACTCCTTACTATTGATGTGCTCATATTGGATGTATCCATGTTTTAAAGAAA
TC97556	6.23105	14.4433	8.58485	11.7163	6.69004	2.16779	6.15809	23.3423	7.48641	6.99147	4.79391	191.586	348.589	18.2361	58.3353	71.1457	144.487	495.724	23.1403	517.379	220.178	1433.88	482.565	438.026	2945.59	8082.79	3247.48	8586.85	GGAGCGAATACAAGGAAAGTGTTGTTTGAGTGATTTTTACCAAGCGAAACCAGTCGGGAG
TC97597	282.054	443.037	653.138	565.839	269.679	484.327	364.086	361.148	486.003	320.342	393.004	341.453	325.02	317.016	320.875	464.351	306.523	621.804	396.106	386.259	610.777	726.092	679.271	749.663	598.468	508.795	2495.5	1735.27	AAGGGGCATGAAACTCCACTTCCAGAAAACCGTAATCCAACAGGTAATACATAGGCACAT
TC97620	832.965	2435.46	1514.87	825.348	533.082	437.822	1427.55	1077.37	2572.83	1626.07	1875.1	1948.27	3075.77	708.66	795.356	2719.48	788.255	3897.25	812.019	1471.18	1540.27	2056.21	3900.17	3343.37	10991.3	15790	7426.29	23305.7	CCGGGAAGAGGACCAATAGCCCGTCAGTAAACATTGTTGTAGCATCTTTCTGGAAAATAG
TC97638	21580.2	13859.2	18465.4	16941.9	16808.7	20562.3	13847.6	15947.3	13357.5	16625.8	16074.8	10898.9	8842.17	10240.8	9830.46	16175.8	10251	14624.1	13070.8	9234.6	10682.5	8994.86	11447.7	12040.8	7348.51	5834.25	7575.13	9512.6	AGTGAGCATAATGCAGTGCAATCTACCATTAATTAGTGAAGCAATCTTGGAAGTGACTTA
TC97654	27.3514	36.2974	64.5719	41.956	64.0416	92.8596	21.4834	46.8831	58.2377	32.0542	22.6638	27.7847	29.9426	52.6535	30.296	25.6222	33.995	22.4257	37.458	34.4618	23.6303	10.5305	18.6733	21.7452	21.1332	11.2739	9.06425	3.96187	GCAGCTCAGCTACACCAGAGGAGAGTTCAACAGAGCTTCTGTTTGCGGTGAACATGTTGC
TC97672	2702.81	3045.27	3223.75	4589.86	1485.92	1895.46	3001.18	3342.43	2914.33	2849.17	2795.6	5277.02	4760.76	2235.68	2156.03	5737.16	2351.17	7142.94	5963.93	11570.9	9381.23	10794.6	18255	33901.6	11880.3	31006.5	24590	72270.1	ATTCAGTGTTGACTGTAGGTGTGTGCACTCCTCTGTGTACGTTTCTTGATCCAAGCCTAT
TC97693	487.35	525.755	504.014	574.737	605.432	1122.31	636.708	468.595	501.238	481.552	446.389	375.689	453.696	537.402	449.306	557.792	481.658	251.411	425.834	378.231	563.326	298.561	356.69	248.592	433.867	258.698	172.418	161.304	AACGTGACTGACAAGGGTATCATCGCTCTGCATAAACTCAGGAGTCTAGAGCATCTGTAC
TC97702	2417.46	2002.9	2433.64	1490.16	2412.28	2871.36	1467.59	2048.23	1590.57	1782.88	1540.08	1514.56	1744.1	1396.43	1099.17	1912.67	1691.45	1444.42	1926.18	1374.64	1471.81	1645.11	1587.74	1436.45	1415.22	1019.12	1141.53	1132.72	TATTTGTAAAGGCACTTGCATTAGGTGAATAAATGATGCATGCTGTTATACTATTGCTGC
TC97719	21.3343	372.686	37.3272	59.19	13.4647	27.3582	102.879	75.3299	241.737	190.731	61.3773	17.0198	47.2034	56.1753	20.5053	52.631	5.9023	29.4541	61.6755	248.304	86.9616	102.622	1203.21	2255.75	2306.32	1425.12	410.508	2372.85	ATATCAACACACAAAGTCATGTTGCTATGGAAACATGACATGTATTACAAACACAATCCA
TC97748	365.76	260.888	382.755	320.304	350.083	335.819	306.174	239.033	363.522	270.896	271.508	237.263	285.602	293.211	257.993	348.464	283.526	394.343	271.434	293.743	365.773	258.897	370.442	353.702	349.412	515.831	577.642	741.159	AGCTTCTTAAATCTGTCAGTAGCTATGCGCACGCTCAATTCAAACGTGATGCATGTCACA
TC97804	563.458	395.766	623.686	408.639	392.922	1332.92	258.153	704.916	138.347	660.489	521.879	227.485	361.107	587.533	350.466	405.941	402.777	233.844	732.436	682.267	982.755	1833.51	97.1084	318.347	208.71	204.388	42.0194	80.0301	ACCGGAAAGTGATGTGGTGTAACTTGGACTTTTGTGGTAGAATGGCCTATAGTGATGGGC
TC97831	18.9596	26.7414	30.703	23.3424	30.1089	30.7101	22.0476	32.1478	26.2333	31.4531	21.785	19.4261	19.1458	18.2639	29.8706	25.426	24.8743	27.9279	21.539	33.7551	26.7907	35.5059	39.7162	44.4934	33.2952	45.6324	75.1042	54.4556	TGCCATGAATGTGAGTTGTAGAACACTCCCTTGGTATCTTTCAGGATCTCTGCCCAATTC
TC97889	30.8563	26.9896	63.2371	47.4226	33.4651	42.2615	181.955	66.1576	208.742	178.56	50.9062	53.7218	182.906	75.0042	61.3996	172.68	65.0506	162.216	29.9735	54.3617	104.675	92.5317	540.53	312.349	228.211	635.307	957.318	1054.59	AGTGTCATGGGGACTTCAGCATGTATCGTTGCTTCGGCAGGTAACTTTAGCTTACAAGCT
TC97955	3521.33	1859.72	2439.55	1619.46	2629.62	1964.75	1917.67	1412.49	1668.61	2155.25	2062.72	1568.45	1476.48	1800.15	1803.24	2245.85	2148.59	1807.22	2010.04	2205.1	1694.33	1953.69	1291.87	1483.19	1225.62	744.537	1379.69	924.569	TTTTTATAATGGTCCGTCATGCCATGAGTTTCACGCGACAGCGTCCATTTTCTTTCCCTC
TC97975	871.718	768.118	984.148	576.334	863.975	820.271	751.556	510.327	586.023	742.964	647.633	602.058	680.367	794.913	647.425	782.389	629.707	751.798	671.019	568.681	669.467	564.384	596.508	581.644	581.768	431.899	506.961	448.673	GTGCCCATCAAAGGAGTGTAGAACTTACCAATTCAAATTTACCACTGGGTTTGCTGGCAA
TC98005	1107.48	649.87	840.744	984.967	657.958	1030.65	827.837	986.876	824.627	900.977	1038.44	714.044	644.68	834.998	789.814	1362.57	597.266	1166.3	828.528	1155.09	875.468	1063.24	1557.77	1596.36	2377.88	1554.23	1088.63	1935.07	GAGATCCATGATGAGAACATTCAGTTGGTCCCCCAATTATTGCATGTCAGATAAGTGGTC
TC98022	1528.81	1111.8	2368.34	1651.58	802.375	589.633	2002.3	953.457	1341.01	1228.12	1354.51	2580.56	2851.9	1143.71	2115.11	3460.24	1593.96	4444	703.195	3196.11	1666.62	3165.78	3179.15	3675.06	7688.78	8630.95	8833.1	17200.9	TAATGACTGGGTTGGTTTGGTGCCAGGTGATAGAGGACACTTAACGGGTGGTAATGACTG
TC98035	443.899	804.207	1428.95	768.562	505.961	211.275	1370.77	308.738	1457	1685.06	706.49	2413.09	2120.08	877.767	1466.69	3068.92	1364.59	2423.71	666.233	3457.63	2352.6	5961.38	4706.31	2225.24	8416.02	9612.61	32759.5	13425.1	TGTGCCAAGTGTTCCTATCAGCAGGCTTAGCTTCAGTTAGGATTCATTCACTAGGTAATG
TC98089	1215.72	769.711	956.188	763.639	1071.31	911.734	791.419	555.011	662.793	654.883	671.555	855.738	658.103	804.904	752.134	1131.24	854.061	805.952	773.524	1180.4	876.256	1479.69	1431.1	1011.1	1239.48	1192.61	1408.48	2275.07	CCAGAATAATTCCCCAATCCACAGGGTAAAGCTCAACAGAAAATTCACAAAATTAACAGC
TC98149	570.593	394.916	540.473	548.847	411.741	467.512	454.194	551.248	476.812	466.757	379.316	424.648	477.388	384.391	375.807	599.14	406.582	645.743	347.983	558.485	349.563	429.321	678.993	722.071	749.087	1395.87	652.884	2601.58	TGGTGGTGGACAGAGAAAAACAACTTGCCTTAATTAGGTTACCTTGATTGAATAACTGAT
TC98154	2505.91	2672.3	3332.23	1906.47	2250.94	2064.42	2070.83	2098.4	2300.62	2009.99	1698.2	2871.69	3216.62	2105.72	2073.22	2585.67	2305.09	2520.09	1775.62	2311.75	1674.83	2392.31	3411.36	4668.26	4350.47	10513.2	6485.7	16144.1	TGTCACACGGTCTTTGTATTGTTCTTTGAATACCACTCTGATAACAAATGCAGCTGACAT
TC98185	162.149	99.3044	68.2912	71.4994	87.7779	55.212	81.2846	156.312	115.067	109.964	83.048	97.4786	100.904	115.319	150.533	70.6997	98.8059	121.072	92.2811	169.76	114.351	149.793	221.757	143.227	418.489	502.771	399.677	573.474	ACCAGTCCTAACACACTACACCCCTTACCTCTACCCAAGCACTACGAGTCATCGCTAAAT
TC98200	2143.55	1000.92	2030.42	818.342	2009.34	1513.71	1315.17	592.795	1019.65	1256.22	1103.4	941.839	840.746	1408.2	1191.25	1019.05	1404.07	786.11	1531.89	1405.01	1112.04	1010.31	803.805	768.412	851.54	413.572	213.313	226.881	ACTGTACCTTTTTTGCCTCACCCTTTTGTGGGGATACATTTAGTTTACCATATAAGATTC
TC98227	24.6284	17.3874	22.3788	26.1956	15.5949	9.00095	15.6258	20.4599	8.61134	15.9706	13.3775	23.6345	16.9229	16.5668	15.5594	23.2764	32.2537	26.8411	12.6493	15.053	9.51633	17.5406	5.54381	3.18581	5.63784	4.08077	3.31988	6.34253	AGTGAACACAAACTTTCTTGTGACCTCTCTATGTCGGTCTTTAAACTGTCTATCGATGTC
TC98228	42.1612	50.3661	33.675	39.4178	49.4872	73.4756	21.9462	52.0507	31.2039	36.0537	42.2604	24.1213	30.1766	40.0219	32.4654	38.1105	30.4396	16.9619	25.6021	18.8051	42.4174	16.335	28.7019	24.784	21.1324	15.5106	16.7119	5.17325	CGGCCTCAACAACCCTCACCAGGATAAGCAAGAGAGTCTGATCTCTAAAGCCACAGAGAC
TC98283	134.305	77.8655	223.081	74.8876	175.704	243.076	98.1716	64.8469	125.478	114.081	143.73	134.41	100.154	154.42	175.229	126.96	137.81	108.425	194.132	310.447	172.298	237.289	619.693	898.325	1474.4	1970.96	265.883	2983.66	TGATTGGGCTGGTGCTTAGTAACTTGAGTTTTGACCAAGGGATTTCCCTAGGCCGTGGTA
TC98288	2041.8	1401.33	2231.23	1855.66	1092.43	1307.36	1635.82	1463.48	1956.58	1663.79	1663.64	2803.93	1925.68	1255.35	1809.1	2778.07	1635.68	3559.26	1077.82	2767.61	1752.76	3170.43	2883.83	2773.83	3402.94	4681.76	4633.8	7881.52	CGGGAAACAAGAAAGCTTCCTACTGTATAAAACTTGACCATGACAGAATTAATAGACAAA
TC98321	471.079	320.784	592.046	523.065	500.133	592.791	549.398	518.192	450.514	413.965	435.033	353.866	304.844	497.298	464.167	471.094	456.583	464.117	520.213	389.749	718.723	515.595	972.498	865.767	660.144	843.78	731.703	1302.84	GCTTCCTAGCTGGTCCTCAGCCTCAGATCATGATGGCGACCTATAACATGCTGGCACTCA
TC98330	536.584	528.724	1085.06	624.984	1242.85	942.848	670.968	588.264	667.514	522.105	561.689	893.486	1124.79	824.967	561.754	1038.92	1023.4	828.151	810.269	795.685	756.917	645.954	1132.72	1561.65	3565.26	13175.5	1597.81	13775.6	AATATCAACTTGGAAGGTTTCCTACTCTTAATTTTTGGAGGCATTTCTTTTGCCAAGCGT
TC98332	1866.71	1533.73	2110.41	1973.93	1670.24	1608.12	1452.58	1259.31	1387.49	1469.03	1523.55	1555.46	1277.83	1472.36	1558.93	1875.2	1424.82	2271.37	1194.37	1943.07	1873.58	2590.86	2468.81	2315.03	2348.66	2251.17	3081.82	3163.94	ACCCACACTCACTTGTAACTGTATCAACATGGAGAACAATTACCATTATACTTATGTATG
TC98388	84.9065	46.6285	99.5636	59.9407	81.2943	35.6786	125.5	21.2039	141.34	49.5834	72.5501	244.228	352.642	99.2375	89.6432	174.336	250.824	335.772	61.944	249.609	136.054	246.725	312.777	90.4201	1388.35	897.731	813.269	1115.77	ACACAGACCTTAGACCTATGACCTACCTTAGACCTATCTCTTTACCCTGATCAAGGGAAC
TC98412	1621.27	1438.98	1739.17	1222.47	1608.39	2746.93	1612.87	1484.56	1309.31	1723.37	1178.04	828.539	991.901	1456.72	1057.02	1303.46	1164.29	955.359	1247.94	1252.95	1936.86	909.951	936.275	915.384	1096.25	493.793	403.404	306.227	CTAGACTGCGAACAACTGTCCATGACCATGCATCTTCAGGACACTCTCCATTCACCCTGA
TC98461	75.4436	71.1181	35.3162	88.2781	35.3658	27.8712	37.4257	114.583	41.0079	72.347	74.5962	93.8594	61.5876	24.4009	53.7607	73.3537	44.3547	115.426	32.7	69.8102	48.5578	60.0515	373.085	191.655	370.934	201.903	118.991	261.089	TCATCAATGATAAGATGACATAAACTCTACAGTGGAAAGTCTACACATCAGAGTTATCGG
TC98524	545.573	408.991	504.218	392.112	376.945	498.134	562.93	291.962	485.234	503.339	384.879	433.137	450.932	401.323	399.554	630.022	417.534	678.734	312.722	498.661	582.745	560.125	269.117	258.311	274.571	295.989	317.336	296.348	CAAGAGTGGTTTATGTTTACACCATCTGCCAACTGGCTCCAACTGCTCATGTTAGCACTT
TC98571	69.8892	54.9675	27.9239	45.44	52.5621	34.6981	36.6383	87.1826	29.9389	47.0222	30.0418	72.0618	66.7891	48.7688	28.2652	56.242	57.042	61.7816	75.6821	125.784	65.2124	279.759	140.978	93.9374	342.873	2252.88	125.712	2238.96	CTCCACCTGATCCCGTTCTATGCCGGAGCTCGTTTCCATGACTTCCACCATATGAACTTC
TC98582	282.356	373.39	280.082	388.559	338.749	450.425	291.089	330.165	311.877	347.496	297.595	374.726	389.063	354.858	311.869	385.454	340.971	427.803	307.064	509.909	371.654	497.329	455.963	334.448	653.965	612.746	628.452	557.81	TATCAACGTAAAGTGGCAGCCATGATCTTCGCCTCTCCTCCCACTGCTACATACGAAGAA
TC98584	5399.84	2833.76	3702	1925.13	3973.25	4044.86	3776.74	3081.88	2423.75	4276.59	4263.58	2955.01	3066.79	2263.05	2369.02	3469.73	3058.74	3961.24	4864.01	3344.96	4484.22	2485.21	8242.55	7419.23	7118.41	16803.6	10503.6	19853.5	GGATATTATTTACCTGGAAAATAGTCGTGGAGGTGCATTACTGGATACGTTTTTCCTTTC
TC98608	1062.52	764.507	1021.91	895.275	882.775	1004.22	666.871	816.388	787.035	723.169	685.287	522.179	598.907	883.059	613.278	919.468	748.358	660.853	774.068	719.976	815.607	595.751	682.771	683.264	553.096	419.299	465.889	442.339	ACACCACCAAGCACCGCTGGTACCCTGTGGGACAGTACCATACACGACGCAGAAAACGAG
TC98627	79.5379	43.4083	34.7139	66.1306	43.5845	50.9834	26.3352	64.8015	39.8362	50.6061	42.5321	33.1369	28.7831	39.3709	30.9645	32.8918	38.7612	26.8394	49.4863	38.4643	28.5916	32.9353	29.3764	30.7459	18.036	13.8771	16.5794	8.50405	GATCAAGGGCTGCACTTTTTCAACAGGATAACAACAAATTGCTGGTGAGTGGTCTAAAAC
TC98693	36.9572	15.5421	15.61	65.4076	31.0207	26.3533	19.6095	77.5336	24.093	32.851	48.4294	49.1269	24.4241	55.034	66.1545	66.3121	52.2576	101.373	73.3177	300.841	93.6427	287.451	55.8	43.9533	94.5156	125.836	51.6426	266.116	TAACGCCCATGAAGAAGCTGAGCATTGCCATGACAATGTCCAACCCCTGGGTGTGTGTTT
TC98694	172.77	96.9731	121.568	114.088	132.569	76.806	102.113	44.1235	91.0489	127.421	121.797	90.2345	86.4065	96.5864	115.87	117.549	122.692	142.45	116.6	101.217	88.0702	112.528	80.5884	50.9907	71.198	32.4307	15.9813	12.1335	AGATGCATTTCCTCGTTCATATGCTATGGCTCTTCTTTCAGTGGATTGGCAAGGTTAACT
TC98710	3715.85	2445.08	2900.12	3044	2543.07	2317.75	1919.11	2232.49	2208	2284.64	2487.63	2020.91	1705.12	2186.97	1765.28	3084.45	1960.32	2536.21	2234.94	3456.71	2510.76	2642.33	3370.51	3592.64	3957.84	5886.11	3127.43	5723.48	TTCAGGGCTCAGTAATGCAGGAGTGCTTAAGTCTTACATTTTTCTCCCTGTGTTTTATCT
TC98713	894.952	668.622	771.316	819.351	413.525	689.897	780.782	457.171	843.109	921.253	1050.14	1452.35	1961.8	284.758	1159.29	1076.81	576.629	2102.21	437.638	2462.56	822.093	2836.37	1462.32	2270.09	7549.1	11252.3	6595.4	19530.9	TACAGGGCCACCTGAACAGAGTAGCATATGCACACATTTCCTATTCTTTCCTGTAGACTG
TC98719	18.9005	14.0063	26.0568	36.9586	14.405	14.9382	21.6586	21.4553	25.5133	27.7154	35.1516	58.0425	83.5028	15.9531	38.8981	43.6558	41.8924	73.2043	21.9613	68.8397	39.9059	80.8324	101.356	46.8942	119.314	114.282	148.117	259.352	AGAGACTACGGAGCCAGTGTGAATATAAGGGATAATGATGGGGAAGAAGTCGTACCACTA
TC98729	184.301	128.608	119.864	107.394	122.492	118.526	139.152	88.8498	146.7	165.963	137.604	202.16	225.816	102.547	127.693	133.051	128.454	265.196	83.8749	167.918	123.631	215.529	201.205	134.868	2115.16	991.297	730.936	1660.52	GGTCAACCTAATTCAATTCATCAAGAGCCTGTCTGGAGACACCCGTCCCAGCCAACTCAT
TC98766	7142.57	7637.64	8476.32	4950.54	9081.96	11777.9	6064.66	6168.5	6236.29	7618.95	5722.07	4780.82	5754.17	7061.05	5890.67	5194.49	6634.97	4493.81	7491.78	5814.53	6321.45	5009.92	5782.49	4850.42	5320.91	3692.68	3409.93	2910.92	TATGCCAGTTAGATGTGTCACCTTGATGACTTCTGAACTCCAGTCCTAGTACGTGTCACA
TC98767	38.7297	11.8035	16.0221	23.5297	11.1163	5.97175	9.13865	17.9078	15.79	14.8975	16.1128	15.0706	26.3509	15.5878	15.0252	27.4484	9.26162	35.7631	35.1457	166.636	55.871	83.7661	291.996	210.746	650.005	646.463	596.219	651.847	ATGTTCAGTGAACTATCCCTAAATGATGCTTGCTTCCCTGACAAGTGCATCATGGGCTTG
TC98833	130.955	234.304	209.613	121.485	187.639	139.192	237.841	58.8418	179.749	152.446	124.217	247.035	269.732	228.223	222.606	231.638	317.277	327.265	165.683	344.409	224.897	337.816	660.031	319.484	1416.37	310.74	439.245	465.284	TAGCATTGTCCTGCAGCCAATTACATTGGAACTAGCTGTAGGTAGCAAGCAGTAATACGT
TC98920	34.7039	43.1047	35.4236	53.0816	66.1659	44.4215	38.9429	48.9547	35.4588	40.7479	41.4796	37.8857	32.9517	43.9252	35.1988	32.4734	52.2935	38.9469	50.8972	34.016	36.4171	37.9007	46.6106	60.4615	66.4211	76.8661	53.9857	107.6	CTTTTCTGAGCTATGATTCGGGGGACTGGGGCTCCTCTACAGCCTGAACGTATGCGTGGG
TC98921	246.885	147.996	280.822	573.256	159.102	385.414	177.879	682.711	171.844	323.221	423.581	108.478	69.6195	180.382	133.02	249.885	138.63	219.869	261.353	142.636	195.406	181.821	63.5665	80.3269	39.3525	25.336	11.0873	16.7052	TCAGGGCCAGGTGACGGACGACGAGATCAAACAGGCTCTGGGAGAAGTTTGACGATACCA
TC98944	24.3188	32.347	68.7322	23.0343	19.3998	21.8626	64.9848	56.955	57.3243	56.7692	68.35	166.387	113.245	25.7783	87.4613	139.978	89.7237	239.921	22.7375	232.308	142.457	213.464	113.853	63.6184	288.111	440.262	453.694	568.734	TCTCACGGTTCCTTGGTCGGGACCTAAGTGAAGAAACTCTGGATCGTGTAGCCAAACACT
TC98957	3250.84	2882.79	3754.92	2133.64	4815.09	3044.08	2734.14	2322.03	3194.46	2407.84	2631.76	3224.71	3486.78	3539.57	2400.14	3681.74	3397.22	3415.93	3447.12	3028.16	2899.73	3066.85	5190.48	6094.05	7907.25	14974	5540.54	26886.5	TTCACTATCTGATGTAGACAGAGTTTAGGGTGGTTGGCTCAACTATTATTGCACATTTTC
TC99128	68.8283	60.4178	96.191	37.1192	85.7107	109.713	79.8336	37.625	49.7202	58.5114	76.6355	137.493	106.738	69.0277	92.135	86.7087	97.6658	166.655	74.9208	184.708	109.889	187.622	126.739	94.4423	822.595	886.406	354.032	819.74	GAATATAAAGTTGTCGCCTGTGAGCTCGAGCGTCTTCGTGTGGATTGTCTCCCACCGCAG
TC99154	28.1592	21.4141	20.181	25.9797	18.6711	26.273	11.1732	10.2552	19.2158	28.3462	25.8262	13.7543	11.7426	17.6959	18.5262	14.1661	16.5149	15.6526	11.8053	15.3452	15.622	9.57163	13.799	11.1713	13.956	7.93424	8.47333	8.69658	GGAACGGTCATCGGCCATACATTGCGGGATCCCTGAGAAGTTTGGTATATAGCTTAATGT
TC99162	286.26	107.391	96.2866	205.696	55.057	184.233	129.881	132.267	126.948	282.513	178.563	116.008	126.465	90.5054	107.693	146.334	121.626	193.957	99.5812	203.207	138.648	147.429	62.7357	53.9595	38.0684	45.6869	41.2274	46.9789	GATATGACTGAGCCTCAATCCAACCTATGACTGGTTATCATCAGTCGCTTTGCCCTTTCA
TC99197	476.811	276.834	338.634	448.299	102.658	155.722	265.007	300.059	465.964	325.854	433.39	686.708	462.785	182.704	358.937	784.901	331.396	861.523	209.283	591.799	306.952	640.106	916.722	1009.84	1220.46	2825.61	1625.63	4269.27	AAATGCATGCAGAACAGTAGGCAATGCCTTATTCATAGACACACTTTTCTATGAAGACTT
TC99234	834.433	1047.35	1305.93	655.311	1494.95	687.854	607.869	595.284	559.999	749.869	745.738	646.355	519.774	685.179	697.79	563.126	647.474	770.916	409.905	648.655	689.347	480.959	789.822	1037.89	1027.31	1123.64	977.532	2133.72	CCAGGAAAGTTACAACCCTAGATGGAGCAGAGGCTTATGGGATATGGAGTTTAAGCAAGC
TC99264	1485.5	1997.85	2185.02	1820.96	1674.21	1901.55	1578.19	1783.83	1453.85	1639.31	1302.94	1299.62	1459.42	1727.82	1346.13	1786.42	1278.2	1207.21	1700.61	1413.69	1777.83	873.592	1247.84	1364.94	1132.25	758.764	680.852	863.411	TGAGTGCACATTTTGGGGAGAAGGTTAGAGAATTGTACTGCAGCCTGAGATATATTCCCA
TC99275	589.345	611.815	785.424	710.483	934.882	848.158	672.702	821.924	638.384	614.364	442.716	531.479	662.096	842.561	565.724	623.701	965.38	645.322	720.949	1364.91	760.155	1151.19	654.101	370.537	542.614	349.053	217.603	134.628	TGCTTCTGGTCCTGCAGTCTCTTCAGGTCTTCTGGTTCTACCTCATCGCTAGAATCGCCA
TC99286	1703.67	1686.9	1936.77	1355.43	1960.55	1633.89	1213.13	1207.05	1129.19	1338.79	1417.49	1060.3	1022.07	1368.87	1322.25	1500.46	1351.98	1136.66	1438.42	1275.72	1227.36	1221.75	1528.84	1761.88	1372.53	1785.47	1214.81	2193.72	ACTAGATTCCTCTCATTCAAATGTATTTAACTGTTCAGTAAACCAAGTGCAGTAGAAGCA
TC99300	129.332	124.68	91.2005	168.487	98.5302	77.8517	90.2816	134.201	113.407	130.526	155.663	153.908	164.736	78.1449	116.658	130.777	96.6233	186.934	73.3785	150.622	95.3019	159.158	121.831	203.638	710.739	1400.91	222.698	1965.46	TCATCTGACCACTATTTTGTATCAATCTACTCACTGGTGCTTCCTGCTTGAATTTTTGCC
TC99368	1336.39	1039.51	1547.76	833.18	1125.45	1097.36	742.553	820.611	1033	811.489	913.272	631.819	613.575	847.882	869.31	863.747	725.149	804.763	1025.77	729.289	889.506	650.611	1101.24	1566.73	982.212	1209.44	1006.7	1915.04	CCCAGAACTGGTTCAGAAAGCTGTATGTTCTATAATGGAAGGGGGTATTTTTAAGTATAA
TC99370	88.3805	105.879	21.0467	78.0098	56.5945	76.4509	29.9052	207.35	50.1922	72.5819	76.3734	38.6108	36.6737	35.6334	50.7075	34.931	18.8584	32.6805	73.1679	41.4863	90.8487	51.2925	113.657	145.911	630.438	678.46	74.716	1072.61	CAAACAAGCCATATCCACCAACCACCCGTCTCATTATCTCTGACATACTTCTATCGTCAC
TC99389	54561.2	6570.05	8206.93	7619.14	1992.32	556.989	6524.75	8179.08	3884.92	16237.6	35829.9	5191.37	3733.24	5919.04	7640.17	13872.8	8078.92	14864.2	3519.49	11780.2	2225.12	10760.5	486.087	797.938	717.444	179.73	847.899	2389.47	AGAACCAAGCTTTGTGCCTGTATCTATTAATGAATAGTAATGAATAAGAAGAGCTGCTCT
TC99393	752.221	651.91	765.265	525.821	717.437	856.006	494.531	560.219	506.123	633.624	547.816	490.472	463.982	526.699	428.035	613.529	515.817	569.975	618.752	539.589	543.174	506.988	815.662	895.749	785.33	1253.06	757.544	2098.27	ATGGCAGAGTCTTCTGGGTATAATTTATTATATTTCAAGCCACGCATGCAGTATCTGTGG
TC99402	123.621	53.1649	93.6184	480.596	113.878	149.39	53.8655	204.12	85.0871	84.0345	134.48	154.372	178.54	109.989	363.791	207.57	174.338	370.024	122.115	2477.35	343.039	1943.88	694.3	822.038	1003.12	666.995	910.949	1168.57	AGGGTGGAGTCTTATGTCAAGGCTTCTGTGCCTTAAACGTTGCCCTTGGAGAGTGTGTCA
TC99544	52.2422	59.3534	79.5367	112.682	24.6394	39.4256	55.985	74.2765	90.486	74.3308	71.5508	72.0784	72.9492	33.342	46.0865	61.1916	50.2508	98.5422	34.9552	44.8728	36.6874	51.5196	166.096	321.682	129.389	493.875	149.13	464.52	TAAAACAAGCGAAAGACACGGATCATTATCCGAACGTGGAGAGAAAAACAACGAATCATT
TC99568	78.11	40.0603	77.3412	54.6631	111.015	81.9339	61.1906	55.23	68.0769	37.0337	64.6697	91.124	83.5762	77.252	85.5718	44.5175	99.9686	96.6871	68.5978	88.0014	77.1106	79.644	117.048	102.18	165.238	163.37	140.307	141.486	ACAGTCATTCCTGCTTTTTTGTCGCATCCTCAGTCCACAGCATTAGAAGGGATGAGTATA
TC99616	34.4867	70.7928	37.5631	65.7984	65.9055	76.333	42.6748	39.8156	41.7223	38.7925	57.2387	37.4615	44.9187	37.1822	45.3229	43.8986	52.9347	47.8715	53.2492	53.9059	58.0353	58.5179	45.9202	85.5512	97.3683	190.725	78.5876	191.535	CTGAATTGCTCTCGCTGGAAAGTGGAGGCGCATCGGTCCCCTGCGATCTGGCTATCTAAC
TC99637	129.688	19.9526	18.9435	104.089	14.3591	17.7787	23.4795	52.9935	25.4607	38.6196	65.8048	48.633	22.3205	14.0085	32.8731	62.995	45.5938	48.8441	43.5045	171.446	58.7444	118.528	230.016	263.918	621.473	649.076	391.654	1168.44	GGTAGAGAACCTACGGTGTAAAGGAAACTCCCTGTTAACTCAAACCCTCTATATCCTCTG
TC99644	2123.19	1962.79	2885.93	1734.95	2823.67	3366.98	1761.3	1685.85	1723.87	1766.79	1586.79	1259.42	1320.23	1590.13	1358.87	2155.16	1855.43	1539.97	1715.83	1771.8	1923.02	1557.1	1813.63	1902.84	1332.14	1125.51	1141.58	1417.92	CATGAACGTGTCAACCTAAAAGTCTAATGGCTAGAATTGTCCTTCCCACTCTGAGATGTA
TC99660	610.088	319.967	449.987	400.263	542.754	354.456	799.204	193.115	449.946	442.708	295.204	371.316	357.882	465.824	523.878	536.328	423.136	431.975	400.817	479.911	641.171	500.752	730.512	900.812	2257.28	3087.43	715.018	6522.68	TGTAGGAGAAGTCAAAAGAAAGAACCTCTGAACCATCATTCAAATCTCTGTCCTGCTTCA
TC99672	159.367	120.381	161.962	266.426	77.2619	108.374	173.364	226.773	176.166	168.505	190.934	384.06	197.465	256.541	196.633	716.836	227.155	1022.99	270.064	2749.63	333.152	2044.56	209.639	489.994	429.19	725.109	392.829	517.138	CAAGGGGCTTGTTGCCAACATCAGTCCCAGTGACAGACAGTTGAACTGGCCCTATTGCTC
TC99679	1040.35	991.912	797.102	735.17	1438.37	968.701	1038.25	594.731	856.191	1030.76	709.941	1016.19	916.861	1175.15	1014.21	1328.01	1169.58	874.996	1087.18	1053.93	1088.6	1040.74	760.576	568.922	704.668	464.851	523.751	263.289	CACACCTTCCTCTTTGTCCAGTCTCCTCCGGCCACACCAAGGGAATAAACCAAGTCTATA
TC99848	465.071	105.825	303.5	403.828	124.606	74.6621	249.748	200.832	283.859	169.134	529.37	479.355	209.036	122.275	237.571	844.991	162.323	609.925	193.791	1185.98	352.614	809.899	973.38	1173.79	1466.81	3441.12	811.966	5390.59	GCTAGAGTAGAATATAACAAACTTTATTGTGCCAAGGATGCAAGTCCTATATACACATGT
TC99850	9507.14	6426.28	6580.37	8881.51	6649.61	6463.47	6620.26	6350.82	6145.98	7179.98	6229.16	7251.54	7365.19	5118.95	5759.79	8362.6	6088.89	7941.12	5032.51	9443.97	6649.61	7446.49	10051.3	12692.7	17732.8	31611.6	17645.9	38011.5	TACTGGCGTCTCCACTCATGATCATACATGATAAAATGTGACGACAAGCGAACTCTTGTT
TC99865	119.472	97.9911	46.9597	205.5	75.2819	103.525	71.2389	135.758	94.8944	110.276	118.344	126.888	112.12	58.3789	76.8294	98.6888	86.3832	117.72	186	187.574	198.214	177.364	314.178	183.146	239.605	356.359	229.724	359.478	GCTGTGTATCTTCCTGCTGGAGATCCTCGCCGGTGTCCTGGCCTACATCTATTACCAGCA
TC99955	744.427	380.793	557.295	791.622	256.736	302.717	581.458	514.221	515.641	596.766	522.566	615.564	503.481	401.433	558.263	817.904	479.772	999.802	271.661	1112.12	429.248	1224.45	1052.61	2218.3	1923.94	4568.19	2387.21	5607.46	AGAACAATGTGACCAGCAGGATCAGGATCATAAAGATCTTCGGGTCAACCTTACCACTAG
TC99976	5.38268	8.9135	4.50489	14.5004	9.23231	6.27305	4.37569	16.9492	7.34018	8.38821	7.69858	14.4752	9.92358	7.4086	9.92642	7.7798	7.12184	16.9585	8.29519	8.49102	7.552	11.964	28.0432	18.3103	42.709	35.3197	184.962	22.5893	TAACCCCCTTCGCTTTTAAGCCTCGTTGGTTAAGAGTTGGACCCCAATGAAGAAGTTTAC
TC99979	24.0353	22.9686	44.3657	41.7019	28.565	17.8719	43.9432	27.5415	14.8169	37.1885	23.1802	30.3232	33.6948	40.1405	33.1847	84.1979	48.9919	26.88	44.2001	43.8577	30.4399	60.587	61.0444	62.4175	353.077	219.513	75.0139	139.856	TCTCTGTAGTGTGAGAGCCTGATTTGCTAAAGGGTCAAATAGAAGTCTGAGACAATACTG
TC99984	454.816	544.738	732.547	599.236	706.544	395.222	634.864	347.69	471.724	461.757	656.766	895.915	860.446	526.724	731.414	1060.04	606.813	1532.63	533.254	885.498	736.174	949.145	1324.59	1397.63	1257.67	1572.68	3044.4	3019.79	ATCTCTGGCTATTTGATAATAGTGTGCATTCTCTGTCATGTACCTATGTATGAATATTCT
TC99985	167.997	149.868	439.178	674.952	381.761	259.061	689.982	313.506	333.114	357.689	405.103	662.225	653.754	472.16	632.835	861.243	381.331	862.346	300.885	793.81	629.448	1620.96	586.849	1267.7	1387.19	3699.76	1187.05	3356.51	CCCTAAAGAGGTTATGTGATGTCTAACAGTTCAGATACAGTGGACATACTCTGTCAGTAA

## Sheet: Xenopus
	NC1	NC1	NC1	NC1	NC1	C1	C1	C1	C1	C1	C2	C2	C2	C2	C2
ProbeName	208_Z1_16_4imm_bis.txt:gProcessedSignal(normalized)	208_Z3_13_4imm_bis.txt:gProcessedSignal(normalized)	206_Z3_4_4imm_bis.txt:gProcessedSignal(normalized)	204_Z2_10_4imm_bis.txt:gProcessedSignal(normalized)	205_Z1_7_4imm_bis.txt:gProcessedSignal(normalized)	204_Z1_11_6imm_bis.txt:gProcessedSignal(normalized)	204_Z4_5_6imm_bis.txt:gProcessedSignal(normalized)	206_Z4_14_6imm_bis.txt:gProcessedSignal(normalized)	205_Z3_8'_6imm_bis.txt:gProcessedSignal(normalized)	207_Z1_17_6imm_bis.txt:gProcessedSignal(normalized)	205_Z4_12_6mat_bis.txt:gProcessedSignal(normalized)	206_Z1_15_6mat_bis.txt:gProcessedSignal(normalized)	207_Z2_18_6mat_bis.txt:gProcessedSignal(normalized)	208_Z4_6_6mat_bis.txt:gProcessedSignal(normalized)	204_Z3_9_6mat_bis.txt:gProcessedSignal(normalized)	Probe sequence
A_10_P000002	840.816	825.202	1082.38	1734.89	886.529	965.969	490.027	667.085	639.018	398.644	139.179	153.369	40.458	122.031	115.927	GGTCTTGCATCCACGCCAAAGGCTGCTCGGACAATTTTGCAAATATTTTGGGTCTCTAAA
A_10_P000004	5949.32	7764.07	10184.1	4453.91	5545.81	3443.47	3697.09	2892.17	2849.78	2931.93	4434.07	6452.36	5336.56	6236.23	4697.67	GTGCCTTCATGTGTCTCACCCTGTGCGGAACTGCTGTGTCATTTGGACTATAATGTTTTT
A_10_P000008	333.939	364.592	345.415	407.28	302.571	367.414	316.674	285.204	308.112	367.579	405.434	497.324	433.594	552.42	425.913	ATTGTTTTCCTCGCTGCTGCTCTAAACTCAAGATATGGCTTTTTGATGCTTTCCCCCCTC
A_10_P000010	8452.71	8186.3	5758.83	7440.66	7688.49	24822.5	12128.5	33391.8	24985.2	21858.5	3763.99	680.326	1172.9	2281.55	1739.62	CCTTTTTTATAGAGGTATGCAGAGGGTTTACTCCCTATTAAAACCACTGGAGAATCTTTT
A_10_P000022	798.699	559.85	804.096	653.898	900.118	459.805	546.92	644.943	776.901	613.703	287.406	402.912	374.101	346.031	245.219	AGGCTTTATGCATTATTCTACCTGAAACTGTTCTACAGAAATAAATATAAGGTGGCAAGG
A_10_P000033	4841.62	5072.72	4846.22	4707.42	5002.09	6514.08	7844.6	6475.37	7347.16	7514.5	8871.09	9639.25	8782.61	11143.1	8629.4	ATGCAGTGGAAATCTCTAACCATTATTATTTTTTGTTCCCAAGTCCATAATGCTCTTGTC
A_10_P000040	1442.6	1299.86	1278.01	1516.27	1496.56	1704.92	1443.85	1698.87	1975.87	1982.68	626.513	833.086	720.216	655.219	841.972	GCGTCAGGTGTTTTCCAATAACAAGCATATATTGATCCACAAGCCTGTCTTTTTCCTCTC
A_10_P000041	7317.63	13468.1	11854.8	6563.39	8676.91	2547.13	6415.07	6514.08	2151.14	2384.35	667.658	2540.21	316.456	1122.35	353.691	GTATTCCTTGGAAAAGACCTTTGCATATATGATTGCATCAATATTTAGGAGCCCTTTAAG
A_10_P000046	168.686	333.602	174.484	138.377	274.806	151.913	364.592	452.662	417.58	230.853	1713.29	2571.61	1286.06	1835.76	1809.82	GTCTTCTGTCTGGTGGGTATACGATACTTGCCACAAGTTTTATAATCAGGAATGCGACCT
A_10_P000049	521.812	392.463	105.145	207.283	603.757	813.679	715.316	1946.87	1792.97	1302.58	509.289	494.105	424.188	376.839	727.822	GGATTGGTTGCCTATGAAAGCTGCCAGGTATTTCATTTCAGCTGTATAGACTGAATGTCT
A_10_P000050	286.852	413.2	473.069	423.454	434.441	419.643	629.069	570.354	661.474	418.578	650.974	717.769	429.246	823.947	667.658	ACTATTTAACTCACTAATTCTCCGATAAACTCAGCTCAAATTCTGGTCTCAGTTATGTAG
A_10_P000059	46665.8	62900	29313.2	50522.9	63662.4	3840.32	2429.3	4074.49	6583.38	3455.16	417.768	263.591	216.858	253.086	249.366	ACCCAAAAGTTGACAGTGATACCATTGGGTTTGAACTGAAACCGAGGATCTGTACCTGTT
A_10_P000065	808.685	886.529	722.261	687.958	840.816	506.787	592.754	977.174	629.465	748.988	2362.43	4656.94	4380.57	2811.32	3363.8	TACAGGGTTTAACTAATATTCGTAATTTTTGGGAATCACAATTCATATTTCACGGCTGGC
A_10_P000068	289.213	179.357	218.077	254.783	249.366	352.08	405.912	484.608	502.597	522.612	131.201	60.2602	188.126	147.159	141.779	ATCTACAGACCTCCCATGTTAGTGCTGACTCTTCTGACCTCAAATATATAGCACATCTCT
A_10_P000080	1951.28	679.495	975.756	1373.97	704.221	139.115	150.604	270.613	127.548	275.13	94.9707	80.0475	63.1657	43.3285	311.632	AAACACTGCCACACATGGCCGATGAATGCTTGCAAAAGTGACTTGCATAGTCATTGGCTT
A_10_P000087	96.1543	52.1126	59.3702	44.0941	52.794	49.6833	51.4566	63.5208	50.1375	60.9864	96.0269	83.22	116.287	160.391	98.0004	CACATGCCCAGTTTATTGGGACAAGCAGAACTCTATAGTATATGCCTCCCCCATGCTATT
A_10_P000090	3469.64	2890.46	2910.99	2793.65	4756.99	705.169	899.716	1016.83	2316.8	1430.2	379.829	269.048	890.62	472.829	411.096	TGATGTCAGCAAATGAGAGCCTGGCACACAGGTTTATAGTAATAAATTGCCGTCAGTGAG
A_10_P000093	3635.14	2149.23	2429.3	4071.4	2953.47	583.305	532.625	410.638	549.96	426.325	759.971	475.765	398.421	636.721	423.075	GTGCTGATAAGCTGTAATTATGAAATATCCTCTCGGACAGTAATTAGTGACCCCCTGTGT
A_10_P000101	1222.01	1333.09	1433.24	1495.75	1965.71	755.217	882.353	1629.99	1126.55	669.453	2729.93	1544.18	3410.11	2211.42	4063.71	TATATATCTATGTATAGATGTGTTCTGGAAGCCTGTTGTCTTTGGTTTTCAAAATGCCTG
A_10_P000104	1439.3	938.16	1513.15	1028.67	937.285	1531.89	944.315	1643.83	733.778	3084.69	445.504	321.744	510.214	402.912	444.378	GGAGTATAGAAGGCTCAATACTCCATGAGATGTTCTATCCCCCTATAAATGGGGGCTGAA
[truncated: 4,200 more rows]

## Sheet: Cow
	NC1	NC1	NC1	NC1	NC1	NC1	C1	C1	C1	C1	C1	C1	C2	C2	C2	C2	C2
[truncated: 3,868 more rows]

## Sheet: Mouse
	NC1	NC1	NC1	NC1	NC1	C1	C1	C1	C1	C1	C2	C2	C2	C2	C2
[truncated: 7,088 more rows]
