# Supplementary material for: Oocyte-somatic cells interactions, lessons from evolution
Source: BMC Genomics. 2012 Oct 19;13:560. doi: 10.1186/1471-2164-13-560 (PMC3532176; doi:10.1186/1471-2164-13-560)
Supplement: Additional file 2 — RefSeq accession numbers used for the OrthoMCL analysis. For each species, the probe names and corresponding NCBI RefSeq accession numbers used for the OrthoMCL analysis are displayed. Data from different species are displayed in separate sheets of the file. For rainbow trout, the corresponding zebrafish protein accession numbers used in the analysis are shown. [file 1471-2164-13-560-S2.xlsx]

## Sheet: 706_zebrafish
Trout Probe name	Zebrafish gi	Zebrafish acc#	score	e_value
TC100047	41055359	NP_956696.1	332	0
TC100202	94536942	NP_001035412.1	259	0
TC100371	50344750	NP_001002048.1	501	0
TC100492	61806709	NP_001013587.1	259	0
TC100595	57617215	NP_001003540.1	516	0
TC100789	60279651	NP_001012498.1	714	0
TC100804	50539996	NP_001002468.1	280	0
TC100875	62955471	NP_001017749.1	374	0
TC100880	189523398	XP_001340244.2	375	0
TC100980	189522348	XP_001918844.1	448	0
TC101063	169259800	NP_001108571.1	197	0
TC101135	189521093	XP_001333600.2	250	0
TC101139	41152388	NP_956302.1	190	0
TC101170	41054245	NP_956083.1	198	0
TC101266	56744251	NP_570987.1	308	0
TC101290	113679116	NP_001038862.1	427	0
TC101346	57770576	NP_001009917.1	235	0
TC101413	50344836	NP_001002091.1	185	0
TC101468	51011069	NP_001003490.1	330	0
TC101515	189540930	XP_001919804.1	209	0
TC101636	189532887	XP_001331465.2	242	0
TC101661	189536349	XP_001332949.2	215	0
TC101900	189520676	XP_001333295.2	184	0
TC101942	125824056	XP_001344243.1	387	0
TC102015	51467970	NP_001003862.1	243	0
TC102019	189531843	XP_001918510.1	238	0
TC102189	27545219	NP_775337.1	342	0
TC102226	51592149	NP_956012.1	665	0
TC102542	66773074	NP_001019605.1	365	0
TC102565	41053925	NP_956256.1	306	0
TC102744	130492387	NP_001076337.1	185	0
TC102766	113951745	NP_001039313.1	224	0
TC102882	50345016	NP_001002178.1	288	0
TC102918	125833720	XP_690821.2	275	0
TC102936	195546853	NP_001124290.1	210	0
TC102963	54400480	NP_001005989.1	230	0
TC103146	125829137	XP_001341464.1	151	0
TC103147	189542500	XP_001922761.1	216	0
TC103193	58801526	NP_958876.1	521	0
TC103225	110626145	NP_001005777.1	195	0
TC103260	189519602	XP_001923770.1	246	0
TC103315	158534043	NP_001103577.1	197	0
TC103362	189526226	XP_001331509.2	246	0
TC103473	189519285	XP_001332616.2	247	0
TC103577	77993326	NP_001030154.1	268	0
TC103630	41152040	NP_958448.1	241	0
TC103686	189524439	XP_001332249.2	255	0
TC103713	57525643	NP_001003623.1	333	0
TC103758	47086993	NP_998504.1	350	0
TC103769	47086993	NP_998504.1	268	0
TC103838	33504523	NP_878288.1	193	0
TC103869	189521798	XP_001340162.2	209	0
TC103907	125836988	XP_001331424.1	217	0
TC104233	51011089	NP_001003503.1	203	0
TC104399	47086669	NP_997851.1	228	0
TC104416	189525349	XP_688995.3	244	0
TC104606	54261749	NP_955923.1	261	0
TC104656	57524680	NP_001003755.1	314	0
TC104679	189533114	XP_695978.2	550	0
TC104719	238650179	NP_001013464.2	323	0
TC104871	41152213	NP_958493.1	232	0
TC105133	193788703	NP_998529.3	206	0
TC105209	189536627	XP_001342149.2	264	0
TC105235	50345090	NP_001002216.1	267	0
TC105366	189546083	XP_001921751.1	189	0
TC105540	87239964	NP_001034602.1	329	0
TC105585	167963518	NP_001108154.1	323	0
TC105641	50344860	NP_001002102.1	279	0
TC105642	150378483	NP_001092897.1	223	0
TC105731	148231532	NP_001082974.1	191	0
TC105799	113682210	NP_001038515.1	471	0
TC105943	66773074	NP_001019605.1	239	0
TC106027	169790878	NP_001116093.1	303	0
TC106063	62955565	NP_001017796.1	233	0
TC106142	148236283	NP_001025415.3	370	0
TC106155	157311743	NP_001098606.1	271	0
TC106233	189533114	XP_695978.2	271	0
TC106246	52219096	NP_001004624.1	321	0
TC106247	189520805	XP_001334673.2	185	0
TC106481	187608218	NP_001119868.1	349	0
TC106485	189528390	XP_001331491.2	225	0
TC106637	56693255	NP_001008592.1	189	0
TC106808	41053621	NP_957149.1	266	0
TC106866	158517978	NP_001103511.1	510	0
TC107122	47086843	NP_997757.1	197	0
TC107141	52218926	NP_001004541.1	475	0
TC107176	41152365	NP_956262.1	256	0
TC107276	189517055	XP_001341446.2	206	0
TC107294	54400608	NP_001006053.1	337	0
TC107460	68448491	NP_001020336.1	281	0
TC107496	61806709	NP_001013587.1	909	0
TC107611	89886315	NP_001034912.1	349	0
TC107681	189522426	XP_696414.3	224	0
TC107774	51230567	NP_001003735.1	191	0
TC107780	189539298	XP_001919437.1	239	0
TC107784	189518707	XP_001339183.2	212	0
TC108174	189515569	XP_001334094.2	194	0
TC108187	125951222	XP_697248.2	372	0
TC108245	41053718	NP_957458.1	186	0
TC108296	47086827	NP_997766.1	240	0
TC108665	18859535	NP_571090.1	209	0
TC108843	41152044	NP_958446.1	221	0
TC108918	50540166	NP_001002550.1	402	0
TC109066	55925383	NP_001007447.1	456	0
TC109116	47087359	NP_998569.1	367	0
TC109125	224589094	NP_001139161.1	184	0
TC109208	47085971	NP_998350.1	258	0
TC109305	189520412	XP_001333001.2	348	0
TC109381	50344760	NP_001002053.1	297	0
TC109421	189523292	XP_001330931.2	207	0
TC109442	148540032	NP_001038468.2	307	0
TC109507	42476258	NP_571873.2	263	0
TC109852	189535050	XP_001330888.2	197	0
TC109936	189538410	XP_682797.3	219	0
TC109984	189545881	XP_001923136.1	263	0
TC109985	189518735	XP_001918436.1	188	0
TC110032	125837336	XP_689050.2	340	0
TC110053	148231476	NP_001038504.2	338	0
TC110166	125823900	XP_001336000.1	221	0
TC110252	41054597	NP_955882.1	210	0
TC110255	130488540	NP_001076272.1	478	0
TC110289	59933278	NP_001012386.1	254	0
TC110302	189527715	XP_001923706.1	291	0
TC110348	51011113	NP_001003515.1	282	0
TC110459	54261749	NP_955923.1	377	0
TC110559	41152065	NP_958490.1	667	0
TC110562	125847917	XP_001337468.1	192	0
TC110661	112807236	NP_001036786.1	190	0
TC110771	54262125	NP_958483.2	296	0
TC110808	61651682	NP_001013279.1	373	0
TC110854	55925235	NP_001007337.1	265	0
TC110906	189518977	XP_687267.2	214	0
TC110950	125829449	XP_001335744.1	372	0
TC111027	39752647	NP_945329.1	488	0
TC111078	189531304	XP_001339350.2	189	0
TC111095	224496052	NP_001139066.1	311	0
TC111157	125842845	XP_694555.2	199	0
TC111224	189546681	XP_001919120.1	224	0
TC111274	47087255	NP_998682.1	398	0
TC111432	189534283	XP_001923556.1	340	0
TC111523	189535482	XP_001918570.1	228	0
TC111529	189539648	XP_693439.3	308	0
TC111626	189524068	XP_693818.3	184	0
TC111657	189536849	XP_695641.3	241	0
TC111696	41053897	NP_956526.1	268	0
TC111930	62955773	NP_001017901.1	246	0
TC112190	182507159	NP_956797.2	728	0
TC112299	189531546	XP_688408.3	323	0
TC112472	189530091	XP_001920018.1	325	0
TC112527	125820034	XP_687633.2	220	0
TC112581	18858305	NP_571758.1	330	0
TC112684	47086053	NP_998403.1	359	0
TC112722	189521326	XP_001920736.1	280	0
TC112740	121583786	NP_001073421.1	403	0
TC112746	125839926	XP_001340860.1	201	0
TC112751	41053583	NP_956585.1	568	0
TC112864	62955119	NP_001017575.1	631	0
TC112971	50540334	NP_001002633.1	424	0
TC112991	61806522	NP_001013494.1	187	0
TC113057	125851936	XP_689729.2	260	0
TC113401	41054527	NP_956840.1	263	0
TC113711	189530566	XP_001338064.2	129	0
TC113852	66472756	NP_001018600.1	218	0
TC113889	189532539	XP_001341554.2	227	0
TC113911	189529526	XP_692703.3	192	0
TC113989	41054417	NP_955983.1	270	0
TC114029	52219138	NP_001004651.1	204	0
TC114517	125835060	XP_001338393.1	419	0
TC114573	125829940	XP_689123.2	303	0
TC114730	56693287	NP_001008608.1	607	0
TC114840	189519121	XP_683545.3	212	0
TC114975	189531431	XP_697494.3	366	0
TC115014	125837187	XP_001341878.1	331	0
TC115069	41053583	NP_956585.1	727	0
TC115124	189520693	XP_001923830.1	517	0
TC115138	27545253	NP_775359.1	237	0
TC115253	47086835	NP_997761.1	185	0
TC115283	169259762	NP_001108558.1	245	0
TC115312	125864313	XP_001337095.1	298	0
TC115377	189530336	XP_001921065.1	302	0
TC115414	41054525	NP_955916.1	171	0
TC115444	188536006	NP_001120938.1	394	0
TC115523	189521576	XP_001338671.2	211	0
TC115526	189529382	XP_001920411.1	248	0
TC115704	113681971	NP_001038472.1	248	0
TC115730	189522758	XP_001918611.1	240	0
TC115893	125823089	XP_001335575.1	223	0
TC115905	47086773	NP_997798.1	423	0
TC115967	24119237	NP_705945.1	184	0
TC115988	41393115	NP_958887.1	241	0
TC116099	125819285	XP_001335732.1	268	0
TC116284	125835060	XP_001338393.1	196	0
TC116419	189526886	XP_001335664.2	212	0
TC116450	125833372	XP_690593.2	196	0
TC116467	66773144	NP_001019570.1	308	0
TC116541	47085807	NP_998242.1	196	0
TC116583	115432035	NP_001038447.2	291	0
TC116922	68357698	XP_692511.1	215	0
TC116925	55925307	NP_001007387.1	253	0
TC116955	125835672	XP_001331838.1	188	0
TC117006	41053387	NP_956288.1	286	0
TC117220	189521964	XP_001339769.2	196	0
TC117223	189530066	XP_697444.3	296	0
TC117322	50345112	NP_001002229.1	637	0
TC117442	189520693	XP_001923830.1	360	0
TC117544	189536079	XP_695359.3	265	0
TC117594	41055180	NP_957379.1	286	0
TC117609	121582320	NP_001073424.1	379	0
TC117661	189536791	XP_001919301.1	405	0
TC117930	66348081	NP_001017878.1	205	0
TC118030	189527662	XP_001923020.1	337	0
TC118130	189540097	XP_001920297.1	239	0
TC118160	189538132	XP_001333458.2	184	0
TC118217	189532619	XP_001345361.2	287	0
TC118406	189521576	XP_001338671.2	201	0
TC118453	189521580	XP_689091.3	245	0
TC118479	50540486	NP_001002707.1	228	0
TC118690	125840980	XP_001337498.1	323	0
TC118832	226874878	NP_001152878.1	764	0
TC118882	50344860	NP_001002102.1	255	0
TC118933	46309479	NP_996938.1	195	0
TC118959	189523292	XP_001330931.2	202	0
TC119170	57525643	NP_001003623.1	335	0
TC119314	50539792	NP_001002366.1	215	0
TC119400	189524855	XP_693101.3	184	0
TC119415	189530732	XP_689392.3	176	0
TC119449	54400366	NP_001005934.1	525	0
TC119464	125847917	XP_001337468.1	196	0
TC119588	61651682	NP_001013279.1	405	0
TC119693	189522260	XP_001341204.2	205	0
TC119697	189522781	XP_001340241.2	186	0
TC119736	189536973	XP_001341564.2	214	0
TC119738	189523292	XP_001330931.2	332	0
TC119768	189529061	XP_001342921.2	365	0
TC119879	38564423	NP_942574.1	537	0
TC119894	268835258	NP_957111.2	214	0
TC119934	41055756	NP_956472.1	231	0
TC120058	66472516	NP_001018454.1	209	0
TC120062	18859535	NP_571090.1	239	0
TC120211	130507147	NP_001076307.1	280	0
TC120230	189516762	XP_001918906.1	226	0
TC120373	51230572	NP_001003736.1	207	0
TC120407	189539596	XP_001919605.1	148	0
TC120410	189531304	XP_001339350.2	186	0
TC120570	50344994	NP_001002169.1	271	0
TC120721	189531359	XP_001335597.2	219	0
TC120765	125853163	XP_691671.2	500	0
TC120935	62955097	NP_001017560.1	188	0
TC121138	189517364	XP_702452.3	245	0
TC121220	41055343	NP_956931.1	228	0
TC121232	82658194	NP_001032452.1	182	0
TC121260	51011121	NP_001003643.1	380	0
TC121362	189525259	XP_694490.3	259	0
TC121480	189541847	XP_691424.3	219	0
TC121499	57526679	NP_998565.1	229	0
TC121564	68362448	XP_702353.1	238	0
TC121575	113951743	NP_001039309.1	493	0
TC121678	157388999	NP_840071.2	208	0
TC121758	125844996	XP_685644.2	211	0
TC122077	47087349	NP_998555.1	231	0
TC122091	125851271	XP_692904.2	313	0
TC122138	117606206	NP_001071071.1	189	0
TC122150	76559898	NP_958455.2	687	0
TC122158	189530098	XP_686239.3	276	0
TC122198	125834095	XP_001331194.1	201	0
TC122313	41054305	NP_956050.1	349	0
TC122404	50540358	NP_001002645.1	230	0
TC122475	189537429	XP_001918433.1	459	0
TC122681	189517961	XP_707138.2	287	0
TC123801	61806687	NP_001013572.1	194	0
TC123967	189525851	XP_001920693.1	438	0
TC124008	41054163	NP_956123.1	518	0
TC124023	189524989	XP_693801.3	179	0
TC124081	189538466	XP_001919666.1	217	0
TC124252	255069760	NP_001157280.1	316	0
TC124266	115496057	NP_001070023.1	645	0
TC124283	189520023	XP_001923465.1	421	0
TC124352	125823168	XP_001343205.1	254	0
TC124411	189521437	XP_687184.3	192	0
TC124485	68444623	XP_684923.1	521	0
TC124510	125832999	XP_001338095.1	305	0
TC124511	189539102	XP_684070.3	265	0
TC124696	68356496	XP_690685.1	216	0
TC124702	189531651	XP_692303.3	261	0
TC124734	131887280	NP_001076535.1	216	0
TC124806	118918381	NP_001073146.1	394	0
TC124927	24233569	NP_571791.1	211	0
TC124977	41393093	NP_958872.1	630	0
TC125384	125805913	XP_694203.2	139	0
TC125469	46309479	NP_996938.1	308	0
TC125540	47086687	NP_997840.1	270	0
TC125710	189526076	XP_001920588.1	351	0
TC125803	189518363	XP_700431.3	190	0
TC126046	47087041	NP_998534.1	390	0
TC126102	23308625	NP_694493.1	219	0
TC126141	51011101	NP_001003509.1	393	0
TC126268	47550891	NP_999963.1	340	0
TC126639	189525703	XP_700933.3	187	0
TC126680	47085897	NP_998305.1	292	0
TC126952	47086789	NP_997789.1	284	0
TC127087	50540486	NP_001002707.1	229	0
TC127218	125847583	XP_697600.2	269	0
TC127283	46309469	NP_996933.1	199	0
TC127366	61651682	NP_001013279.1	120	0
TC127816	189525870	XP_001923796.1	236	0
TC127918	189530707	XP_001921687.1	301	0
TC127968	35903054	NP_919388.1	484	0
TC128426	18859325	NP_571530.1	203	0
TC128510	125848879	XP_682831.2	692	0
TC128579	189535997	XP_697683.3	223	0
TC128580	54400710	NP_001006104.1	268	0
TC128611	125991240	NP_001075043.1	253	0
TC128661	189521157	XP_001921250.1	379	0
TC128696	41055429	NP_956911.1	121	0
TC129277	54400642	NP_001006070.1	227	0
TC129510	189523681	XP_686632.3	265	0
TC129610	189525332	XP_688091.3	193	0
TC129646	47085819	NP_998250.1	366	0
TC129847	189539791	XP_001919197.1	268	0
TC129877	66793382	NP_991174.2	499	0
TC130108	41053951	NP_956233.1	291	0
TC130175	189525652	XP_699583.3	264	0
TC130234	189521245	XP_696641.3	413	0
TC130242	47550759	NP_999904.1	201	0
TC130259	47086861	NP_997750.1	331	0
TC130530	125846671	XP_001344703.1	302	0
TC130747	189526524	XP_700597.3	454	0
TC131264	189527757	XP_001919685.1	263	0
TC131432	229577136	NP_001153300.1	265	0
TC131467	50345044	NP_001002192.1	400	0
TC131825	35902878	NP_919361.1	249	0
TC132057	55925554	NP_001007298.1	503	0
TC132288	48762520	NP_998176.1	230	0
TC94729	41393113	NP_958886.1	108	0
TC94794	169646767	NP_001025241.2	285	0
TC94836	224496042	NP_001139056.1	384	0
TC94875	139948840	NP_001077304.1	215	0
TC94900	68355102	XP_689405.1	265	0
TC94971	161621280	NP_001104551.1	457	0
TC94973	125814588	XP_696171.2	251	0
TC95004	65301436	NP_919375.2	183	0
TC95056	189541268	XP_001337451.2	229	0
TC95095	90652825	NP_001035070.1	411	0
TC95169	55742591	NP_998335.1	267	0
TC95195	189528468	XP_001921532.1	430	0
TC95197	189525405	XP_001921211.1	184	0
TC95212	50540024	NP_001002308.1	202	0
TC95316	18859521	NP_571908.1	320	0
TC95339	62955239	NP_001017635.1	625	0
TC95376	189521798	XP_001340162.2	284	0
TC95381	226529363	NP_001152755.1	274	0
TC95412	41054766	NP_956894.1	244	0
TC95418	18858339	NP_571859.1	422	0
TC95437	125813011	XP_698003.2	185	0
TC95494	66472734	NP_001018322.1	379	0
TC95549	56693330	NP_001008629.1	234	0
TC95815	50539970	NP_001002451.1	561	0
TC96034	66472248	NP_001018572.1	213	0
TC96035	125803368	XP_001333525.1	603	0
TC96052	113681740	NP_001038592.1	222	0
TC96069	47086313	NP_998027.1	211	0
TC96267	51230557	NP_001003734.1	253	0
TC96359	52218914	NP_001004531.1	215	0
TC96367	148540050	NP_001005292.2	325	0
TC96397	74315922	NP_001028270.1	233	0
TC96417	125847917	XP_001337468.1	192	0
TC96520	42476248	NP_571720.2	665	0
TC96526	41053997	NP_956209.1	249	0
TC96532	41055429	NP_956911.1	242	0
TC96700	189533690	XP_001918547.1	425	0
TC96705	189530098	XP_686239.3	265	0
TC96855	66472464	NP_001018478.1	237	0
TC96859	41054305	NP_956050.1	482	0
TC96889	189529516	XP_001918516.1	285	0
TC96960	125820538	XP_699292.2	242	0
TC97008	41055624	NP_957238.1	466	0
TC97167	125812587	XP_697258.2	444	0
TC97248	47087227	NP_998698.1	194	0
TC97256	189541323	XP_001922666.1	419	0
TC97283	52219024	NP_001004589.1	354	0
TC97556	18859347	NP_571702.1	191	0
TC97620	18858811	NP_571009.1	300	0
TC97638	47086835	NP_997761.1	409	0
TC97693	41055532	NP_956512.1	299	0
TC97702	70912372	NP_001020647.1	227	0
TC97831	47086783	NP_997791.1	256	0
TC97889	54400642	NP_001006070.1	182	0
TC97975	41054411	NP_955990.1	191	0
TC98149	68356148	XP_686934.1	377	0
TC98154	189521189	XP_001923663.1	187	0
TC98288	189529064	XP_001918890.1	193	0
TC98332	51010945	NP_001003427.1	400	0
TC98524	50345084	NP_001002213.1	480	0
TC98571	189514545	XP_001918926.1	462	0
TC98584	189528419	XP_695202.3	204	0
TC98608	68366320	XP_696647.1	186	0
TC98719	125834858	XP_001341334.1	202	0
TC98729	66472464	NP_001018478.1	280	0
TC98766	57525761	NP_001003589.1	254	0
TC98833	47085809	NP_998244.1	430	0
TC98921	189536349	XP_001332949.2	275	0
TC98944	68372820	XP_687148.1	201	0
TC99128	47085969	NP_998349.1	346	0
TC99162	189524322	XP_688002.3	270	0
TC99197	68441609	XP_697024.1	203	0
TC99264	118150414	NP_001071186.1	221	0
TC99275	189523750	XP_693283.3	219	0
TC99370	90093339	NP_001035018.1	191	0
TC99389	50345044	NP_001002192.1	252	0
TC99393	189519799	XP_001920203.1	182	0
TC99637	47086599	NP_997885.1	275	0
TC99850	189522109	XP_001332909.2	238	0
TC99865	45387715	NP_991213.1	336	0
TC99955	50539932	NP_001002436.1	273	0
TC99976	254553259	NP_001076473.2	184	0
TC104458	62955217	NP_001017620.1	164	2e-40
TC115498	125835672	XP_001331838.1	164	2e-40
TC122710	189517761	XP_686017.3	164	2e-40
TC98228	23308627	NP_694492.1	164	2e-40
TC116204	189535823	XP_696508.3	162	3e-40
TC116326	113677594	NP_001038407.1	164	3e-40
TC112530	57525672	NP_001003615.1	161	2e-39
TC118072	125991240	NP_001075043.1	160	2e-39
TC109369	47086661	NP_997856.1	161	3e-39
TC120586	162287095	NP_001004108.2	161	3e-39
TC122159	41053527	NP_571478.1	158	7e-39
TC109685	162287419	NP_001104649.1	158	1e-38
TC111735	190194307	NP_001121703.1	158	1e-38
TC112830	41055538	NP_957222.1	159	1e-38
TC97719	221307488	NP_001138258.1	158	1e-38
TC120380	50344733	NP_001002040.1	158	2e-38
TC103266	189540425	XP_001921166.1	156	4e-38
TC99154	189524923	XP_001918535.1	154	2e-37
TC104685	51467978	NP_001003865.1	151	5e-37
TC125516	189517192	XP_689365.3	145	1e-35
TC102212	50345004	NP_001002174.1	147	2e-35
TC97804	41152247	NP_957033.1	139	4e-35
TC126073	47086769	NP_997800.1	144	9e-35
TC126648	41152138	NP_957060.1	145	2e-34
TC102023	41053917	NP_956268.1	137	4e-34
TC111729	41053917	NP_956268.1	137	4e-34
TC129577	68392241	XP_683295.1	142	5e-34
TC121558	41055496	NP_957436.1	142	7e-34
TC118897	41387124	NP_957108.1	140	9e-34
TC101052	125852538	XP_001333729.1	141	1e-33
TC107575	50540316	NP_001002624.1	140	1e-33
TC103461	125835060	XP_001338393.1	141	2e-33
TC124030	189527529	XP_001922383.1	142	2e-33
TC96098	45387561	NP_991128.1	140	2e-33
TC109702	47824885	NP_998604.1	138	1e-32
TC112240	38198639	NP_938178.1	130	1e-32
TC125286	18858525	NP_571648.1	138	2e-32
TC113141	55742450	NP_001007199.1	134	8e-32
TC106977	125804668	XP_001342555.1	134	1e-31
TC115708	41053565	NP_957139.1	132	2e-31
TC129691	41393093	NP_958872.1	132	2e-31
TC103406	153791743	NP_001093459.1	134	3e-31
TC122560	55925317	NP_001007398.1	133	3e-31
TC101553	45387779	NP_991247.1	133	4e-31
TC108285	189523697	XP_001341635.2	133	4e-31
TC119747	62122919	NP_001014384.1	132	4e-31
TC111236	52219048	NP_001004601.1	134	5e-31
TC128927	189529526	XP_692703.3	133	5e-31
TC120321	50539816	NP_001002378.1	132	8e-31
TC98957	52219028	NP_001004591.1	132	1e-30
TC115783	229576996	NP_001153295.1	130	2e-30
TC126517	189526756	XP_001921229.1	130	2e-30
TC97955	41054764	NP_955824.1	129	6e-30
TC109269	189532573	XP_001922563.1	129	7e-30
TC125782	189528570	XP_001332015.2	127	2e-29
TC126732	189520367	XP_690072.3	127	3e-29
TC107228	57768843	NP_001003566.1	126	4e-29
TC122759	192453576	NP_001122201.1	127	5e-29
TC129066	41055939	NP_956436.1	125	6e-29
TC123905	18859221	NP_571540.1	123	1e-28
TC110936	47085989	NP_998361.1	122	2e-28
TC120743	125839910	XP_696557.2	124	2e-28
TC106260	227908761	NP_001153140.1	123	4e-28
TC111051	47550841	NP_999886.1	122	6e-28
TC128115	113865949	NP_001038953.1	122	6e-28
TC96639	189514506	XP_697378.3	122	6e-28
TC111081	113676549	NP_001038223.1	119	1e-26
TC110824	62955487	NP_001017757.1	116	2e-26
TC114045	18858947	NP_571584.1	118	2e-26
TC103908	148539906	NP_001038606.2	116	3e-26
TC101882	41053319	NP_956328.1	116	4e-26
TC108355	56090162	NP_955902.1	116	4e-26
TC126765	148236398	NP_001087217.1	115	6e-26
TC121387	189527352	XP_001918673.1	115	8e-26
TC108579	50344806	NP_001002076.1	114	1e-25
TC110654	56790315	NP_954684.1	112	1e-25
TC124427	53933260	NP_001005599.1	114	1e-25
TC114119	51468008	NP_001003879.1	114	3e-25
TC122221	189526614	XP_001921438.1	112	3e-25
TC96381	52219132	NP_001004652.1	112	3e-25
TC112646	189522879	XP_697452.3	113	6e-25
TC107405	189515890	XP_001337855.2	114	7e-25
TC117208	47086935	NP_998467.1	112	7e-25
TC120842	125843822	XP_683238.2	112	9e-25
TC116188	113681740	NP_001038592.1	111	1e-24
TC113266	18858943	NP_571917.1	112	2e-24
TC128438	189532328	XP_001922662.1	112	2e-24
TC112839	47086073	NP_998413.1	110	3e-24
TC127178	189520766	XP_001920116.1	110	3e-24
TC97119	189535390	XP_001922033.1	88.6	7e-24
TC101555	41054874	NP_956648.1	84	2e-23
TC105490	255003733	NP_001013278.1	107	3e-23
TC119500	66773072	NP_001019604.1	105	3e-23
TC130480	47271422	NP_705954.2	103	4e-23
TC113974	51571909	NP_001004017.1	107	5e-23
TC97672	18858339	NP_571859.1	104	2e-22
TC98767	189531595	XP_001922200.1	76.3	3e-22
TC119812	55926092	NP_571601.1	100	7e-22
TC102737	189534424	XP_001920510.1	102	8e-22
TC123723	189539648	XP_693439.3	101	2e-21
TC96310	125834707	XP_001345461.1	101	2e-21
TC125942	189525259	XP_694490.3	100	3e-21
TC120676	189532383	XP_001922760.1	99	8e-21
TC131390	189536108	XP_001919842.1	99.8	8e-21
TC110544	113681947	NP_001038470.1	98.6	9e-21
TC109892	125818864	XP_001333164.1	96.7	3e-20
TC114026	125819032	XP_688271.2	96.3	4e-20
TC126717	76253855	NP_001028900.1	97.4	5e-20
TC96657	189534588	XP_001922404.1	96.7	5e-20
TC130594	219555674	NP_001136427.1	93.2	1e-19
TC130152	125825542	XP_001335533.1	93.2	2e-19
TC115368	45544642	NP_956284.1	92.4	3e-19
TC116237	50540012	NP_001002476.1	94.7	3e-19
TC123058	47086297	NP_998035.1	93.2	7e-19
TC118031	66571325	NP_001019243.1	93.2	8e-19
TC95957	189526131	XP_687463.3	91.7	1e-18
TC104229	189011582	NP_001120988.1	66.2	2e-18
TC120700	125854582	XP_001338532.1	90.9	2e-18
TC99544	41053349	NP_956314.1	90.5	3e-18
TC119409	147903735	NP_001082801.1	90.1	4e-18
TC129214	47086087	NP_998424.1	88.2	6e-18
TC104921	189534294	XP_001337059.2	86.3	1e-17
TC119126	189525228	XP_001922185.1	89.7	1e-17
TC121872	125818172	XP_001339374.1	87.8	2e-17
TC110222	189523888	XP_001919665.1	56.2	3e-17
TC104903	35903099	NP_919398.1	84	2e-16
TC117242	125851650	XP_001337702.1	83.6	4e-16
TC123414	31745178	NP_853634.1	83.2	4e-16
TC117139	189534424	XP_001920510.1	84	5e-16
TC120795	50540388	NP_001002660.1	79.7	9e-16
TC116113	165972377	NP_001107053.1	81.6	1e-15
TC129468	218931210	NP_001073660.2	82.4	1e-15
TC108455	189531431	XP_697494.3	81.3	2e-15
TC113821	57526509	NP_001002746.1	80.9	2e-15
TC119878	189531435	XP_001339864.2	81.6	2e-15
TC120224	47550721	NP_999870.1	80.9	2e-15
TC95745	71480072	NP_001025128.1	49.7	2e-14
TC126181	125827607	XP_001333219.1	75.5	3e-14
TC132247	194733725	NP_001124169.1	76.3	4e-14
TC128926	116517274	NP_001070859.1	77.8	5e-14
TC112502	189538802	XP_001921595.1	76.6	7e-14
TC126804	123705030	NP_001074060.1	74.7	3e-13
TC117858	83415112	NP_001032766.1	74.3	5e-13
TC119726	189533995	XP_001920182.1	72.8	5e-13
TC97093	189528151	XP_683813.3	73.6	8e-13
TC104160	189532015	XP_001919018.1	53.1	3e-12
TC114059	113678544	NP_001038382.1	69.3	4e-12
TC125461	41055026	NP_956658.1	69.7	5e-12
TC130774	189527068	XP_001342616.2	69.7	5e-12
TC109431	125847645	XP_691064.2	70.1	7e-12
TC100713	125854798	XP_001341792.1	68.9	1e-11
TC105447	66571325	NP_001019243.1	68.2	1e-11
TC119365	189532848	XP_001923469.1	70.1	1e-11
TC130628	125823044	XP_693927.2	46.6	1e-11
TC116019	139949019	NP_001077306.1	67	2e-11
TC125131	192455650	NP_001122210.1	67.8	2e-11
TC100168	225637503	NP_001020688.2	67.8	3e-11
TC108572	189535901	XP_001922096.1	66.2	4e-11
TC98005	50838818	NP_001002868.1	68.2	4e-11
TC125663	189525011	XP_001922729.1	66.6	5e-11
TC124637	189535704	XP_001918997.1	63.5	7e-11
TC107573	50540010	NP_001002471.1	65.1	1e-10
TC119901	66571325	NP_001019243.1	64.3	2e-10
TC126520	83415108	NP_001032770.1	64.7	3e-10
TC113280	189515715	XP_696163.3	63.9	4e-10
TC120886	33504523	NP_878288.1	61.6	4e-10
TC114322	113676907	NP_001038929.1	62.8	9e-10
TC123580	121582342	NP_001073440.1	61.6	9e-10
TC112050	18858635	NP_571739.1	62	1e-09
TC122807	125831530	XP_001338313.1	59.3	2e-09
TC130746	125827607	XP_001333219.1	60.8	2e-09
TC126646	189523585	XP_699998.3	60.8	3e-09
TC109396	125806831	XP_699217.2	59.7	8e-09
TC122976	113679332	NP_001038838.1	58.9	9e-09
TC109013	66472504	NP_001018457.1	57.4	1e-08
TC103289	189539811	XP_001919413.1	58.2	2e-08
TC117412	189524301	XP_695887.3	58.5	2e-08
TC122322	61097898	NP_571125.1	57.8	2e-08
TC129921	167555166	NP_001107914.1	55.5	2e-08
TC132189	189517568	XP_001922261.1	57	2e-08
TC114865	68364544	XP_690708.1	58.5	3e-08
TC126251	189529147	XP_001337458.2	55.1	1e-07
TC132029	189519740	XP_001345644.2	55.1	1e-07
TC112307	189527581	XP_001336182.2	55.8	2e-07
TC119410	40538748	NP_571264.1	53.5	2e-07
TC121046	158534025	NP_001103591.1	53.5	2e-07
TC125611	189537429	XP_001918433.1	52	2e-07
TC106440	189516291	XP_001337245.2	53.9	3e-07
TC111085	47086763	NP_997801.1	55.8	3e-07
TC124626	189532383	XP_001922760.1	47.4	3e-07
TC114638	47085815	NP_998248.1	53.1	4e-07
TC99300	189536364	XP_001332552.2	53.1	9e-07
TC108532	189521641	XP_698544.3	52.8	1e-06
TC115928	41053668	NP_956782.1	35.4	1e-06
TC98388	125822129	XP_703224.2	50.8	1e-06
TC107832	71834496	NP_001025346.1	50.8	2e-06
TC111163	41055289	NP_956940.1	52	2e-06
TC127666	41055377	NP_956699.1	52	2e-06
TC117396	55925452	NP_001002504.2	50.1	4e-06
TC120917	189523581	XP_700046.3	51.2	4e-06
TC115557	209863113	NP_001129452.1	51.2	5e-06
TC105849	125839502	XP_689287.2	50.1	6e-06
TC119956	41152243	NP_957035.1	50.4	6e-06
TC120025	189527352	XP_001918673.1	48.1	1e-05
TC113348	115529337	NP_001070198.1	47.8	2e-05
TC125197	189514747	XP_001922129.1	47.8	3e-05
TC105911	66571325	NP_001019243.1	48.1	4e-05
TC123825	68370162	XP_682682.1	46.6	5e-05
TC105096	68367550	XP_705092.1	44.7	8e-05
TC123984	18858497	NP_571113.1	40.4	8e-05
TC107045	189536640	XP_001921275.1	47	9e-05
TC132164	189527352	XP_001918673.1	45.4	9e-05
TC95435	189523899	XP_001919966.1	45.8	9e-05
TC100534	189521702	XP_001921618.1	46.2	0.0001
TC104671	41054375	NP_956004.1	35.8	0.0001
TC94896	189532003	XP_001346047.2	45.1	0.0001
TC95986	66571325	NP_001019243.1	45.4	0.0001
TC116461	47085897	NP_998305.1	45.4	0.0002
TC124602	189531595	XP_001922200.1	42	0.0002
TC131219	115529337	NP_001070198.1	45.4	0.0002
TC105042	189534424	XP_001920510.1	43.9	0.0003
TC103950	68395057	XP_689569.1	43.5	0.0004
TC108486	189537374	XP_001923094.1	43.5	0.0004
TC111982	189532748	XP_699798.3	33.9	0.0004
TC117356	189522379	XP_001341903.2	43.1	0.0004
TC124005	189539482	XP_001918675.1	42.7	0.0004
TC98022	189514857	XP_001341222.2	43.5	0.0004
TC98200	189522487	XP_688954.3	40.8	0.0004
TC120061	189539482	XP_001918675.1	42.7	0.0005
TC108873	115496212	NP_001070045.1	33.1	0.0007
TC122800	189520123	XP_001919866.1	38.9	0.0007
TC111101	189532003	XP_001346047.2	40.8	0.0008
TC114535	189545005	XP_001922952.1	43.1	0.0008
TC94995	189532598	XP_001918458.1	42.4	0.0009
TC104407	169234717	NP_001108455.1	41.6	0.001
TC108185	125805485	XP_690330.2	35.8	0.001
TC116877	156616384	NP_001096116.1	41.6	0.001
TC123372	189527352	XP_001918673.1	40.4	0.001
TC127425	125848364	XP_001337505.1	41.2	0.001
TC115091	125848939	XP_001331665.1	40.4	0.003
TC117004	54400652	NP_001006075.1	32.3	0.003
TC123480	57525537	NP_001003752.1	40.8	0.003
TC127321	50344880	NP_001002112.1	38.5	0.003
TC99660	189532748	XP_699798.3	40.4	0.003
TC126859	66571325	NP_001019243.1	32	0.004
TC129659	113930677	NP_001039025.1	42	0.004
TC131912	46309547	NP_996973.1	32.7	0.004
TC95776	189514674	XP_693393.3	40	0.005
TC112943	189527733	XP_001339797.2	40.4	0.006
TC125682	189539298	XP_001919437.1	37.4	0.006
TC112416	189535066	XP_700622.3	38.1	0.009
TC122546	189525665	XP_001920136.1	38.9	0.011
TC117331	125846660	XP_686600.2	38.1	0.012
TC106283	189520686	XP_698834.3	38.9	0.014
TC95426	189531532	XP_696152.3	38.1	0.017
TC101786	18859353	NP_571135.1	38.1	0.018
TC111559	189530199	XP_693753.3	37	0.019
TC124288	189531447	XP_001332213.2	38.1	0.019
TC95871	189539811	XP_001919413.1	38.1	0.02
TC115309	189526683	XP_001919147.1	39.3	0.021
TC120302	189524301	XP_695887.3	37	0.021
TC130516	131890155	NP_001076542.1	37	0.023
TC116218	63055061	NP_001017993.1	38.5	0.024
TC117586	47086179	NP_998093.1	36.2	0.024
TC111460	189520163	XP_001923262.1	37.7	0.025
TC128772	189519156	XP_687343.3	35	0.031
TC131908	113681126	NP_001038656.1	37	0.033
TC105088	121582390	NP_001073525.1	37.4	0.034
TC125258	50540286	NP_001002610.1	37	0.039
TC116105	189527120	XP_689554.3	37.4	0.041
TC121769	47271366	NP_571587.1	34.7	0.043
TC97748	41054111	NP_956148.1	37.7	0.043
TC121743	139948691	NP_001077313.1	36.6	0.044
TC131169	85662707	NP_571367.1	37.4	0.044
TC122393	189532003	XP_001346047.2	31.2	0.049
TC128766	189532250	XP_692254.3	37	0.05
TC123772	139948691	NP_001077313.1	35.8	0.053
TC113025	189526683	XP_001919147.1	34.3	0.054
TC127530	66571325	NP_001019243.1	35.8	0.055
TC130367	189541427	XP_001919483.1	36.2	0.065
TC131098	189526683	XP_001919147.1	36.2	0.069
TC121286	189533192	XP_001921273.1	35.4	0.077
TC96607	48762667	NP_892013.2	36.6	0.081
TC97341	189522020	XP_699111.3	37	0.081
TC99672	125848746	XP_001343190.1	35.8	0.081
TC108103	189534424	XP_001920510.1	37.7	0.083
TC96799	68370584	XP_695062.1	35.8	0.086
TC118706	125822634	XP_001334588.1	30.4	0.091
TC97597	113679806	NP_001038329.1	35.4	0.091
TC115771	189532775	XP_001919626.1	36.6	0.093
TC108730	189540899	XP_001918849.1	35.8	0.11

## Sheet: 2802_Xenopus
ProbeName	RefSeqAccession
A_10_P006345	NM_001085478
A_10_P003709	NM_001085484
A_10_P000130	NM_001085575
A_10_P000137	NM_001085576
A_10_P000658	NM_001085583
A_10_P003882	NM_001085595
A_10_P027246	NM_001085597
A_10_P027253	NM_001085598
A_10_P000022	NM_001085601
A_10_P000227	NM_001085604
A_10_P000653	NM_001085605
A_10_P000325	NM_001085612
A_10_P000049	NM_001085616
A_10_P004061	NM_001085631
A_10_P000479	NM_001085635
A_10_P026988	NM_001085649
A_10_P000068	NM_001085655
A_10_P005624	NM_001085660
A_10_P027224	NM_001085687
A_10_P000112	NM_001085693
A_10_P000598	NM_001085694
A_10_P002056	NM_001085703
A_10_P000613	NM_001085765
A_10_P027285	NM_001085807
A_10_P027326	NM_001085811
A_10_P027363	NM_001085819
A_10_P027367	NM_001085820
A_10_P027531	NM_001085832
A_10_P027553	NM_001085837
A_10_P000710	NM_001085850
A_10_P000714	NM_001085851
A_10_P026757	NM_001085870
A_10_P000041	NM_001085886
A_10_P002166	NM_001085894
A_10_P002168	NM_001085895
A_10_P000453	NM_001085899
A_10_P002183	NM_001085902
A_10_P002184	NM_001085903
A_10_P002372	NM_001085906
A_10_P002197	NM_001085909
A_10_P002199	NM_001085910
A_10_P002204	NM_001085913
A_10_P002214	NM_001085915
A_10_P002216	NM_001085919
A_10_P002233	NM_001085926
A_10_P002255	NM_001085932
A_10_P002258	NM_001085935
A_10_P002261	NM_001085936
A_10_P002265	NM_001085943
A_10_P002272	NM_001085946
A_10_P002279	NM_001085948
A_10_P002288	NM_001085949
A_10_P002305	NM_001085953
A_10_P002309	NM_001085955
A_10_P002312	NM_001085957
A_10_P025755	NM_001085958
A_10_P002327	NM_001085962
A_10_P002337	NM_001085968
A_10_P002347	NM_001085972
A_10_P002365	NM_001085977
A_10_P002393	NM_001085984
A_10_P002427	NM_001085996
A_10_P002437	NM_001085999
A_10_P002466	NM_001086011
A_10_P027227	NM_001086016
A_10_P002500	NM_001086020
A_10_P002502	NM_001086021
A_10_P002525	NM_001086025
A_10_P002526	NM_001086026
A_10_P002528	NM_001086027
A_10_P002531	NM_001086028
A_10_P002545	NM_001086032
A_10_P002549	NM_001086034
A_10_P027181	NM_001086042
A_10_P002586	NM_001086045
A_10_P002588	NM_001086046
A_10_P002591	NM_001086047
A_10_P027428	NM_001086051
A_10_P008113	NM_001086053
A_10_P002612	NM_001086058
A_10_P002619	NM_001086061
A_10_P002657	NM_001086071
A_10_P002663	NM_001086073
A_10_P002669	NM_001086075
A_10_P002691	NM_001086079
A_10_P002702	NM_001086080
A_10_P002703	NM_001086081
A_10_P002746	NM_001086090
A_10_P002749	NM_001086091
A_10_P002768	NM_001086099
A_10_P002771	NM_001086100
A_10_P002774	NM_001086101
A_10_P002775	NM_001086102
A_10_P002777	NM_001086103
A_10_P000628	NM_001086107
A_10_P002800	NM_001086112
A_10_P002823	NM_001086115
A_10_P002824	NM_001086116
A_10_P002839	NM_001086121
A_10_P002843	NM_001086122
A_10_P002865	NM_001086126
A_10_P002885	NM_001086130
A_10_P002906	NM_001086138
A_10_P002908	NM_001086139
A_10_P002915	NM_001086142
A_10_P002928	NM_001086148
A_10_P002930	NM_001086149
A_10_P002949	NM_001086156
A_10_P002961	NM_001086158
A_10_P002975	NM_001086160
A_10_P002985	NM_001086163
A_10_P002998	NM_001086164
A_10_P003012	NM_001086167
A_10_P003017	NM_001086170
A_10_P003018	NM_001086171
A_10_P003019	NM_001086172
A_10_P003030	NM_001086179
A_10_P003044	NM_001086186
A_10_P003065	NM_001086188
A_10_P003073	NM_001086190
A_10_P003079	NM_001086192
A_10_P003081	NM_001086193
A_10_P003089	NM_001086196
A_10_P003101	NM_001086200
A_10_P003108	NM_001086202
A_10_P003110	NM_001086203
A_10_P003113	NM_001086206
A_10_P003114	NM_001086207
A_10_P003119	NM_001086208
A_10_P003126	NM_001086210
A_10_P003130	NM_001086211
A_10_P003144	NM_001086216
A_10_P003145	NM_001086217
A_10_P003158	NM_001086220
A_10_P003160	NM_001086221
A_10_P003165	NM_001086222
A_10_P003178	NM_001086228
A_10_P003196	NM_001086235
A_10_P003198	NM_001086236
A_10_P003203	NM_001086237
A_10_P003209	NM_001086239
A_10_P003213	NM_001086242
A_10_P003220	NM_001086244
A_10_P003225	NM_001086245
A_10_P003236	NM_001086249
A_10_P003246	NM_001086256
A_10_P003248	NM_001086264
A_10_P003262	NM_001086274
A_10_P003264	NM_001086278
A_10_P003272	NM_001086283
A_10_P003275	NM_001086284
A_10_P003280	NM_001086288
A_10_P003286	NM_001086291
A_10_P003289	NM_001086294
A_10_P003303	NM_001086306
A_10_P003316	NM_001086310
A_10_P003322	NM_001086314
A_10_P003337	NM_001086321
A_10_P003339	NM_001086322
A_10_P003343	NM_001086325
A_10_P003371	NM_001086337
A_10_P003373	NM_001086338
A_10_P003402	NM_001086344
A_10_P003419	NM_001086349
A_10_P002909	NM_001086350
A_10_P003433	NM_001086353
A_10_P003437	NM_001086355
A_10_P003439	NM_001086356
A_10_P003011	NM_001086357
A_10_P026933	NM_001086357
A_10_P027013	NM_001086362
A_10_P003455	NM_001086365
A_10_P003456	NM_001086366
A_10_P003459	NM_001086367
A_10_P003460	NM_001086368
A_10_P003464	NM_001086370
A_10_P003473	NM_001086372
A_10_P003477	NM_001086375
A_10_P003479	NM_001086377
A_10_P003511	NM_001086389
A_10_P003515	NM_001086391
A_10_P003516	NM_001086392
A_10_P003519	NM_001086394
A_10_P003524	NM_001086397
A_10_P003526	NM_001086398
A_10_P003530	NM_001086399
A_10_P003549	NM_001086405
A_10_P003550	NM_001086406
A_10_P003557	NM_001086409
A_10_P003565	NM_001086413
A_10_P003567	NM_001086415
A_10_P000448	NM_001086416
A_10_P003568	NM_001086417
A_10_P003569	NM_001086418
A_10_P003578	NM_001086424
A_10_P003588	NM_001086428
A_10_P003595	NM_001086431
A_10_P025696	NM_001086434
A_10_P003605	NM_001086444
A_10_P003612	NM_001086451
A_10_P003613	NM_001086452
A_10_P003617	NM_001086456
A_10_P003622	NM_001086459
A_10_P003623	NM_001086460
A_10_P003624	NM_001086461
A_10_P003625	NM_001086464
A_10_P003634	NM_001086476
A_10_P003636	NM_001086478
A_10_P003638	NM_001086480
A_10_P003641	NM_001086483
A_10_P003642	NM_001086484
A_10_P003643	NM_001086485
A_10_P003644	NM_001086486
A_10_P003646	NM_001086488
A_10_P003649	NM_001086490
A_10_P003656	NM_001086496
A_10_P003657	NM_001086497
A_10_P003658	NM_001086498
A_10_P003659	NM_001086499
A_10_P003660	NM_001086500
A_10_P004482	NM_001086501
A_10_P003662	NM_001086504
A_10_P003664	NM_001086506
A_10_P003667	NM_001086509
A_10_P003668	NM_001086510
A_10_P003669	NM_001086511
A_10_P003670	NM_001086512
A_10_P003673	NM_001086515
A_10_P003681	NM_001086522
A_10_P003683	NM_001086523
A_10_P003684	NM_001086524
A_10_P005303	NM_001086526
A_10_P003687	NM_001086528
A_10_P003689	NM_001086530
A_10_P003692	NM_001086532
A_10_P003694	NM_001086534
A_10_P003697	NM_001086537
A_10_P000302	NM_001086539
A_10_P003701	NM_001086540
A_10_P003704	NM_001086543
A_10_P003705	NM_001086544
A_10_P003706	NM_001086545
A_10_P003707	NM_001086546
A_10_P003715	NM_001086550
A_10_P003717	NM_001086551
A_10_P003731	NM_001086564
A_10_P003733	NM_001086565
A_10_P003734	NM_001086566
A_10_P003739	NM_001086570
A_10_P009364	NM_001086578
A_10_P002881	NM_001086580
A_10_P003061	NM_001086582
A_10_P003598	NM_001086583
A_10_P002167	NM_001086584
A_10_P002379	NM_001086588
A_10_P003184	NM_001086589
A_10_P002361	NM_001086596
A_10_P002482	NM_001086597
A_10_P003036	NM_001086598
A_10_P002175	NM_001086599
A_10_P002177	NM_001086603
A_10_P002178	NM_001086606
A_10_P002179	NM_001086607
A_10_P002933	NM_001086608
A_10_P003273	NM_001086609
A_10_P005002	NM_001086613
A_10_P002973	NM_001086616
A_10_P002186	NM_001086618
A_10_P002860	NM_001086621
A_10_P002190	NM_001086626
A_10_P002692	NM_001086628
A_10_P002191	NM_001086629
A_10_P002966	NM_001086631
A_10_P003162	NM_001086632
A_10_P002851	NM_001086637
A_10_P002357	NM_001086640
A_10_P027523	NM_001086642
A_10_P002343	NM_001086644
A_10_P002737	NM_001086645
A_10_P003078	NM_001086646
A_10_P002196	NM_001086647
A_10_P002442	NM_001086651
A_10_P002205	NM_001086662
A_10_P002206	NM_001086663
A_10_P003424	NM_001086667
A_10_P002840	NM_001086669
A_10_P002208	NM_001086670
A_10_P002713	NM_001086674
A_10_P003249	NM_001086675
A_10_P002218	NM_001086684
A_10_P002745	NM_001086696
A_10_P002916	NM_001086697
A_10_P002884	NM_001086700
A_10_P003151	NM_001086701
A_10_P002543	NM_001086703
A_10_P003554	NM_001086709
A_10_P002232	NM_001086710
A_10_P002999	NM_001086714
A_10_P003097	NM_001086715
A_10_P003003	NM_001086725
A_10_P003332	NM_001086729
A_10_P002239	NM_001086730
A_10_P002321	NM_001086731
A_10_P003372	NM_001086734
A_10_P002476	NM_001086741
A_10_P002458	NM_001086744
A_10_P002246	NM_001086746
A_10_P002821	NM_001086747
A_10_P002878	NM_001086748
A_10_P003388	NM_001086749
A_10_P003531	NM_001086750
A_10_P002770	NM_001086754
A_10_P002254	NM_001086755
A_10_P003167	NM_001086759
A_10_P002594	NM_001086761
A_10_P002257	NM_001086763
A_10_P002412	NM_001086764
A_10_P007185	NM_001086767
A_10_P025540	NM_001086769
A_10_P003095	NM_001086772
A_10_P003150	NM_001086773
A_10_P002905	NM_001086775
A_10_P003427	NM_001086779
A_10_P002683	NM_001086782
A_10_P003563	NM_001086785
A_10_P002348	NM_001086792
A_10_P002306	NM_001086796
A_10_P002266	NM_001086799
A_10_P002267	NM_001086803
A_10_P002847	NM_001086804
A_10_P002989	NM_001086808
A_10_P002274	NM_001086810
A_10_P003466	NM_001086815
A_10_P002280	NM_001086816
A_10_P002626	NM_001086819
A_10_P002281	NM_001086821
A_10_P002282	NM_001086822
A_10_P002779	NM_001086823
A_10_P002285	NM_001086825
A_10_P002286	NM_001086827
A_10_P002461	NM_001086829
A_10_P002569	NM_001086830
A_10_P027466	NM_001086831
A_10_P003137	NM_001086837
A_10_P003175	NM_001086838
A_10_P003232	NM_001086839
A_10_P003541	NM_001086840
A_10_P003586	NM_001086841
A_10_P002290	NM_001086842
A_10_P002295	NM_001086843
A_10_P003059	NM_001086850
A_10_P003091	NM_001086851
A_10_P025758	NM_001086854
A_10_P002679	NM_001086855
A_10_P002802	NM_001086857
A_10_P002299	NM_001086858
A_10_P003513	NM_001086864
A_10_P003576	NM_001086866
A_10_P002318	NM_001086867
A_10_P002801	NM_001086870
A_10_P003223	NM_001086871
A_10_P002326	NM_001086873
A_10_P002334	NM_001086875
A_10_P002335	NM_001086876
A_10_P004394	NM_001086878
A_10_P002340	NM_001086881
A_10_P002344	NM_001086883
A_10_P002346	NM_001086884
A_10_P003467	NM_001086886
A_10_P007961	NM_001086888
A_10_P002658	NM_001086889
A_10_P002353	NM_001086891
A_10_P003354	NM_001086892
A_10_P002354	NM_001086895
A_10_P002362	NM_001086896
A_10_P002366	NM_001086897
A_10_P003093	NM_001086900
A_10_P002471	NM_001086901
A_10_P002368	NM_001086902
A_10_P003014	NM_001086909
A_10_P002913	NM_001086910
A_10_P002418	NM_001086911
A_10_P003194	NM_001086912
A_10_P002387	NM_001086913
A_10_P002750	NM_001086914
A_10_P002389	NM_001086919
A_10_P002396	NM_001086922
A_10_P002399	NM_001086925
A_10_P002401	NM_001086928
A_10_P002406	NM_001086932
A_10_P002812	NM_001086937
A_10_P002411	NM_001086939
A_10_P003026	NM_001086941
A_10_P002416	NM_001086943
A_10_P002864	NM_001086947
A_10_P002420	NM_001086948
A_10_P003591	NM_001086949
A_10_P002662	NM_001086952
A_10_P002459	NM_001086960
A_10_P003157	NM_001086968
A_10_P002434	NM_001086969
A_10_P002447	NM_001086973
A_10_P002951	NM_001086975
A_10_P003068	NM_001086976
A_10_P002556	NM_001086977
A_10_P002783	NM_001086979
A_10_P002460	NM_001086980
A_10_P002462	NM_001086982
A_10_P002827	NM_001086984
A_10_P002465	NM_001086986
A_10_P002469	NM_001086990
A_10_P003498	NM_001086992
A_10_P002504	NM_001086993
A_10_P002910	NM_001086994
A_10_P002478	NM_001086997
A_10_P003452	NM_001087000
A_10_P002931	NM_001087001
A_10_P002505	NM_001087002
A_10_P002481	NM_001087004
A_10_P002483	NM_001087006
A_10_P002485	NM_001087009
A_10_P002492	NM_001087013
A_10_P003441	NM_001087015
A_10_P002589	NM_001087018
A_10_P002501	NM_001087026
A_10_P003442	NM_001087027
A_10_P002512	NM_001087028
A_10_P002503	NM_001087029
A_10_P003123	NM_001087035
A_10_P003282	NM_001087036
A_10_P003040	NM_001087037
A_10_P002544	NM_001087040
A_10_P003574	NM_001087042
A_10_P002392	NM_001087044
A_10_P002539	NM_001087046
A_10_P003328	NM_001087049
A_10_P002518	NM_001087050
A_10_P003407	NM_001087051
A_10_P002527	NM_001087054
A_10_P000752	NM_001087055
A_10_P002696	NM_001087056
A_10_P002766	NM_001087057
A_10_P003208	NM_001087061
A_10_P003066	NM_001087064
A_10_P003487	NM_001087065
A_10_P002953	NM_001087068
A_10_P002987	NM_001087072
A_10_P003413	NM_001087075
A_10_P002562	NM_001087078
A_10_P003370	NM_001087079
A_10_P002638	NM_001087080
A_10_P002567	NM_001087082
A_10_P002836	NM_001087083
A_10_P002572	NM_001087084
A_10_P003302	NM_001087087
A_10_P002378	NM_001087089
A_10_P002579	NM_001087091
A_10_P002788	NM_001087094
A_10_P002822	NM_001087095
A_10_P002583	NM_001087096
A_10_P002721	NM_001087099
A_10_P002590	NM_001087100
A_10_P003338	NM_001087102
A_10_P002689	NM_001087103
A_10_P002844	NM_001087105
A_10_P002593	NM_001087106
A_10_P003029	NM_001087107
A_10_P002599	NM_001087108
A_10_P003584	NM_001087110
A_10_P002833	NM_001087111
A_10_P002605	NM_001087112
A_10_P002408	NM_001087114
A_10_P002547	NM_001087115
A_10_P003055	NM_001087117
A_10_P002776	NM_001087118
A_10_P003587	NM_001087119
A_10_P002630	NM_001087126
A_10_P002635	NM_001087127
A_10_P003410	NM_001087129
A_10_P003440	NM_001087130
A_10_P003172	NM_001087133
A_10_P002652	NM_001087134
A_10_P003380	NM_001087135
A_10_P002803	NM_001087136
A_10_P002659	NM_001087139
A_10_P002668	NM_001087141
A_10_P002252	NM_001087142
A_10_P002670	NM_001087143
A_10_P003087	NM_001087144
A_10_P002671	NM_001087147
A_10_P003057	NM_001087148
A_10_P003107	NM_001087151
A_10_P003252	NM_001087156
A_10_P002697	NM_001087157
A_10_P002698	NM_001087159
A_10_P003471	NM_001087162
A_10_P002706	NM_001087165
A_10_P003355	NM_001087166
A_10_P002717	NM_001087168
A_10_P003558	NM_001087171
A_10_P002728	NM_001087174
A_10_P002739	NM_001087175
A_10_P002731	NM_001087177
A_10_P002747	NM_001087181
A_10_P002969	NM_001087189
A_10_P003548	NM_001087191
A_10_P002760	NM_001087192
A_10_P002769	NM_001087193
A_10_P002163	NM_001087200
A_10_P002806	NM_001087202
A_10_P002789	NM_001087208
A_10_P003315	NM_001087210
A_10_P003508	NM_001087214
A_10_P003008	NM_001087215
A_10_P003028	NM_001087219
A_10_P002962	NM_001087220
A_10_P002814	NM_001087221
A_10_P003052	NM_001087227
A_10_P003399	NM_001087228
A_10_P002872	NM_001087229
A_10_P003266	NM_001087232
A_10_P002842	NM_001087234
A_10_P002846	NM_001087235
A_10_P002850	NM_001087237
A_10_P002855	NM_001087242
A_10_P002856	NM_001087243
A_10_P002861	NM_001087244
A_10_P003534	NM_001087245
A_10_P003237	NM_001087247
A_10_P002871	NM_001087248
A_10_P002632	NM_001087252
A_10_P001402	NM_001087255
A_10_P003170	NM_001087256
A_10_P003224	NM_001087258
A_10_P003468	NM_001087259
A_10_P002907	NM_001087263
A_10_P002911	NM_001087264
A_10_P003334	NM_001087265
A_10_P002920	NM_001087269
A_10_P002942	NM_001087275
A_10_P002945	NM_001087277
A_10_P003022	NM_001087278
A_10_P002960	NM_001087280
A_10_P003007	NM_001087283
A_10_P002211	NM_001087285
A_10_P002983	NM_001087286
A_10_P002660	NM_001087287
A_10_P002994	NM_001087289
A_10_P003284	NM_001087291
A_10_P003005	NM_001087292
A_10_P002495	NM_001087293
A_10_P003211	NM_001087299
A_10_P003161	NM_001087301
A_10_P003034	NM_001087304
A_10_P003312	NM_001087305
A_10_P003037	NM_001087306
A_10_P002883	NM_001087307
A_10_P003070	NM_001087311
A_10_P003072	NM_001087313
A_10_P003094	NM_001087317
A_10_P003381	NM_001087318
A_10_P003099	NM_001087320
A_10_P003102	NM_001087321
A_10_P003109	NM_001087322
A_10_P003125	NM_001087323
A_10_P003129	NM_001087324
A_10_P003133	NM_001087326
A_10_P003135	NM_001087328
A_10_P003147	NM_001087329
A_10_P003159	NM_001087332
A_10_P003182	NM_001087335
A_10_P003189	NM_001087336
A_10_P003199	NM_001087338
A_10_P003438	NM_001087341
A_10_P027474	NM_001087343
A_10_P026970	NM_001087351
A_10_P000059	NM_001087352
A_10_P002511	NM_001087354
A_10_P003244	NM_001087356
A_10_P003096	NM_001087363
A_10_P003265	NM_001087365
A_10_P003532	NM_001087370
A_10_P002355	NM_001087372
A_10_P003311	NM_001087378
A_10_P003349	NM_001087383
A_10_P002868	NM_001087385
A_10_P003363	NM_001087387
A_10_P003369	NM_001087388
A_10_P002275	NM_001087391
A_10_P003423	NM_001087396
A_10_P003449	NM_001087397
A_10_P003518	NM_001087398
A_10_P003514	NM_001087402
A_10_P003536	NM_001087411
A_10_P003561	NM_001087415
A_10_P003564	NM_001087416
A_10_P003571	NM_001087417
A_10_P002390	NM_001087419
A_10_P003496	NM_001087425
A_10_P002452	NM_001087426
A_10_P003589	NM_001087428
A_10_P003494	NM_001087429
A_10_P003274	NM_001087430
A_10_P003292	NM_001087435
A_10_P003379	NM_001087436
A_10_P003279	NM_001087438
A_10_P000228	NM_001087444
A_10_P000704	NM_001087450
A_10_P010850	NM_001087453
A_10_P000087	NM_001087456
A_10_P027450	NM_001087461
A_10_P026960	NM_001087465
A_10_P008632	NM_001087473
A_10_P000234	NM_001087476
A_10_P000268	NM_001087500
A_10_P027328	NM_001087515
A_10_P000441	NM_001087528
A_10_P027452	NM_001087544
A_10_P003680	NM_001087548
A_10_P009038	NM_001087560
A_10_P027047	NM_001087568
A_10_P027150	NM_001087591
A_10_P007413	NM_001087595
A_10_P008584	NM_001087601
A_10_P027198	NM_001087603
A_10_P027105	NM_001087605
A_10_P007511	NM_001087633
A_10_P003234	NM_001087641
A_10_P006793	NM_001087646
A_10_P000551	NM_001087656
A_10_P006744	NM_001087658
A_10_P004872	NM_001087660
A_10_P009396	NM_001087664
A_10_P000676	NM_001087670
A_10_P003942	NM_001087680
A_10_P007820	NM_001087694
A_10_P027039	NM_001087700
A_10_P000004	NM_001087712
A_10_P027177	NM_001087716
A_10_P026949	NM_001087738
A_10_P004727	NM_001087740
A_10_P026945	NM_001087765
A_10_P004065	NM_001087769
A_10_P027149	NM_001087787
A_10_P005182	NM_001087801
A_10_P027116	NM_001087805
A_10_P004851	NM_001087813
A_10_P004356	NM_001087817
A_10_P009517	NM_001087839
A_10_P027141	NM_001087841
A_10_P026984	NM_001087849
A_10_P026977	NM_001087861
A_10_P007696	NM_001087867
A_10_P026948	NM_001087885
A_10_P000050	NM_001087896
A_10_P000040	NM_001087900
A_10_P027199	NM_001087902
A_10_P027200	NM_001087903
A_10_P008439	NM_001087911
A_10_P026950	NM_001087913
A_10_P005148	NM_001087937
A_10_P004062	NM_001087941
A_10_P000080	NM_001087952
A_10_P000093	NM_001087963
A_10_P006351	NM_001087983
A_10_P027317	NM_001087989
A_10_P027347	NM_001088002
A_10_P027164	NM_001088004
A_10_P000652	NM_001088020
A_10_P007830	NM_001088022
A_10_P007659	NM_001088030
A_10_P006581	NM_001088036
A_10_P027533	NM_001088038
A_10_P006839	NM_001088062
A_10_P008440	NM_001088078
A_10_P027460	NM_001088088
A_10_P026943	NM_001088102
A_10_P004717	NM_001088108
A_10_P027463	NM_001088112
A_10_P006954	NM_001088124
A_10_P006270	NM_001088152
A_10_P027448	NM_001088170
A_10_P027528	NM_001088174
A_10_P027349	NM_001088176
A_10_P000644	NM_001088180
A_10_P027354	NM_001088190
A_10_P027007	NM_001088194
A_10_P027357	NM_001088206
A_10_P003136	NM_001088228
A_10_P027555	NM_001088231
A_10_P006970	NM_001088247
A_10_P009640	NM_001088257
A_10_P000246	NM_001088259
A_10_P000242	NM_001088263
A_10_P000256	NM_001088265
A_10_P027366	NM_001088271
A_10_P006401	NM_001088305
A_10_P000254	NM_001088377
A_10_P000267	NM_001088391
A_10_P000311	NM_001088395
A_10_P000316	NM_001088401
A_10_P000699	NM_001088413
A_10_P002195	NM_001088454
A_10_P026136	NM_001088456
A_10_P004725	NM_001088481
A_10_P006427	NM_001088497
A_10_P000393	NM_001088509
A_10_P004322	NM_001088515
A_10_P000398	NM_001088518
A_10_P000703	NM_001088525
A_10_P000425	NM_001088539
A_10_P007337	NM_001088545
A_10_P000485	NM_001088566
A_10_P000499	NM_001088576
A_10_P005827	NM_001088588
A_10_P000506	NM_001088590
A_10_P000409	NM_001088592
A_10_P000494	NM_001088598
A_10_P000459	NM_001088602
A_10_P000508	NM_001088611
A_10_P006575	NM_001088617
A_10_P008885	NM_001088623
A_10_P004452	NM_001088629
A_10_P009362	NM_001088641
A_10_P004130	NM_001088670
A_10_P000719	NM_001088682
A_10_P005326	NM_001088708
A_10_P004871	NM_001088710
A_10_P004657	NM_001088714
A_10_P008098	NM_001088723
A_10_P000104	NM_001088731
A_10_P000101	NM_001088733
A_10_P000090	NM_001088739
A_10_P000111	NM_001088741
A_10_P000120	NM_001088746
A_10_P000065	NM_001088748
A_10_P000596	NM_001088756
A_10_P000721	NM_001088767
A_10_P000535	NM_001088769
A_10_P000567	NM_001088770
A_10_P000561	NM_001088777
A_10_P000733	NM_001088785
A_10_P008881	NM_001088795
A_10_P008386	NM_001088801
A_10_P006749	NM_001088805
A_10_P009403	NM_001088817
A_10_P006768	NM_001088829
A_10_P001959	NM_001088833
A_10_P000528	NM_001088837
A_10_P000740	NM_001088845
A_10_P000131	NM_001088847
A_10_P000612	NM_001088851
A_10_P000589	NM_001088887
A_10_P000742	NM_001088891
A_10_P006260	NM_001088899
A_10_P002810	NM_001088911
A_10_P000127	NM_001088925
A_10_P002377	NM_001088941
A_10_P004720	NM_001088945
A_10_P005579	NM_001088947
A_10_P002464	NM_001088965
A_10_P009290	NM_001088971
A_10_P000341	NM_001088997
A_10_P000340	NM_001088999
A_10_P000158	NM_001089003
A_10_P005707	NM_001089011
A_10_P002695	NM_001089025
A_10_P000608	NM_001089038
A_10_P000588	NM_001089042
A_10_P006939	NM_001089047
A_10_P004203	NM_001089053
A_10_P002566	NM_001089055
A_10_P005102	NM_001089057
A_10_P006562	NM_001089061
A_10_P005034	NM_001089063
A_10_P004496	NM_001089065
A_10_P005136	NM_001089067
A_10_P009428	NM_001089073
A_10_P007132	NM_001089077
A_10_P005794	NM_001089083
A_10_P003105	NM_001089085
A_10_P001990	NM_001089091
A_10_P002057	NM_001089091
A_10_P005067	NM_001089097
A_10_P000145	NM_001089099
A_10_P008488	NM_001089113
A_10_P002015	NM_001089123
A_10_P008841	NM_001089131
A_10_P000750	NM_001089133
A_10_P002736	NM_001089138
A_10_P002032	NM_001089144
A_10_P003387	NM_001089200
A_10_P003350	NM_001089206
A_10_P003346	NM_001089208
A_10_P007698	NM_001089210
A_10_P002022	NM_001089218
A_10_P001938	NM_001089220
A_10_P005265	NM_001089228
A_10_P003290	NM_001089230
A_10_P003422	NM_001089240
A_10_P003404	NM_001089242
A_10_P007970	NM_001089256
A_10_P005598	NM_001089264
A_10_P003555	NM_001089268
A_10_P002060	NM_001089273
A_10_P008366	NM_001089279
A_10_P000128	NM_001089288
A_10_P000753	NM_001089633
A_10_P005486	NM_001089637
A_10_P003843	NM_001089639
A_10_P003837	NM_001089647
A_10_P003811	NM_001089653
A_10_P003778	NM_001089655
A_10_P003833	NM_001089661
A_10_P003823	NM_001089669
A_10_P003842	NM_001089675
A_10_P003840	NM_001089677
A_10_P003824	NM_001089679
A_10_P003820	NM_001089681
A_10_P003817	NM_001089687
A_10_P003815	NM_001089690
A_10_P003812	NM_001089692
A_10_P003809	NM_001089694
A_10_P003806	NM_001089698
A_10_P003779	NM_001089719
A_10_P003804	NM_001089723
A_10_P003773	NM_001089737
A_10_P003770	NM_001089739
A_10_P003759	NM_001089741
A_10_P003751	NM_001089747
A_10_P003732	NM_001089751
A_10_P003796	NM_001089764
A_10_P003743	NM_001089771
A_10_P003768	NM_001089781
A_10_P003807	NM_001089785
A_10_P003769	NM_001089787
A_10_P003765	NM_001089791
A_10_P003760	NM_001089797
A_10_P003756	NM_001089809
A_10_P003780	NM_001089816
A_10_P003747	NM_001089818
A_10_P003748	NM_001089822
A_10_P009624	NM_001089830
A_10_P003839	NM_001089831
A_10_P003836	NM_001089839
A_10_P003838	NM_001089843
A_10_P002061	NM_001089844
A_10_P003936	NM_001089852
A_10_P003892	NM_001089854
A_10_P003923	NM_001089868
A_10_P003914	NM_001089870
A_10_P003863	NM_001089879
A_10_P003909	NM_001089881
A_10_P003861	NM_001089883
A_10_P003938	NM_001089889
A_10_P003929	NM_001089895
A_10_P003920	NM_001089897
A_10_P003915	NM_001089901
A_10_P003860	NM_001089921
A_10_P003848	NM_001089927
A_10_P003847	NM_001089929
A_10_P003845	NM_001089931
A_10_P003945	NM_001089933
A_10_P003872	NM_001089943
A_10_P003946	NM_001089958
A_10_P003897	NM_001089962
A_10_P003889	NM_001089966
A_10_P003928	NM_001089970
A_10_P003919	NM_001089990
A_10_P003867	NM_001089994
A_10_P003900	NM_001090004
A_10_P003852	NM_001090008
A_10_P003856	NM_001090018
A_10_P003888	NM_001090022
A_10_P003859	NM_001090024
A_10_P008548	NM_001090029
A_10_P003873	NM_001090037
A_10_P003880	NM_001090043
A_10_P003933	NM_001090045
A_10_P026055	NM_001090049
A_10_P003902	NM_001090051
A_10_P001963	NM_001090053
A_10_P000175	NM_001090057
A_10_P003959	NM_001090061
A_10_P003954	NM_001090065
A_10_P003958	NM_001090071
A_10_P003956	NM_001090075
A_10_P003955	NM_001090077
A_10_P003951	NM_001090079
A_10_P003950	NM_001090081
A_10_P003987	NM_001090083
A_10_P003964	NM_001090089
A_10_P003994	NM_001090097
A_10_P003985	NM_001090100
A_10_P003981	NM_001090102
A_10_P003991	NM_001090110
A_10_P003968	NM_001090112
A_10_P003996	NM_001090119
A_10_P003967	NM_001090123
A_10_P003963	NM_001090131
A_10_P003971	NM_001090137
A_10_P003970	NM_001090139
A_10_P003998	NM_001090151
A_10_P005965	NM_001090159
A_10_P004009	NM_001090163
A_10_P003997	NM_001090169
A_10_P000757	NM_001090175
A_10_P003982	NM_001090183
A_10_P012038	NM_001090185
A_10_P004016	NM_001090201
A_10_P004013	NM_001090203
A_10_P004014	NM_001090205
A_10_P004035	NM_001090213
A_10_P004037	NM_001090221
A_10_P004031	NM_001090223
A_10_P004038	NM_001090233
A_10_P004034	NM_001090240
A_10_P004021	NM_001090246
A_10_P005146	NM_001090250
A_10_P007971	NM_001090256
A_10_P009359	NM_001090258
A_10_P009529	NM_001090263
A_10_P027510	NM_001090267
A_10_P026963	NM_001090275
A_10_P027053	NM_001090283
A_10_P000002	NM_001090293
A_10_P008897	NM_001090307
A_10_P000133	NM_001090322
A_10_P000134	NM_001090324
A_10_P000295	NM_001090344
A_10_P000310	NM_001090348
A_10_P000353	NM_001090368
A_10_P006735	NM_001090376
A_10_P006576	NM_001090383
A_10_P000475	NM_001090397
A_10_P000518	NM_001090413
A_10_P000521	NM_001090417
A_10_P006574	NM_001090429
A_10_P005098	NM_001090437
A_10_P004928	NM_001090439
A_10_P006692	NM_001090441
A_10_P000694	NM_001090453
A_10_P004350	NM_001090455
A_10_P008636	NM_001090457
A_10_P001945	NM_001090469
A_10_P001952	NM_001090473
A_10_P009441	NM_001090475
A_10_P002062	NM_001090499
A_10_P004825	NM_001090501
A_10_P008278	NM_001090503
A_10_P005393	NM_001090507
A_10_P007136	NM_001090509
A_10_P002701	NM_001090521
A_10_P005449	NM_001090528
A_10_P007377	NM_001090530
A_10_P007756	NM_001090542
A_10_P026942	NM_001090546
A_10_P026961	NM_001090552
A_10_P026983	NM_001090558
A_10_P026998	NM_001090562
A_10_P008730	NM_001090569
A_10_P027163	NM_001090586
A_10_P004050	NM_001090592
A_10_P027202	NM_001090603
A_10_P007780	NM_001090605
A_10_P005851	NM_001090607
A_10_P027206	NM_001090609
A_10_P027216	NM_001090613
A_10_P005226	NM_001090617
A_10_P027232	NM_001090623
A_10_P009511	NM_001090625
A_10_P027282	NM_001090629
A_10_P027286	NM_001090631
A_10_P027411	NM_001090653
A_10_P008446	NM_001090661
A_10_P027445	NM_001090663
A_10_P027465	NM_001090667
A_10_P008500	NM_001090671
A_10_P008045	NM_001090677
A_10_P027529	NM_001090685
A_10_P027535	NM_001090687
A_10_P007842	NM_001090689
A_10_P005135	NM_001090693
A_10_P000008	NM_001090697
A_10_P000010	NM_001090699
A_10_P000033	NM_001090705
A_10_P009532	NM_001090719
A_10_P000176	NM_001090725
A_10_P000219	NM_001090735
A_10_P004063	NM_001090741
A_10_P000265	NM_001090745
A_10_P007548	NM_001090753
A_10_P004481	NM_001090769
A_10_P005129	NM_001090777
A_10_P000582	NM_001090781
A_10_P001227	NM_001090783
A_10_P007753	NM_001090785
A_10_P005928	NM_001090789
A_10_P007470	NM_001090791
A_10_P000674	NM_001090793
A_10_P000677	NM_001090795
A_10_P000725	NM_001090801
A_10_P001933	NM_001090807
A_10_P005143	NM_001090815
A_10_P002598	NM_001090827
A_10_P002603	NM_001090829
A_10_P006009	NM_001090831
A_10_P005017	NM_001090833
A_10_P004671	NM_001090845
A_10_P003362	NM_001090847
A_10_P026954	NM_001090854
A_10_P027154	NM_001090868
A_10_P027295	NM_001090878
A_10_P027307	NM_001090880
A_10_P027314	NM_001090882
A_10_P027322	NM_001090884
A_10_P027346	NM_001090886
A_10_P027365	NM_001090890
A_10_P027534	NM_001090894
A_10_P005466	NM_001090896
A_10_P004029	NM_001090922
A_10_P004045	NM_001090924
A_10_P004044	NM_001090928
A_10_P002079	NM_001090936
A_10_P001994	NM_001090940
A_10_P001965	NM_001090944
A_10_P002012	NM_001090946
A_10_P002002	NM_001090951
A_10_P000375	NM_001090955
A_10_P008589	NM_001090965
A_10_P000173	NM_001090995
A_10_P000172	NM_001090997
A_10_P002018	NM_001090999
A_10_P002097	NM_001091003
A_10_P002101	NM_001091007
A_10_P004100	NM_001091011
A_10_P002041	NM_001091029
A_10_P004326	NM_001091034
A_10_P004292	NM_001091037
A_10_P004280	NM_001091038
A_10_P004265	NM_001091039
A_10_P004225	NM_001091042
A_10_P004215	NM_001091043
A_10_P004161	NM_001091047
A_10_P004114	NM_001091055
A_10_P004106	NM_001091056
A_10_P004092	NM_001091057
A_10_P004252	NM_001091064
A_10_P004190	NM_001091067
A_10_P004181	NM_001091068
A_10_P010775	NM_001091072
A_10_P004099	NM_001091076
A_10_P004090	NM_001091078
A_10_P004307	NM_001091081
A_10_P004260	NM_001091086
A_10_P004222	NM_001091094
A_10_P004205	NM_001091096
A_10_P004193	NM_001091099
A_10_P004188	NM_001091100
A_10_P004186	NM_001091101
A_10_P004176	NM_001091104
A_10_P004171	NM_001091106
A_10_P004166	NM_001091107
A_10_P004159	NM_001091109
A_10_P004153	NM_001091110
A_10_P004150	NM_001091111
A_10_P004137	NM_001091114
A_10_P004122	NM_001091117
A_10_P004120	NM_001091119
A_10_P004101	NM_001091121
A_10_P004089	NM_001091123
A_10_P004085	NM_001091125
A_10_P004070	NM_001091128
A_10_P004052	NM_001091134
A_10_P004051	NM_001091135
A_10_P025621	NM_001091136
A_10_P025644	NM_001091137
A_10_P004209	NM_001091141
A_10_P004160	NM_001091146
A_10_P004082	NM_001091150
A_10_P004072	NM_001091151
A_10_P004071	NM_001091154
A_10_P004094	NM_001091155
A_10_P004270	NM_001091157
A_10_P005448	NM_001091158
A_10_P004311	NM_001091163
A_10_P004298	NM_001091166
A_10_P004295	NM_001091167
A_10_P004281	NM_001091170
A_10_P004257	NM_001091171
A_10_P004250	NM_001091172
A_10_P004230	NM_001091182
A_10_P004224	NM_001091183
A_10_P004223	NM_001091184
A_10_P004198	NM_001091193
A_10_P004192	NM_001091196
A_10_P004187	NM_001091199
A_10_P004180	NM_001091201
A_10_P004167	NM_001091207
A_10_P004163	NM_001091208
A_10_P004152	NM_001091209
A_10_P004144	NM_001091211
A_10_P004139	NM_001091212
A_10_P004127	NM_001091218
A_10_P004125	NM_001091219
A_10_P004107	NM_001091224
A_10_P004096	NM_001091226
A_10_P004079	NM_001091233
A_10_P004075	NM_001091234
A_10_P004074	NM_001091235
A_10_P004069	NM_001091237
A_10_P004056	NM_001091240
A_10_P002073	NM_001091244
A_10_P025459	NM_001091251
A_10_P004229	NM_001091252
A_10_P004274	NM_001091261
A_10_P021737	NM_001091264
A_10_P004318	NM_001091266
A_10_P004301	NM_001091267
A_10_P004258	NM_001091270
A_10_P004266	NM_001091275
A_10_P004141	NM_001091281
A_10_P004105	NM_001091283
A_10_P011187	NM_001091284
A_10_P021339	NM_001091285
A_10_P009352	NM_001091287
A_10_P004444	NM_001091288
A_10_P004578	NM_001091295
A_10_P004472	NM_001091305
A_10_P004439	NM_001091308
A_10_P004381	NM_001091313
A_10_P004330	NM_001091319
A_10_P004587	NM_001091320
A_10_P004450	NM_001091331
A_10_P004418	NM_001091333
A_10_P004617	NM_001091340
A_10_P004572	NM_001091346
A_10_P004567	NM_001091347
A_10_P004527	NM_001091353
A_10_P004465	NM_001091361
A_10_P004464	NM_001091362
A_10_P004424	NM_001091367
A_10_P004383	NM_001091370
A_10_P004372	NM_001091374
A_10_P004353	NM_001091375
A_10_P004597	NM_001091381
A_10_P004593	NM_001091382
A_10_P004580	NM_001091383
A_10_P004534	NM_001091389
A_10_P004478	NM_001091397
A_10_P004406	NM_001091399
A_10_P004390	NM_001091400
A_10_P004461	NM_001091404
A_10_P004376	NM_001091405
A_10_P004470	NM_001091406
A_10_P004621	NM_001091410
A_10_P004602	NM_001091414
A_10_P004583	NM_001091420
A_10_P004581	NM_001091421
A_10_P004579	NM_001091422
A_10_P004551	NM_001091430
A_10_P004548	NM_001091432
A_10_P004535	NM_001091437
A_10_P004525	NM_001091441
A_10_P004515	NM_001091444
A_10_P004477	NM_001091453
A_10_P004432	NM_001091460
A_10_P004420	NM_001091463
A_10_P004405	NM_001091466
A_10_P004396	NM_001091469
A_10_P004369	NM_001091476
A_10_P004364	NM_001091478
A_10_P004358	NM_001091480
A_10_P004346	NM_001091481
A_10_P004335	NM_001091484
A_10_P004433	NM_001091489
A_10_P004577	NM_001091491
A_10_P004555	NM_001091502
A_10_P004508	NM_001091504
A_10_P004440	NM_001091506
A_10_P004360	NM_001091510
A_10_P004441	NM_001091511
A_10_P004434	NM_001091512
A_10_P004630	NM_001091515
A_10_P004598	NM_001091517
A_10_P004570	NM_001091518
A_10_P004471	NM_001091520
A_10_P004469	NM_001091521
A_10_P004463	NM_001091523
A_10_P004389	NM_001091529
A_10_P002231	NM_001091530
A_10_P004673	NM_001091532
A_10_P004665	NM_001091535
A_10_P004640	NM_001091539
A_10_P004704	NM_001091540
A_10_P004683	NM_001091541
A_10_P004676	NM_001091542
A_10_P004706	NM_001091544
A_10_P004698	NM_001091545
A_10_P004668	NM_001091548
A_10_P004654	NM_001091551
A_10_P004639	NM_001091555
A_10_P008362	NM_001091556
A_10_P004707	NM_001091559
A_10_P004703	NM_001091561
A_10_P004692	NM_001091564
A_10_P004685	NM_001091565
A_10_P004682	NM_001091566
A_10_P004672	NM_001091569
A_10_P004663	NM_001091572
A_10_P004653	NM_001091574
A_10_P004650	NM_001091576
A_10_P004638	NM_001091579
A_10_P005011	NM_001091585
A_10_P025913	NM_001091587
A_10_P004953	NM_001091590
A_10_P004946	NM_001091591
A_10_P004915	NM_001091593
A_10_P004884	NM_001091598
A_10_P004862	NM_001091600
A_10_P004799	NM_001091606
A_10_P005086	NM_001091609
A_10_P005003	NM_001091615
A_10_P004999	NM_001091616
A_10_P004943	NM_001091621
A_10_P004866	NM_001091628
A_10_P004824	NM_001091631
A_10_P005083	NM_001091636
A_10_P005074	NM_001091638
A_10_P005048	NM_001091641
A_10_P005040	NM_001091642
A_10_P004989	NM_001091647
A_10_P004983	NM_001091648
A_10_P004941	NM_001091652
A_10_P004914	NM_001091659
A_10_P004892	NM_001091660
A_10_P004886	NM_001091663
A_10_P004865	NM_001091664
A_10_P004832	NM_001091668
A_10_P004826	NM_001091669
A_10_P004822	NM_001091670
A_10_P004816	NM_001091671
A_10_P004806	NM_001091673
A_10_P004839	NM_001091679
A_10_P002160	NM_001091682
A_10_P004979	NM_001091683
A_10_P004907	NM_001091687
A_10_P004913	NM_001091689
A_10_P005038	NM_001091690
A_10_P004868	NM_001091691
A_10_P004966	NM_001091693
A_10_P004957	NM_001091694
A_10_P005060	NM_001091697
A_10_P004951	NM_001091698
A_10_P004939	NM_001091699
A_10_P005084	NM_001091706
A_10_P005061	NM_001091712
A_10_P005050	NM_001091713
A_10_P005042	NM_001091715
A_10_P005036	NM_001091717
A_10_P005028	NM_001091719
A_10_P005025	NM_001091720
A_10_P004991	NM_001091725
A_10_P004962	NM_001091729
A_10_P004961	NM_001091730
A_10_P004956	NM_001091731
A_10_P004916	NM_001091736
A_10_P004903	NM_001091740
A_10_P026083	NM_001091744
A_10_P004870	NM_001091746
A_10_P004864	NM_001091747
A_10_P004859	NM_001091748
A_10_P004858	NM_001091749
A_10_P004845	NM_001091754
A_10_P004840	NM_001091755
A_10_P004831	NM_001091756
A_10_P004823	NM_001091760
A_10_P004821	NM_001091761
A_10_P004819	NM_001091762
A_10_P004818	NM_001091763
A_10_P004809	NM_001091766
A_10_P004798	NM_001091769
A_10_P006483	NM_001091771
A_10_P004694	NM_001091777
A_10_P008209	NM_001091778
A_10_P004674	NM_001091782
A_10_P000187	NM_001091784
A_10_P009014	NM_001091789
A_10_P002000	NM_001091791
A_10_P008032	NM_001091796
A_10_P005106	NM_001091801
A_10_P009653	NM_001091803
A_10_P005849	NM_001091830
A_10_P005887	NM_001091831
A_10_P006246	NM_001091839
A_10_P004716	NM_001091848
A_10_P004718	NM_001091849
A_10_P004721	NM_001091852
A_10_P004722	NM_001091854
A_10_P004724	NM_001091857
A_10_P004736	NM_001091862
A_10_P007400	NM_001091863
A_10_P004738	NM_001091865
A_10_P004741	NM_001091867
A_10_P004745	NM_001091870
A_10_P004746	NM_001091871
A_10_P004751	NM_001091875
A_10_P004754	NM_001091878
A_10_P004760	NM_001091883
A_10_P004762	NM_001091885
A_10_P004763	NM_001091886
A_10_P004764	NM_001091887
A_10_P004775	NM_001091896
A_10_P004777	NM_001091897
A_10_P004778	NM_001091898
A_10_P004790	NM_001091909
A_10_P004794	NM_001091912
A_10_P004829	NM_001091918
A_10_P004843	NM_001091921
A_10_P004856	NM_001091925
A_10_P004887	NM_001091927
A_10_P004917	NM_001091929
A_10_P004919	NM_001091930
A_10_P004970	NM_001091931
A_10_P004981	NM_001091932
A_10_P005004	NM_001091937
A_10_P005015	NM_001091939
A_10_P005033	NM_001091941
A_10_P001282	NM_001091950
A_10_P005064	NM_001091951
A_10_P005065	NM_001091952
A_10_P005071	NM_001091954
A_10_P005103	NM_001091958
A_10_P005105	NM_001091960
A_10_P005108	NM_001091961
A_10_P005109	NM_001091962
A_10_P005116	NM_001091969
A_10_P005118	NM_001091970
A_10_P005119	NM_001091971
A_10_P005120	NM_001091972
A_10_P005123	NM_001091974
A_10_P001713	NM_001091976
A_10_P005125	NM_001091977
A_10_P005127	NM_001091978
A_10_P005140	NM_001091981
A_10_P005142	NM_001091983
A_10_P005149	NM_001091990
A_10_P005150	NM_001091992
A_10_P005153	NM_001091995
A_10_P005159	NM_001092000
A_10_P005166	NM_001092005
A_10_P025885	NM_001092006
A_10_P005167	NM_001092007
A_10_P005170	NM_001092009
A_10_P005171	NM_001092010
A_10_P005173	NM_001092012
A_10_P002932	NM_001092013
A_10_P008092	NM_001092016
A_10_P005181	NM_001092021
A_10_P005189	NM_001092027
A_10_P026032	NM_001092032
A_10_P005195	NM_001092033
A_10_P009574	NM_001092035
A_10_P005197	NM_001092036
A_10_P005203	NM_001092040
A_10_P005206	NM_001092043
A_10_P005210	NM_001092046
A_10_P005215	NM_001092051
A_10_P005217	NM_001092053
A_10_P005218	NM_001092054
A_10_P005222	NM_001092058
A_10_P005231	NM_001092065
A_10_P005232	NM_001092066
A_10_P005234	NM_001092069
A_10_P005237	NM_001092072
A_10_P005242	NM_001092078
A_10_P005243	NM_001092079
A_10_P005249	NM_001092085
A_10_P005252	NM_001092088
A_10_P005260	NM_001092094
A_10_P005261	NM_001092095
A_10_P005283	NM_001092104
A_10_P005285	NM_001092106
A_10_P005288	NM_001092109
A_10_P005291	NM_001092112
A_10_P005292	NM_001092113
A_10_P005293	NM_001092114
A_10_P005296	NM_001092117
A_10_P005300	NM_001092119
A_10_P005305	NM_001092121
A_10_P005307	NM_001092123
A_10_P005308	NM_001092124
A_10_P005311	NM_001092126
A_10_P005313	NM_001092128
A_10_P005314	NM_001092129
A_10_P005317	NM_001092133
A_10_P001433	NM_001092136
A_10_P005325	NM_001092138
A_10_P005329	NM_001092142
A_10_P005331	NM_001092144
A_10_P005332	NM_001092145
A_10_P001390	NM_001092147
A_10_P005338	NM_001092149
A_10_P005345	NM_001092153
A_10_P005346	NM_001092154
A_10_P025824	NM_001092155
A_10_P005348	NM_001092156
A_10_P005349	NM_001092157
A_10_P005352	NM_001092160
A_10_P005360	NM_001092165
A_10_P005363	NM_001092167
A_10_P005364	NM_001092168
A_10_P005369	NM_001092170
A_10_P005377	NM_001092174
A_10_P005383	NM_001092176
A_10_P005391	NM_001092179
A_10_P005392	NM_001092180
A_10_P005399	NM_001092185
A_10_P005400	NM_001092186
A_10_P005401	NM_001092187
A_10_P005404	NM_001092189
A_10_P005406	NM_001092190
A_10_P005407	NM_001092191
A_10_P005408	NM_001092192
A_10_P005410	NM_001092193
A_10_P005412	NM_001092194
A_10_P005413	NM_001092195
A_10_P005414	NM_001092196
A_10_P005417	NM_001092199
A_10_P005418	NM_001092200
A_10_P005426	NM_001092205
A_10_P005445	NM_001092215
A_10_P005450	NM_001092218
A_10_P005461	NM_001092225
A_10_P005463	NM_001092226
A_10_P005468	NM_001092229
A_10_P005469	NM_001092230
A_10_P005473	NM_001092234
A_10_P005476	NM_001092237
A_10_P005479	NM_001092241
A_10_P005482	NM_001092244
A_10_P005483	NM_001092245
A_10_P005485	NM_001092246
A_10_P005487	NM_001092247
A_10_P005488	NM_001092248
A_10_P005490	NM_001092251
A_10_P005492	NM_001092252
A_10_P005493	NM_001092253
A_10_P005496	NM_001092255
A_10_P005501	NM_001092259
A_10_P005502	NM_001092260
A_10_P005505	NM_001092265
A_10_P005508	NM_001092268
A_10_P005512	NM_001092271
A_10_P005513	NM_001092272
A_10_P005517	NM_001092274
A_10_P005522	NM_001092278
A_10_P005524	NM_001092279
A_10_P005528	NM_001092281
A_10_P005529	NM_001092282
A_10_P005530	NM_001092284
A_10_P005535	NM_001092287
A_10_P005544	NM_001092294
A_10_P005545	NM_001092295
A_10_P005548	NM_001092297
A_10_P005550	NM_001092299
A_10_P005554	NM_001092303
A_10_P005557	NM_001092305
A_10_P005559	NM_001092307
A_10_P005561	NM_001092309
A_10_P005563	NM_001092310
A_10_P005565	NM_001092313
A_10_P005566	NM_001092314
A_10_P005567	NM_001092315
A_10_P005568	NM_001092316
A_10_P005570	NM_001092318
A_10_P005572	NM_001092320
A_10_P005574	NM_001092322
A_10_P001333	NM_001092328
A_10_P005584	NM_001092330
A_10_P005585	NM_001092331
A_10_P005591	NM_001092336
A_10_P005594	NM_001092339
A_10_P005600	NM_001092343
A_10_P005605	NM_001092348
A_10_P005607	NM_001092350
A_10_P005612	NM_001092355
A_10_P005615	NM_001092358
A_10_P005616	NM_001092359
A_10_P005619	NM_001092362
A_10_P005621	NM_001092364
A_10_P005622	NM_001092365
A_10_P005628	NM_001092368
A_10_P008118	NM_001092371
A_10_P005632	NM_001092373
A_10_P005633	NM_001092374
A_10_P005635	NM_001092375
A_10_P005638	NM_001092378
A_10_P005640	NM_001092379
A_10_P005641	NM_001092381
A_10_P005642	NM_001092382
A_10_P005644	NM_001092383
A_10_P005649	NM_001092387
A_10_P005651	NM_001092389
A_10_P005652	NM_001092390
A_10_P005653	NM_001092391
A_10_P005655	NM_001092393
A_10_P005662	NM_001092399
A_10_P005664	NM_001092401
A_10_P005665	NM_001092402
A_10_P005669	NM_001092405
A_10_P005672	NM_001092408
A_10_P005673	NM_001092409
A_10_P005674	NM_001092410
A_10_P005680	NM_001092414
A_10_P005681	NM_001092415
A_10_P005683	NM_001092417
A_10_P005684	NM_001092419
A_10_P005693	NM_001092423
A_10_P005695	NM_001092424
A_10_P005699	NM_001092427
A_10_P005700	NM_001092428
A_10_P005702	NM_001092429
A_10_P005705	NM_001092432
A_10_P005708	NM_001092433
A_10_P005716	NM_001092438
A_10_P005718	NM_001092439
A_10_P005728	NM_001092444
A_10_P005730	NM_001092446
A_10_P005732	NM_001092447
A_10_P005734	NM_001092449
A_10_P005737	NM_001092450
A_10_P005745	NM_001092457
A_10_P005746	NM_001092458
A_10_P008467	NM_001092461
A_10_P005750	NM_001092463
A_10_P005751	NM_001092465
A_10_P005752	NM_001092467
A_10_P025632	NM_001092469
A_10_P005760	NM_001092470
A_10_P005762	NM_001092471
A_10_P005764	NM_001092473
A_10_P005766	NM_001092474
A_10_P005774	NM_001092482
A_10_P005776	NM_001092484
A_10_P005777	NM_001092485
A_10_P005779	NM_001092486
A_10_P002121	NM_001092488
A_10_P005781	NM_001092489
A_10_P005786	NM_001092492
A_10_P005799	NM_001092497
A_10_P005800	NM_001092498
A_10_P005802	NM_001092500
A_10_P005804	NM_001092501
A_10_P005811	NM_001092507
A_10_P005814	NM_001092509
A_10_P005816	NM_001092511
A_10_P005817	NM_001092512
A_10_P005819	NM_001092514
A_10_P005823	NM_001092518
A_10_P005824	NM_001092519
A_10_P005825	NM_001092520
A_10_P005829	NM_001092523
A_10_P005831	NM_001092524
A_10_P005848	NM_001092534
A_10_P005863	NM_001092543
A_10_P005867	NM_001092546
A_10_P005869	NM_001092548
A_10_P005873	NM_001092551
A_10_P005874	NM_001092552
A_10_P005879	NM_001092556
A_10_P005885	NM_001092561
A_10_P005889	NM_001092562
A_10_P005909	NM_001092570
A_10_P005910	NM_001092571
A_10_P005915	NM_001092574
A_10_P005917	NM_001092575
A_10_P005923	NM_001092581
A_10_P005925	NM_001092583
A_10_P005926	NM_001092584
A_10_P005930	NM_001092585
A_10_P005932	NM_001092587
A_10_P005934	NM_001092588
A_10_P005936	NM_001092590
A_10_P005937	NM_001092591
A_10_P005939	NM_001092593
A_10_P005940	NM_001092594
A_10_P005948	NM_001092602
A_10_P005951	NM_001092607
A_10_P005954	NM_001092610
A_10_P008458	NM_001092611
A_10_P005956	NM_001092612
A_10_P005960	NM_001092616
A_10_P005962	NM_001092618
A_10_P005966	NM_001092624
A_10_P005967	NM_001092625
A_10_P005973	NM_001092630
A_10_P005974	NM_001092633
A_10_P005976	NM_001092634
A_10_P005982	NM_001092639
A_10_P005988	NM_001092645
A_10_P005989	NM_001092646
A_10_P005991	NM_001092648
A_10_P006001	NM_001092653
A_10_P006008	NM_001092658
A_10_P006012	NM_001092662
A_10_P006014	NM_001092664
A_10_P006015	NM_001092665
A_10_P006018	NM_001092667
A_10_P006022	NM_001092671
A_10_P006025	NM_001092673
A_10_P006026	NM_001092674
A_10_P006896	NM_001092680
A_10_P006032	NM_001092683
A_10_P006038	NM_001092691
A_10_P006041	NM_001092694
A_10_P006044	NM_001092697
A_10_P006049	NM_001092704
A_10_P006051	NM_001092706
A_10_P006056	NM_001092712
A_10_P006057	NM_001092713
A_10_P006058	NM_001092714
A_10_P006064	NM_001092721
A_10_P006065	NM_001092722
A_10_P006066	NM_001092723
A_10_P006069	NM_001092726
A_10_P006073	NM_001092730
A_10_P006092	NM_001092750
A_10_P006093	NM_001092751
A_10_P006094	NM_001092752
A_10_P006095	NM_001092753
A_10_P006097	NM_001092755
A_10_P006101	NM_001092757
A_10_P006106	NM_001092760
A_10_P006108	NM_001092761
A_10_P006113	NM_001092766
A_10_P006117	NM_001092770
A_10_P006118	NM_001092771
A_10_P006122	NM_001092775
A_10_P006123	NM_001092776
A_10_P006124	NM_001092777
A_10_P006128	NM_001092781
A_10_P006131	NM_001092782
A_10_P006135	NM_001092784
A_10_P006151	NM_001092794
A_10_P006155	NM_001092797
A_10_P025241	NM_001092800
A_10_P006160	NM_001092802
A_10_P006161	NM_001092803
A_10_P006163	NM_001092805
A_10_P006167	NM_001092809
A_10_P006168	NM_001092810
A_10_P006174	NM_001092815
A_10_P006175	NM_001092816
A_10_P006178	NM_001092818
A_10_P006181	NM_001092820
A_10_P006182	NM_001092821
A_10_P006184	NM_001092823
A_10_P006187	NM_001092827
A_10_P006188	NM_001092828
A_10_P006190	NM_001092829
A_10_P006191	NM_001092830
A_10_P006192	NM_001092831
A_10_P006196	NM_001092833
A_10_P006200	NM_001092834
A_10_P006201	NM_001092835
A_10_P006203	NM_001092837
A_10_P006210	NM_001092843
A_10_P006214	NM_001092846
A_10_P006215	NM_001092847
A_10_P006217	NM_001092849
A_10_P006219	NM_001092850
A_10_P006223	NM_001092852
A_10_P008070	NM_001092853
A_10_P006226	NM_001092856
A_10_P006228	NM_001092858
A_10_P006236	NM_001092862
A_10_P006238	NM_001092864
A_10_P006243	NM_001092870
A_10_P006245	NM_001092872
A_10_P006248	NM_001092873
A_10_P006253	NM_001092879
A_10_P006256	NM_001092881
A_10_P006262	NM_001092886
A_10_P006263	NM_001092887
A_10_P006264	NM_001092888
A_10_P010972	NM_001092893
A_10_P006274	NM_001092895
A_10_P006276	NM_001092897
A_10_P006277	NM_001092898
A_10_P006285	NM_001092902
A_10_P006289	NM_001092905
A_10_P006290	NM_001092906
A_10_P011906	NM_001092909
A_10_P006301	NM_001092913
A_10_P006303	NM_001092914
A_10_P006307	NM_001092916
A_10_P006308	NM_001092918
A_10_P006309	NM_001092919
A_10_P006310	NM_001092920
A_10_P006311	NM_001092922
A_10_P006321	NM_001092930
A_10_P006324	NM_001092933
A_10_P006325	NM_001092934
A_10_P006329	NM_001092938
A_10_P006330	NM_001092939
A_10_P006335	NM_001092941
A_10_P002112	NM_001092950
A_10_P004744	NM_001092952
A_10_P001338	NM_001092953
A_10_P002100	NM_001092955
A_10_P002072	NM_001092958
A_10_P006591	NM_001092963
A_10_P009641	NM_001092970
A_10_P002468	NM_001092971
A_10_P002151	NM_001092972
A_10_P007538	NM_001092991
A_10_P007560	NM_001092992
A_10_P007574	NM_001092994
A_10_P007686	NM_001093002
A_10_P006286	NM_001093005
A_10_P006294	NM_001093008
A_10_P006298	NM_001093014
A_10_P006343	NM_001093024
A_10_P006346	NM_001093026
A_10_P006347	NM_001093027
A_10_P006348	NM_001093028
A_10_P006356	NM_001093031
A_10_P006366	NM_001093040
A_10_P006368	NM_001093042
A_10_P006371	NM_001093045
A_10_P006379	NM_001093052
A_10_P006386	NM_001093056
A_10_P006387	NM_001093057
A_10_P006393	NM_001093064
A_10_P006395	NM_001093066
A_10_P006396	NM_001093067
A_10_P006397	NM_001093068
A_10_P006398	NM_001093069
A_10_P006405	NM_001093071
A_10_P006407	NM_001093072
A_10_P006408	NM_001093073
A_10_P006414	NM_001093077
A_10_P006419	NM_001093081
A_10_P006420	NM_001093082
A_10_P006425	NM_001093086
A_10_P006429	NM_001093088
A_10_P006434	NM_001093091
A_10_P006435	NM_001093092
A_10_P006437	NM_001093094
A_10_P006444	NM_001093099
A_10_P006445	NM_001093100
A_10_P006451	NM_001093104
A_10_P006453	NM_001093106
A_10_P006455	NM_001093108
A_10_P006459	NM_001093112
A_10_P006462	NM_001093114
A_10_P006465	NM_001093116
A_10_P006468	NM_001093118
A_10_P006469	NM_001093119
A_10_P006473	NM_001093123
A_10_P006474	NM_001093124
A_10_P006482	NM_001093129
A_10_P006486	NM_001093131
A_10_P006488	NM_001093133
A_10_P006494	NM_001093136
A_10_P006507	NM_001093142
A_10_P006508	NM_001093143
A_10_P006520	NM_001093151
A_10_P006521	NM_001093153
A_10_P006522	NM_001093154
A_10_P006523	NM_001093155
A_10_P006524	NM_001093156
A_10_P006527	NM_001093158
A_10_P006530	NM_001093159
A_10_P006532	NM_001093160
A_10_P006536	NM_001093163
A_10_P006542	NM_001093167
A_10_P006543	NM_001093168
A_10_P006544	NM_001093169
A_10_P006551	NM_001093173
A_10_P006556	NM_001093178
A_10_P006560	NM_001093181
A_10_P006565	NM_001093185
A_10_P006589	NM_001093194
A_10_P006594	NM_001093197
A_10_P006596	NM_001093198
A_10_P006601	NM_001093202
A_10_P006607	NM_001093204
A_10_P006622	NM_001093215
A_10_P006625	NM_001093217
A_10_P006626	NM_001093218
A_10_P006628	NM_001093220
A_10_P006630	NM_001093222
A_10_P006631	NM_001093223
A_10_P006633	NM_001093224
A_10_P006634	NM_001093225
A_10_P006636	NM_001093227
A_10_P006638	NM_001093229
A_10_P006646	NM_001093235
A_10_P006647	NM_001093236
A_10_P006653	NM_001093241
A_10_P006655	NM_001093242
A_10_P006658	NM_001093245
A_10_P006660	NM_001093247
A_10_P006661	NM_001093248
A_10_P006664	NM_001093250
A_10_P006666	NM_001093252
A_10_P006668	NM_001093254
A_10_P006675	NM_001093260
A_10_P006679	NM_001093262
A_10_P006680	NM_001093263
A_10_P006687	NM_001093269
A_10_P006691	NM_001093272
A_10_P006696	NM_001093274
A_10_P006697	NM_001093275
A_10_P006703	NM_001093280
A_10_P006705	NM_001093281
A_10_P006709	NM_001093284
A_10_P006710	NM_001093285
A_10_P006714	NM_001093290
A_10_P021333	NM_001093291
A_10_P006717	NM_001093294
A_10_P006719	NM_001093295
A_10_P006720	NM_001093296
A_10_P006721	NM_001093297
A_10_P006722	NM_001093298
A_10_P006724	NM_001093300
A_10_P006725	NM_001093301
A_10_P006733	NM_001093306
A_10_P009565	NM_001093307
A_10_P006739	NM_001093311
A_10_P006742	NM_001093314
A_10_P006752	NM_001093319
A_10_P006754	NM_001093320
A_10_P006769	NM_001093330
A_10_P006780	NM_001093337
A_10_P006788	NM_001093343
A_10_P006789	NM_001093344
A_10_P006800	NM_001093350
A_10_P006801	NM_001093351
A_10_P006807	NM_001093354
A_10_P006810	NM_001093357
A_10_P006812	NM_001093359
A_10_P006815	NM_001093361
A_10_P006820	NM_001093365
A_10_P006824	NM_001093368
A_10_P025901	NM_001093371
A_10_P006827	NM_001093372
A_10_P006832	NM_001093375
A_10_P006835	NM_001093378
A_10_P006841	NM_001093379
A_10_P006845	NM_001093382
A_10_P006852	NM_001093386
A_10_P006858	NM_001093390
A_10_P006859	NM_001093391
A_10_P006860	NM_001093392
A_10_P006861	NM_001093393
A_10_P006866	NM_001093396
A_10_P006870	NM_001093399
A_10_P006871	NM_001093400
A_10_P006876	NM_001093403
A_10_P006882	NM_001093407
A_10_P006885	NM_001093409
A_10_P006886	NM_001093410
A_10_P006890	NM_001093414
A_10_P006891	NM_001093415
A_10_P006892	NM_001093416
A_10_P006903	NM_001093423
A_10_P006906	NM_001093424
A_10_P006907	NM_001093425
A_10_P006913	NM_001093429
A_10_P006920	NM_001093436
A_10_P006921	NM_001093437
A_10_P006941	NM_001093444
A_10_P006947	NM_001093449
A_10_P006949	NM_001093451
A_10_P006956	NM_001093453
A_10_P006958	NM_001093454
A_10_P006960	NM_001093456
A_10_P006968	NM_001093460
A_10_P006969	NM_001093461
A_10_P006972	NM_001093463
A_10_P006976	NM_001093467
A_10_P006980	NM_001093470
A_10_P006988	NM_001093476
A_10_P006992	NM_001093478
A_10_P006993	NM_001093479
A_10_P006994	NM_001093480
A_10_P006999	NM_001093486
A_10_P007002	NM_001093488
A_10_P007004	NM_001093490
A_10_P007005	NM_001093491
A_10_P007012	NM_001093496
A_10_P007016	NM_001093500
A_10_P007017	NM_001093501
A_10_P007023	NM_001093505
A_10_P007027	NM_001093507
A_10_P007032	NM_001093510
A_10_P007035	NM_001093513
A_10_P007037	NM_001093515
A_10_P007038	NM_001093516
A_10_P007041	NM_001093520
A_10_P007043	NM_001093521
A_10_P007045	NM_001093522
A_10_P007048	NM_001093524
A_10_P007049	NM_001093525
A_10_P007050	NM_001093526
A_10_P007052	NM_001093528
A_10_P007053	NM_001093529
A_10_P007054	NM_001093530
A_10_P007061	NM_001093537
A_10_P007069	NM_001093543
A_10_P007072	NM_001093545
A_10_P007073	NM_001093546
A_10_P007076	NM_001093547
A_10_P007078	NM_001093549
A_10_P007080	NM_001093550
A_10_P007084	NM_001093553
A_10_P007086	NM_001093554
A_10_P007088	NM_001093556
A_10_P007089	NM_001093557
A_10_P007091	NM_001093559
A_10_P007097	NM_001093564
A_10_P007099	NM_001093565
A_10_P007101	NM_001093568
A_10_P007103	NM_001093570
A_10_P007104	NM_001093571
A_10_P007107	NM_001093573
A_10_P007111	NM_001093577
A_10_P007116	NM_001093581
A_10_P007117	NM_001093582
A_10_P007123	NM_001093586
A_10_P007127	NM_001093588
A_10_P007135	NM_001093593
A_10_P007138	NM_001093595
A_10_P007147	NM_001093599
A_10_P007158	NM_001093605
A_10_P007159	NM_001093606
A_10_P006279	NM_001093621
A_10_P006305	NM_001093622
A_10_P006341	NM_001093623
A_10_P006383	NM_001093624
A_10_P006418	NM_001093625
A_10_P006517	NM_001093626
A_10_P007156	NM_001093639
A_10_P007170	NM_001093645
A_10_P007177	NM_001093649
A_10_P007192	NM_001093655
A_10_P007193	NM_001093656
A_10_P007196	NM_001093659
A_10_P007198	NM_001093660
A_10_P007211	NM_001093664
A_10_P007214	NM_001093666
A_10_P007217	NM_001093669
A_10_P007226	NM_001093673
A_10_P007227	NM_001093674
A_10_P007232	NM_001093677
A_10_P007236	NM_001093680
A_10_P007237	NM_001093681
A_10_P007251	NM_001093686
A_10_P007254	NM_001093688
A_10_P007258	NM_001093691
A_10_P007273	NM_001093701
A_10_P007275	NM_001093703
A_10_P007279	NM_001093707
A_10_P007280	NM_001093708
A_10_P007294	NM_001093716
A_10_P007295	NM_001093719
A_10_P025880	NM_001093724
A_10_P004651	NM_001093792
A_10_P007297	NM_001093799
A_10_P007300	NM_001093804
A_10_P001345	NM_001093815
A_10_P007307	NM_001093822
A_10_P007315	NM_001093831
A_10_P026050	NM_001093845
A_10_P001315	NM_001093846
A_10_P007332	NM_001093861
A_10_P007333	NM_001093862
A_10_P007334	NM_001093863
A_10_P007335	NM_001093864
A_10_P007344	NM_001093872
A_10_P007348	NM_001093877
A_10_P007350	NM_001093878
A_10_P026095	NM_001093887
A_10_P007359	NM_001093889
A_10_P010472	NM_001093896
A_10_P007366	NM_001093898
A_10_P007367	NM_001093900
A_10_P007374	NM_001093906
A_10_P007376	NM_001093908
A_10_P007381	NM_001093911
A_10_P007385	NM_001093914
A_10_P007386	NM_001093915
A_10_P007388	NM_001093917
A_10_P007390	NM_001093919
A_10_P007393	NM_001093922
A_10_P007394	NM_001093923
[truncated: 803 more rows]

## Sheet: 2833_cow
ProbeName	Refseq_mRNA
A_73_109193	XR_000322
A_73_110414	XM_883395
A_73_107955	XM_883336
A_73_101212	XM_883278
A_73_102364	XM_883229
A_73_112130	XM_883188
A_73_108578	XM_882950
A_73_110177	XM_882941
A_73_114575	XM_882833
A_73_116046	XM_882818
A_73_119899	XM_882810
A_73_110906	XM_882778
A_73_110990	XM_882733
A_73_100327	XM_882680
A_73_114209	XM_882649
A_73_119715	XM_882605
A_73_119285	XM_882576
A_73_112760	XM_882287
A_73_112181	XM_882284
A_73_107628	XM_882277
A_73_112295	XM_882188
A_73_109019	XM_882119
A_73_116827	XM_881933
A_73_112802	XM_881856
A_73_111261	XM_881821
A_73_100741	XM_881818
A_73_117843	XM_881721
A_73_120785	XM_881644
A_73_101282	XM_881544
A_73_115834	XM_881537
A_73_111543	XM_881446
A_73_106962	XM_881313
A_73_120535	XM_881300
A_73_119101	XM_881251
A_73_115209	XM_881105
A_73_116943	XM_881095
A_73_120943	XM_881074
A_73_114780	XM_880949
A_73_106123	XM_880826
A_73_102473	XM_880718
A_73_102703	XM_880656
A_73_100091	XM_880625
A_73_108422	XM_880605
A_73_106928	XM_880567
A_73_118627	XM_880503
A_73_101065	XM_880490
A_73_111065	XM_880452
A_73_102434	XM_880160
A_73_106942	XM_880129
A_73_106272	XM_880120
A_73_120965	XM_880059
A_73_114972	XM_879988
A_73_104856	XM_879886
A_73_114175	XM_879885
A_73_109410	XM_879809
A_73_116490	XM_879614
A_73_102290	XM_879591
A_73_116629	XM_879561
A_73_112568	XM_879549
A_73_113008	XM_879506
A_73_103138	XM_879491
A_73_106093	XM_879421
A_73_103401	XM_879332
A_73_100381	XM_879312
A_73_109317	XM_879089
A_73_111430	XM_878981
A_73_110707	XM_878959
A_73_118284	XM_878947
A_73_105731	XM_878947
A_73_112717	XM_878890
A_73_107165	XM_878874
A_73_114094	XM_878868
A_73_106759	XM_878803
A_73_106645	XM_878782
A_73_116976	XM_878779
A_73_102538	XM_878685
A_73_100991	XM_878681
A_73_114592	XM_878558
A_73_110870	XM_878516
A_73_107405	XM_878503
A_73_104233	XM_878348
A_73_113380	XM_878344
A_73_104420	XM_878331
A_73_104306	XM_878318
A_73_106981	XM_878265
A_73_113241	XM_878142
A_73_113378	XM_878096
A_73_109691	XM_878090
A_73_117196	XM_878066
A_73_121027	XM_877868
A_73_114080	XM_877865
A_73_115737	XM_877790
A_73_114584	XM_877581
A_73_118625	XM_877554
A_73_112603	XM_877389
A_73_104549	XM_877345
A_73_103791	XM_877338
A_73_101338	XM_877283
A_73_100722	XM_877224
A_73_100542	XM_877162
A_73_114883	XM_877082
A_73_102851	XM_877081
A_73_115303	XM_877071
A_73_111601	XM_876979
A_73_105115	XM_876893
A_73_103980	XM_876742
A_73_116938	XM_876739
A_73_102572	XM_876621
A_73_120323	XM_876578
A_73_117719	XM_876564
A_73_102380	XM_876488
A_73_103932	XM_876315
A_73_116180	XM_876264
A_73_109530	XM_876197
A_73_120946	XM_876191
A_73_108082	XM_876177
A_73_102238	XM_876130
A_73_109278	XM_876103
A_73_117386	XM_875869
A_73_111560	XM_875714
A_73_111458	XM_875637
A_73_117045	XM_875550
A_73_106845	XM_875457
A_73_109940	XM_875297
A_73_103850	XM_875237
A_73_106113	XM_875169
A_73_107317	XM_875158
A_73_112450	XM_875148
A_73_114125	XM_874910
A_73_100479	XM_874882
A_73_108173	XM_874815
A_73_104155	XM_874735
A_73_112239	XM_874689
A_73_104369	XM_874662
A_73_112470	XM_874637
A_73_106342	XM_874605
A_73_104039	XM_874559
A_73_106294	XM_874532
A_73_102922	XM_874476
A_73_104647	XM_874242
A_73_112019	XM_874149
A_73_115890	XM_874037
A_73_108079	XM_873913
A_73_100296	XM_873862
A_73_111204	XM_873788
A_73_107921	XM_873696
A_73_102180	XM_873692
A_73_110224	XM_873551
A_73_101889	XM_873511
A_73_108738	XM_873424
A_73_112097	XM_873417
A_73_115795	XM_873394
A_73_115096	XM_873362
A_73_105164	XM_873362
A_73_113789	XM_873275
A_73_119846	XM_873249
A_73_120148	XM_873232
A_73_109494	XM_873181
A_73_120368	XM_873148
A_73_119800	XM_873115
A_73_102926	XM_873049
A_73_120343	XM_873016
A_73_102069	XM_872981
A_73_120032	XM_872950
A_73_110641	XM_872943
A_73_101699	XM_872882
A_73_108724	XM_872876
A_73_112521	XM_872768
A_73_111265	XM_872732
A_73_120431	XM_872653
A_73_100867	XM_872650
A_73_109728	XM_872640
A_73_118102	XM_872448
A_73_103752	XM_872384
A_73_106712	XM_872315
A_73_110812	XM_872305
A_73_107665	XM_872275
A_73_101339	XM_872207
A_73_120504	XM_872119
A_73_110595	XM_872108
A_73_102137	XM_872090
A_73_117305	XM_872031
A_73_113299	XM_871945
A_73_121052	XM_871851
A_73_117484	XM_871812
A_73_119978	XM_871734
A_73_117924	XM_871708
A_73_111685	XM_871588
A_73_108987	XM_871546
A_73_112376	XM_871525
A_73_104004	XM_871524
A_73_109017	XM_871513
A_73_101564	XM_871382
A_73_111082	XM_871338
A_73_104265	XM_871174
A_73_114022	XM_871173
A_73_104170	XM_871147
A_73_104043	XM_871145
A_73_119907	XM_871137
A_73_103432	XM_871133
A_73_100062	XM_871115
A_73_119190	XM_871068
A_73_100462	XM_871033
A_73_117193	XM_871013
A_73_102860	XM_871007
A_73_101117	XM_870998
A_73_116840	XM_870979
A_73_114241	XM_870964
A_73_103208	XM_870935
A_73_114208	XM_870931
A_73_100696	XM_870879
A_73_116925	XM_870861
A_73_105031	XM_870840
A_73_109456	XM_870813
A_73_117148	XM_870775
A_73_112843	XM_870748
A_73_108464	XM_870732
A_73_118244	XM_870709
A_73_119650	XM_870689
A_73_120952	XM_870662
A_73_118867	XM_870617
A_73_101343	XM_870606
A_73_120319	XM_870575
A_73_113942	XM_870528
A_73_116735	XM_870507
A_73_111405	XM_870505
A_73_109041	XM_870503
A_73_106823	XM_870478
A_73_115588	XM_870454
A_73_102207	XM_870453
A_73_115373	XM_870431
A_73_112343	XM_870429
A_73_111252	XM_870386
A_73_116496	XM_870351
A_73_121400	XM_870317
A_73_106933	XM_870306
A_73_102980	XM_870295
A_73_114609	XM_870271
A_73_114398	XM_870269
A_73_110618	XM_870265
A_73_100117	XM_870238
A_73_101063	XM_870211
A_73_107474	XM_870192
A_73_112947	XM_870153
A_73_103609	XM_870132
A_73_117013	XM_870116
A_73_112018	XM_870100
A_73_104656	XM_870044
A_73_113552	XM_870012
A_73_120951	XM_869998
A_73_113629	XM_869994
A_73_104379	XM_869977
A_73_110541	XM_869948
A_73_100669	XM_869937
A_73_107172	XM_869934
A_73_117860	XM_869933
A_73_105992	XM_869931
A_73_109179	XM_869921
A_73_111506	XM_869912
A_73_105885	XM_869903
A_73_117471	XM_869903
A_73_105832	XM_869885
A_73_120362	XM_869807
A_73_120425	XM_869794
A_73_112539	XM_869776
A_73_105463	XM_869766
A_73_119378	XM_869762
A_73_103407	XM_869708
A_73_115145	XM_869699
A_73_105118	XM_869691
A_73_110622	XM_869687
A_73_105556	XM_869680
A_73_117379	XM_869679
A_73_109765	XM_869676
A_73_102829	XM_869675
A_73_117651	XM_869671
A_73_115839	XM_869658
A_73_115115	XM_869647
A_73_101309	XM_869627
A_73_114689	XM_869583
A_73_112198	XM_869520
A_73_118097	XM_869510
A_73_119946	XM_869496
A_73_104301	XM_869491
A_73_118862	XM_869479
A_73_105970	XM_869468
A_73_116173	XM_869466
A_73_107762	XM_869454
A_73_103221	XM_869448
A_73_109312	XM_869437
A_73_109032	XM_869403
A_73_108517	XM_869380
A_73_106637	XM_869368
A_73_121205	XM_869365
A_73_103189	XM_869364
A_73_109710	XM_869359
A_73_110491	XM_869358
A_73_102515	XM_869355
A_73_106372	XM_869332
A_73_111109	XM_869327
A_73_101227	XM_869323
A_73_102414	XM_869321
A_73_113247	XM_869320
A_73_109488	XM_869304
A_73_116349	XM_869289
A_73_120843	XM_869282
A_73_107250	XM_869279
A_73_119149	XM_869233
A_73_114180	XM_869223
A_73_111202	XM_869209
A_73_106152	XM_869202
A_73_110741	XM_869198
A_73_120494	XM_869179
A_73_113439	XM_869141
A_73_105318	XM_869125
A_73_116862	XM_869125
A_73_118706	XM_869116
A_73_114133	XM_869115
A_73_110615	XM_869109
A_73_108267	XM_869089
A_73_118543	XM_869087
A_73_104608	XM_869077
A_73_119843	XM_869071
A_73_112707	XM_869054
A_73_108550	XM_869040
A_73_115448	XM_869033
A_73_119086	XM_869017
A_73_102219	XM_869015
A_73_101396	XM_869012
A_73_109293	XM_868972
A_73_116164	XM_868959
A_73_108926	XM_868946
A_73_109977	XM_868934
A_73_118487	XM_868929
A_73_107996	XM_868927
A_73_115851	XM_868919
A_73_104088	XM_868832
A_73_115518	XM_868814
A_73_101160	XM_868798
A_73_120175	XM_868796
A_73_114863	XM_868795
A_73_115251	XM_868759
A_73_103358	XM_868744
A_73_111567	XM_868721
A_73_118445	XM_868712
A_73_101835	XM_868706
A_73_105576	XM_868705
A_73_120168	XM_868687
A_73_102700	XM_868648
A_73_112590	XM_868647
A_73_110540	XM_868646
A_73_117780	XM_868609
A_73_107573	XM_868577
A_73_112970	XM_868567
A_73_116097	XM_868556
A_73_115781	XM_868540
A_73_107473	XM_868540
A_73_120019	XM_868533
A_73_106180	XM_868523
A_73_117836	XM_868503
A_73_108444	XM_868497
A_73_109555	XM_868478
A_73_109704	XM_868477
A_73_101353	XM_868469
A_73_108232	XM_868443
A_73_101479	XM_868433
A_73_116952	XM_868423
A_73_100932	XM_868406
A_73_105436	XM_868405
A_73_101726	XM_868377
A_73_110500	XM_868363
A_73_102937	XM_868353
A_73_101948	XM_868329
A_73_102150	XM_868312
A_73_108322	XM_868291
A_73_106495	XM_868273
A_73_113844	XM_868260
A_73_106526	XM_868258
A_73_104149	XM_868233
A_73_111747	XM_868215
A_73_104668	XM_868199
A_73_114330	XM_868189
A_73_101156	XM_868154
A_73_108653	XM_868131
A_73_106999	XM_868121
A_73_118353	XM_868096
A_73_112762	XM_868072
A_73_113275	XM_868066
A_73_120632	XM_868058
A_73_102149	XM_868044
A_73_109485	XM_868036
A_73_121130	XM_868014
A_73_108413	XM_868002
A_73_117892	XM_867998
A_73_111433	XM_867963
A_73_117376	XM_867944
A_73_115572	XM_867940
A_73_105892	XM_867931
A_73_116549	XM_867900
A_73_111304	XM_867877
A_73_103515	XM_867860
A_73_105134	XM_867824
A_73_118408	XM_867818
A_73_104515	XM_867791
A_73_108023	XM_867762
A_73_119401	XM_867753
A_73_113531	XM_867749
A_73_104250	XM_867736
A_73_117639	XM_867730
A_73_114163	XM_867710
A_73_121071	XM_867703
A_73_115550	XM_867671
A_73_118593	XM_867632
A_73_100190	XM_867600
A_73_118079	XM_867592
A_73_121366	XM_867586
A_73_109411	XM_867573
A_73_104626	XM_867561
A_73_118793	XM_867548
A_73_113419	XM_867519
A_73_118458	XM_867480
A_73_108573	XM_867439
A_73_104700	XM_867438
A_73_106338	XM_867434
A_73_104495	XM_867432
A_73_114650	XM_867410
A_73_119360	XM_867397
A_73_109585	XM_867384
A_73_100779	XM_867376
A_73_109405	XM_867376
A_73_105454	XM_867371
A_73_110208	XM_867367
A_73_108471	XM_867357
A_73_113664	XM_867356
A_73_118269	XM_867340
A_73_111595	XM_867335
A_73_108366	XM_867313
A_73_112933	XM_867298
A_73_111416	XM_867290
A_73_119287	XM_867278
A_73_112054	XM_867276
A_73_101111	XM_867236
A_73_109554	XM_867235
A_73_115160	XM_867232
A_73_102024	XM_867231
A_73_112507	XM_867214
A_73_117089	XM_867188
A_73_109834	XM_867167
A_73_114007	XM_867163
A_73_118301	XM_867149
A_73_111775	XM_867107
A_73_105805	XM_867085
A_73_114622	XM_867082
A_73_116283	XM_867080
A_73_110775	XM_867064
A_73_113181	XM_867038
A_73_102806	XM_867029
A_73_105720	XM_867027
A_73_117361	XM_867012
A_73_113423	XM_866992
A_73_107731	XM_866990
A_73_101737	XM_866963
A_73_107236	XM_866895
A_73_116294	XM_866893
A_73_108390	XM_866888
A_73_115131	XM_866883
A_73_104457	XM_866842
A_73_107877	XM_866833
A_73_102804	XM_866830
A_73_116757	XM_866817
A_73_121470	XM_866774
A_73_111694	XM_866766
A_73_105676	XM_866696
A_73_102510	XM_866692
A_73_114111	XM_866686
A_73_100173	XM_866656
A_73_115456	XM_866640
A_73_118868	XM_866637
A_73_103798	XM_866631
A_73_102224	XM_866627
A_73_104073	XM_866609
A_73_108563	XM_866590
A_73_109763	XM_866560
A_73_104331	XM_866536
A_73_120385	XM_866520
A_73_113112	XM_866514
A_73_110037	XM_866485
A_73_104899	XM_866485
A_73_102737	XM_866467
A_73_110243	XM_866466
A_73_112312	XM_866443
A_73_116624	XM_866432
A_73_112060	XM_866428
A_73_109573	XM_866427
A_73_118574	XM_866390
A_73_120722	XM_866385
A_73_112410	XM_866370
A_73_117683	XM_866347
A_73_102436	XM_866342
A_73_111078	XM_866334
A_73_118732	XM_866325
A_73_113122	XM_866309
A_73_121466	XM_866290
A_73_101505	XM_866228
A_73_121211	XM_866225
A_73_110954	XM_866203
A_73_116873	XM_866169
A_73_104741	XM_866161
A_73_113779	XM_866154
A_73_114234	XM_866137
A_73_107621	XM_866127
A_73_105264	XM_866124
A_73_112004	XM_866118
A_73_108495	XM_866112
A_73_120914	XM_866070
A_73_101499	XM_866060
A_73_115194	XM_866036
A_73_109698	XM_866025
A_73_117296	XM_866024
A_73_100616	XM_866021
A_73_118226	XM_866012
A_73_113308	XM_865980
A_73_106569	XM_865976
A_73_117861	XM_865956
A_73_101336	XM_865949
A_73_118631	XM_865942
A_73_103962	XM_865941
A_73_115049	XM_865939
A_73_109640	XM_865938
A_73_104747	XM_865911
A_73_104442	XM_865905
A_73_103459	XM_865895
A_73_120923	XM_865880
A_73_121133	XM_865878
A_73_111546	XM_865866
A_73_111729	XM_865836
A_73_117003	XM_865829
A_73_121113	XM_865827
A_73_116880	XM_865770
A_73_107099	XM_865749
A_73_105431	XM_865734
A_73_105707	XM_865718
A_73_104623	XM_865717
A_73_116813	XM_865673
A_73_100310	XM_865663
A_73_116094	XM_865638
A_73_103147	XM_865630
A_73_100527	XM_865625
A_73_108121	XM_865594
A_73_118344	XM_865592
A_73_118707	XM_865558
A_73_118516	XM_865550
A_73_107757	XM_865534
A_73_104227	XM_865532
A_73_104044	XM_865515
A_73_108766	XM_865511
A_73_101878	XM_865502
A_73_115559	XM_865496
A_73_119569	XM_865491
A_73_119489	XM_865449
A_73_103751	XM_865417
A_73_120430	XM_865385
A_73_112702	XM_865382
A_73_103046	XM_865373
A_73_103405	XM_865363
A_73_100979	XM_865332
A_73_108633	XM_865314
A_73_113024	XM_865297
A_73_103222	XM_865292
A_73_105419	XM_865261
A_73_104329	XM_865260
A_73_113806	XM_865253
A_73_116307	XM_865230
A_73_114131	XM_865214
A_73_117132	XM_865190
A_73_111888	XM_865188
A_73_108839	XM_865158
A_73_112840	XM_865151
A_73_101836	XM_865129
A_73_115515	XM_865112
A_73_117694	XM_865092
A_73_118411	XM_865061
A_73_116346	XM_865028
A_73_117127	XM_865023
A_73_111085	XM_865018
A_73_117859	XM_864999
A_73_103601	XM_864985
A_73_116622	XM_864984
A_73_108774	XM_864979
A_73_109211	XM_864978
A_73_100980	XM_864972
A_73_117302	XM_864957
A_73_121457	XM_864945
A_73_105315	XM_864925
A_73_119381	XM_864910
A_73_111966	XM_864909
A_73_101729	XM_864900
A_73_114435	XM_864899
A_73_102384	XM_864870
A_73_100366	XM_864856
A_73_117175	XM_864851
A_73_100516	XM_864841
A_73_103418	XM_864835
A_73_110561	XM_864826
A_73_105896	XM_864813
A_73_102016	XM_864794
A_73_117053	XM_864789
A_73_106444	XM_864784
A_73_109847	XM_864781
A_73_101084	XM_864763
A_73_116073	XM_864698
A_73_100258	XM_864696
A_73_104693	XM_864684
A_73_115808	XM_864648
A_73_117519	XM_864639
A_73_111353	XM_864610
A_73_118367	XM_864605
A_73_118139	XM_864602
A_73_115287	XM_864601
A_73_111153	XM_864599
A_73_120991	XM_864594
A_73_102694	XM_864536
A_73_107321	XM_864509
A_73_105654	XM_864505
A_73_110162	XM_864490
A_73_117128	XM_864482
A_73_108481	XM_864481
A_73_120698	XM_864458
A_73_109660	XM_864443
A_73_116783	XM_864427
A_73_107456	XM_864426
A_73_103106	XM_864423
A_73_101130	XM_864390
A_73_115545	XM_864346
A_73_119159	XM_864332
A_73_100703	XM_864320
A_73_115229	XM_864316
A_73_100024	XM_864313
A_73_116699	XM_864292
A_73_120189	XM_864252
A_73_120791	XM_864223
A_73_103800	XM_864203
A_73_120752	XM_864184
A_73_120330	XM_864141
A_73_104239	XM_864120
A_73_112696	XM_864105
A_73_109140	XM_864089
A_73_110538	XM_864083
A_73_112048	XM_864076
A_73_110950	XM_864068
A_73_120473	XM_864044
A_73_112808	XM_864036
A_73_117509	XM_864019
A_73_105809	XM_864015
A_73_117833	XM_864015
A_73_114368	XM_863993
A_73_120307	XM_863988
A_73_106394	XM_863979
A_73_101520	XM_863976
A_73_120814	XM_863969
A_73_110259	XM_863961
A_73_104003	XM_863923
A_73_120031	XM_863915
A_73_114132	XM_863881
A_73_103779	XM_863873
A_73_119082	XM_863861
A_73_110049	XM_863854
A_73_116021	XM_863851
A_73_117659	XM_863849
A_73_107483	XM_863834
A_73_107937	XM_618682
A_73_105627	XM_618624
A_73_111831	XM_618563
A_73_105283	XM_618551
A_73_109687	XM_618492
A_73_116993	XM_618487
A_73_113645	XM_618476
A_73_107338	XM_618406
A_73_108193	XM_618406
A_73_115762	XM_618342
A_73_119658	XM_618180
A_73_104621	XM_618175
A_73_121159	XM_618164
A_73_114772	XM_618106
A_73_108145	XM_618065
A_73_102989	XM_618037
A_73_115215	XM_618025
A_73_118491	XM_617993
A_73_104325	XM_617968
A_73_120014	XM_617957
A_73_103804	XM_617930
A_73_114676	XM_617828
A_73_113840	XM_617825
A_73_113154	XM_617809
A_73_115452	XM_617808
A_73_117931	XM_617789
A_73_117097	XM_617689
A_73_119704	XM_617653
A_73_110115	XM_617630
A_73_113179	XM_617598
A_73_102648	XM_617511
A_73_105070	XM_617503
A_73_103583	XM_617485
A_73_109482	XM_617456
A_73_110042	XM_617405
A_73_113260	XM_617398
A_73_105780	XM_617367
A_73_114748	XM_617357
A_73_102817	XM_617182
A_73_101188	XM_617163
A_73_103736	XM_617142
A_73_121016	XM_617012
A_73_112525	XM_616966
A_73_116112	XM_616962
A_73_102713	XM_616959
A_73_104000	XM_616909
A_73_106067	XM_616904
A_73_113872	XM_616874
A_73_115279	XM_616794
A_73_120711	XM_616687
A_73_108191	XM_616613
A_73_103195	XM_616597
A_73_113794	XM_616594
A_73_110732	XM_616575
A_73_103370	XM_616575
A_73_105965	XM_616575
A_73_102878	XM_616570
A_73_103127	XM_616552
A_73_119574	XM_616487
A_73_120607	XM_616466
A_73_117673	XM_616436
A_73_114197	XM_616407
A_73_101610	XM_616380
A_73_113738	XM_616376
A_73_103950	XM_616267
A_73_105855	XM_616243
A_73_116835	XM_616223
A_73_102613	XM_616214
A_73_106573	XM_616138
A_73_103103	XM_616093
A_73_117702	XM_616041
A_73_114332	XM_615995
A_73_101547	XM_615958
A_73_119695	XM_615836
A_73_117912	XM_615814
A_73_112201	XM_615812
A_73_105938	XM_615733
A_73_102272	XM_615695
A_73_119141	XM_615615
A_73_103100	XM_615531
A_73_120868	XM_615507
A_73_119238	XM_615499
A_73_118702	XM_615464
A_73_117691	XM_615454
A_73_119955	XM_615452
A_73_103853	XM_615450
A_73_106618	XM_615437
A_73_100563	XM_615425
A_73_108611	XM_615384
A_73_107718	XM_615363
A_73_112631	XM_615319
A_73_105757	XM_615288
A_73_121356	XM_615257
A_73_105231	XM_615230
A_73_106727	XM_615192
A_73_112647	XM_615184
A_73_105806	XM_615173
A_73_115807	XM_615128
A_73_111686	XM_615128
A_73_111119	XM_615127
A_73_112289	XM_615104
A_73_116199	XM_615060
A_73_108113	XM_615051
A_73_113202	XM_615042
A_73_106946	XM_615029
A_73_100233	XM_615021
A_73_105751	XM_614963
A_73_104557	XM_614922
A_73_114777	XM_614897
A_73_104181	XM_614871
A_73_121449	XM_614791
A_73_102935	XM_614753
A_73_115771	XM_614752
A_73_116515	XM_614691
A_73_101452	XM_614683
A_73_106555	XM_614669
A_73_117986	XM_614662
A_73_115127	XM_614660
A_73_113082	XM_614630
A_73_108224	XM_614606
A_73_105008	XM_614594
A_73_114933	XM_614583
A_73_111352	XM_614574
A_73_102474	XM_614530
A_73_121009	XM_614507
A_73_104765	XM_614504
A_73_103164	XM_614503
A_73_117628	XM_614498
A_73_102431	XM_614420
A_73_113467	XM_614410
A_73_115384	XM_614393
A_73_116473	XM_614378
A_73_114714	XM_614363
A_73_101449	XM_614351
A_73_110155	XM_614338
A_73_109987	XM_614337
A_73_111704	XM_614306
A_73_116878	XM_614294
A_73_101325	XM_614279
A_73_114841	XM_614275
A_73_113634	XM_614270
A_73_106976	XM_614240
A_73_105175	XM_614172
A_73_120141	XM_614129
A_73_115450	XM_614096
A_73_107066	XM_614095
A_73_113283	XM_614089
A_73_110402	XM_614061
A_73_102845	XM_614060
A_73_116225	XM_614040
A_73_107889	XM_614021
A_73_117051	XM_614019
A_73_102668	XM_613987
A_73_100599	XM_613922
A_73_107107	XM_613920
A_73_103698	XM_613908
A_73_115823	XM_613903
A_73_112994	XM_613885
A_73_116232	XM_613860
A_73_108783	XM_613859
A_73_103792	XM_613851
A_73_112122	XM_613819
A_73_107759	XM_613803
A_73_108999	XM_613789
A_73_114337	XM_613764
A_73_105564	XM_613744
A_73_107631	XM_613707
A_73_114681	XM_613698
A_73_113533	XM_613685
A_73_120386	XM_613679
A_73_111863	XM_613667
A_73_120905	XM_613646
A_73_103416	XM_613642
A_73_107419	XM_613626
A_73_109604	XM_613588
A_73_109290	XM_613573
A_73_113450	XM_613464
A_73_119435	XM_613433
A_73_101378	XM_613433
A_73_100273	XM_613426
A_73_105669	XM_613401
A_73_106813	XM_613393
A_73_112564	XM_613386
A_73_107484	XM_613368
A_73_116682	XM_613352
A_73_104400	XM_613334
A_73_100680	XM_613331
A_73_104886	XM_613325
A_73_119447	XM_613323
A_73_120502	XM_613316
A_73_110251	XM_613313
A_73_111228	XM_613282
A_73_108401	XM_613264
A_73_104873	XM_613236
A_73_108779	XM_613218
A_73_120409	XM_613215
A_73_105849	XM_613206
A_73_119319	XM_613183
A_73_112639	XM_613175
A_73_107683	XM_613161
A_73_104200	XM_613157
A_73_111284	XM_613129
A_73_109791	XM_613100
A_73_113339	XM_613099
A_73_117821	XM_613095
A_73_113739	XM_613093
A_73_108991	XM_613077
A_73_109335	XM_613053
A_73_101533	XM_613052
A_73_109870	XM_613021
A_73_105584	XM_612966
A_73_108036	XM_612939
A_73_111853	XM_612877
A_73_102518	XM_612859
A_73_121375	XM_612828
A_73_103787	XM_612809
A_73_103116	XM_612781
A_73_106496	XM_612754
A_73_111111	XM_612709
A_73_107652	XM_612695
A_73_112233	XM_612690
A_73_119548	XM_612674
A_73_106626	XM_612659
A_73_104321	XM_612658
A_73_111564	XM_612607
A_73_100169	XM_612584
A_73_113754	XM_612582
A_73_101416	XM_612564
A_73_108252	XM_612563
A_73_116347	XM_612562
A_73_118393	XM_612526
A_73_119784	XM_612513
A_73_104289	XM_612497
A_73_104803	XM_612494
A_73_117727	XM_612493
A_73_100851	XM_612483
A_73_110646	XM_612470
A_73_110847	XM_612461
A_73_100627	XM_612459
A_73_112528	XM_612450
A_73_101442	XM_612430
A_73_118277	XM_612415
A_73_118225	XM_612400
A_73_107733	XM_612399
A_73_104545	XM_612396
A_73_108019	XM_612352
A_73_103058	XM_612348
A_73_105756	XM_612338
A_73_121203	XM_612314
A_73_105513	XM_612306
A_73_104920	XM_612305
A_73_111197	XM_612284
A_73_120344	XM_612275
A_73_109646	XM_612258
A_73_109181	XM_612203
A_73_100594	XM_612199
A_73_110393	XM_612140
A_73_103924	XM_612132
A_73_116198	XM_612111
A_73_116493	XM_612091
A_73_120426	XM_612088
A_73_108905	XM_612040
A_73_117243	XM_612034
A_73_107634	XM_612017
A_73_101909	XM_611980
A_73_101648	XM_611979
A_73_103567	XM_611965
A_73_100635	XM_611961
A_73_113058	XM_611870
A_73_101470	XM_611868
A_73_119170	XM_611868
A_73_113242	XM_611785
A_73_109416	XM_611763
A_73_100474	XM_611754
A_73_119881	XM_611743
A_73_120807	XM_611730
A_73_110490	XM_611725
A_73_120654	XM_611709
A_73_102723	XM_611689
A_73_107220	XM_611688
A_73_111365	XM_611675
A_73_108320	XM_611663
A_73_103616	XM_611661
A_73_114587	XM_611657
A_73_120609	XM_611629
A_73_105691	XM_611595
A_73_109929	XM_611570
A_73_115309	XM_611529
A_73_116425	XM_611503
A_73_118085	XM_611483
A_73_101807	XM_611451
A_73_102359	XM_611432
A_73_118323	XM_611412
A_73_109873	XM_611390
A_73_108663	XM_611373
A_73_116916	XM_611307
A_73_115132	XM_611263
A_73_115875	XM_611249
A_73_104403	XM_611207
A_73_101864	XM_611194
A_73_102344	XM_611183
A_73_103990	XM_611160
A_73_114305	XM_611158
A_73_110579	XM_611065
A_73_108166	XM_610961
A_73_112157	XM_610940
A_73_103724	XM_610915
A_73_100282	XM_610873
A_73_105532	XM_610849
A_73_110190	XM_610773
A_73_121213	XM_610595
A_73_110449	XM_610595
A_73_109034	XM_610578
A_73_103952	XM_610493
A_73_109657	XM_610434
A_73_119057	XM_610432
A_73_120315	XM_610411
A_73_111770	XM_610380
A_73_117722	XM_610247
A_73_106514	XM_610233
A_73_101252	XM_610173
A_73_114191	XM_610099
A_73_116092	XM_609859
A_73_100795	XM_609847
A_73_117635	XM_609765
A_73_119770	XM_609744
A_73_118254	XM_609728
A_73_103523	XM_609653
A_73_102476	XM_609625
A_73_117706	XM_609569
A_73_113969	XM_609453
A_73_115544	XM_609420
A_73_114366	XM_609418
A_73_110264	XM_609085
A_73_105000	XM_609021
A_73_113964	XM_608914
A_73_113238	XM_608907
A_73_109696	XM_608882
A_73_108073	XM_608738
A_73_103656	XM_608698
A_73_108856	XM_608654
A_73_119554	XM_608629
A_73_110952	XM_608553
A_73_112093	XM_608528
A_73_103577	XM_608513
A_73_106467	XM_608501
A_73_111076	XM_608481
A_73_103499	XM_608462
A_73_106992	XM_608440
A_73_121233	XM_608384
A_73_112680	XM_608209
A_73_107557	XM_608202
A_73_117482	XM_608017
A_73_114037	XM_608002
A_73_120219	XM_607910
A_73_109743	XM_607842
A_73_108063	XM_607717
A_73_110673	XM_607686
A_73_102351	XM_607678
A_73_118770	XM_607627
A_73_106171	XM_607611
A_73_100336	XM_607585
A_73_112102	XM_607581
A_73_104078	XM_607566
A_73_114661	XM_607511
A_73_114269	XM_607502
A_73_116017	XM_607493
A_73_112414	XM_607489
A_73_117064	XM_607295
A_73_110590	XM_607245
A_73_100158	XM_607166
A_73_110766	XM_607098
A_73_107963	XM_607080
A_73_120278	XM_607052
A_73_102469	XM_607008
A_73_117755	XM_606918
A_73_118034	XM_606901
A_73_105006	XM_606812
A_73_119678	XM_606805
A_73_106091	XM_606758
A_73_113732	XM_606680
A_73_103675	XM_606667
A_73_112441	XM_606660
A_73_120954	XM_606600
A_73_101736	XM_606562
A_73_100764	XM_606561
A_73_108718	XM_606554
A_73_119109	XM_606534
A_73_120545	XM_606457
A_73_111693	XM_606455
A_73_113847	XM_606447
A_73_116996	XM_606442
A_73_115231	XM_606399
A_73_110132	XM_606346
A_73_103664	XM_606317
A_73_106524	XM_606056
A_73_105338	XM_606040
A_73_112017	XM_606026
A_73_106267	XM_606001
A_73_107070	XM_605991
A_73_108835	XM_605989
A_73_113830	XM_605943
A_73_100557	XM_605828
A_73_112257	XM_605785
A_73_108384	XM_605731
A_73_111849	XM_605629
A_73_108201	XM_605445
A_73_109435	XM_605320
A_73_113791	XM_605195
A_73_112917	XM_605154
A_73_117873	XM_605078
A_73_111161	XM_604920
A_73_119457	XM_604911
A_73_110730	XM_604893
A_73_110945	XM_604746
A_73_113357	XM_604697
A_73_111281	XM_604590
A_73_107588	XM_604562
A_73_114002	XM_604466
A_73_115157	XM_604456
A_73_108993	XM_604411
A_73_112329	XM_604301
A_73_114238	XM_604265
A_73_104980	XM_604260
A_73_112453	XM_604247
A_73_108579	XM_604240
A_73_107244	XM_604212
A_73_109267	XM_604169
A_73_113506	XM_604095
A_73_115192	XM_604090
A_73_110332	XM_603977
A_73_105702	XM_603857
A_73_110252	XM_603780
A_73_108992	XM_603703
A_73_114769	XM_603695
A_73_120405	XM_603668
A_73_106502	XM_603547
A_73_107378	XM_603496
A_73_102874	XM_603483
A_73_100596	XM_603441
A_73_101575	XM_603415
A_73_103334	XM_603383
A_73_121104	XM_603355
A_73_115329	XM_603353
A_73_107381	XM_603267
A_73_115148	XM_603205
A_73_118610	XM_603022
A_73_121010	XM_603014
A_73_100313	XM_602981
A_73_104198	XM_602976
A_73_105462	XM_602951
A_73_119864	XM_602784
A_73_102814	XM_602780
A_73_115848	XM_602698
A_73_112012	XM_602691
A_73_103258	XM_602602
A_73_105570	XM_602557
A_73_118183	XM_602541
A_73_102775	XM_602462
A_73_119848	XM_602357
A_73_105128	XM_602348
A_73_104888	XM_602313
A_73_110687	XM_602275
A_73_104801	XM_602137
A_73_112338	XM_602040
A_73_100379	XM_602010
A_73_118763	XM_601987
A_73_103473	XM_601950
A_73_102033	XM_601891
A_73_104038	XM_601731
A_73_106035	XM_601728
A_73_108313	XM_601706
A_73_101286	XM_601685
A_73_102163	XM_601672
A_73_107700	XM_601488
A_73_115770	XM_601469
A_73_118119	XM_601418
A_73_118418	XM_601375
A_73_112854	XM_601276
A_73_115915	XM_601270
A_73_115159	XM_601257
A_73_116950	XM_601210
A_73_114738	XM_601204
A_73_118231	XM_601083
A_73_109039	XM_601000
A_73_118751	XM_600995
A_73_100325	XM_600895
A_73_112141	XM_600794
A_73_113606	XM_600745
A_73_113979	XM_600742
A_73_103552	XM_600723
A_73_109398	XM_600663
A_73_115178	XM_600477
A_73_105209	XM_600250
A_73_119123	XM_600223
A_73_114236	XM_600212
A_73_100489	XM_600128
A_73_107486	XM_600125
A_73_116123	XM_600095
A_73_110505	XM_600092
A_73_104440	XM_600058
A_73_114664	XM_600028
A_73_111545	XM_599736
A_73_113823	XM_599712
A_73_107308	XM_599625
A_73_111535	XM_599558
A_73_119667	XM_599529
A_73_105199	XM_599499
A_73_112581	XM_599372
A_73_119962	XM_599208
A_73_108317	XM_599191
A_73_105552	XM_599031
A_73_115314	XM_599021
A_73_105598	XM_598930
A_73_101048	XM_598917
A_73_101246	XM_598898
A_73_113367	XM_598877
A_73_116083	XM_598850
A_73_115972	XM_598811
A_73_120353	XM_598811
A_73_104849	XM_598777
A_73_113046	XM_598757
A_73_115022	XM_598485
A_73_103452	XM_598478
A_73_120378	XM_598414
A_73_112612	XM_598408
A_73_101354	XM_598393
A_73_111604	XM_598354
A_73_102626	XM_598320
A_73_100583	XM_598098
A_73_107944	XM_598088
A_73_111262	XM_598075
A_73_105999	XM_598033
A_73_102080	XM_597998
A_73_118005	XM_597914
A_73_105195	XM_597868
A_73_103463	XM_597858
A_73_104386	XM_597821
A_73_103502	XM_597764
A_73_102197	XM_597764
A_73_101973	XM_597683
A_73_112991	XM_597641
A_73_106479	XM_597492
A_73_120391	XM_597485
A_73_112212	XM_597466
A_73_101151	XM_597427
A_73_107637	XM_597224
A_73_114362	XM_597109
A_73_114165	XM_597085
A_73_112514	XM_597050
A_73_119954	XM_597045
A_73_101562	XM_596982
A_73_120869	XM_596969
A_73_109153	XM_596961
A_73_118542	XM_596958
A_73_104478	XM_596854
A_73_102399	XM_596756
A_73_102718	XM_596681
A_73_116856	XM_596660
A_73_114300	XM_596623
A_73_112246	XM_596506
A_73_102392	XM_596461
A_73_115776	XM_596455
A_73_117481	XM_596366
A_73_112228	XM_596342
A_73_110230	XM_596323
A_73_118105	XM_596305
A_73_120817	XM_596186
A_73_100309	XM_596153
A_73_114686	XM_595982
A_73_103631	XM_595969
A_73_102710	XM_595818
A_73_116523	XM_595732
A_73_100110	XM_595691
A_73_119972	XM_595642
A_73_103469	XM_595589
A_73_108137	XM_595586
A_73_115445	XM_595514
A_73_115458	XM_595400
A_73_119069	XM_595303
A_73_117308	XM_595298
A_73_100150	XM_595296
A_73_118675	XM_595276
A_73_120980	XM_595223
A_73_104307	XM_595209
A_73_102681	XM_595195
A_73_115227	XM_595126
A_73_117759	XM_594966
A_73_115701	XM_594888
A_73_100814	XM_594774
A_73_109881	XM_594744
A_73_109545	XM_594712
A_73_121081	XM_594700
A_73_115963	XM_594668
A_73_115213	XM_594610
A_73_107868	XM_594487
A_73_113797	XM_594479
A_73_109217	XM_594471
A_73_110284	XM_594363
A_73_110359	XM_594296
A_73_106460	XM_594200
A_73_119284	XM_594197
A_73_116253	XM_594194
A_73_105163	XM_594188
A_73_112940	XM_594182
A_73_110130	XM_594176
A_73_101583	XM_594169
A_73_112455	XM_594166
A_73_100776	XM_594158
A_73_117167	XM_594139
A_73_118410	XM_594132
A_73_102902	XM_594101
A_73_115906	XM_594072
A_73_117477	XM_594024
A_73_108768	XM_594000
A_73_117928	XM_593991
A_73_107984	XM_593976
A_73_117791	XM_593953
A_73_116171	XM_593945
A_73_120153	XM_593936
A_73_114508	XM_593903
A_73_104452	XM_593854
A_73_105900	XM_593825
A_73_115728	XM_593818
A_73_119733	XM_593670
A_73_102759	XM_593650
A_73_111041	XM_593601
A_73_120177	XM_593562
A_73_116324	XM_593524
A_73_104103	XM_593501
A_73_112937	XM_593498
A_73_101496	XM_593457
A_73_110215	XM_593444
A_73_109996	XM_593442
A_73_108344	XM_593426
A_73_107783	XM_593416
A_73_115725	XM_593413
A_73_117798	XM_593401
A_73_112935	XM_593385
A_73_111919	XM_593377
A_73_104299	XM_593362
A_73_113691	XM_593352
A_73_105374	XM_593347
A_73_106831	XM_593344
A_73_116008	XM_593303
A_73_110348	XM_593301
A_73_112161	XM_593300
A_73_116405	XM_593299
A_73_105625	XM_593276
A_73_101204	XM_593272
A_73_100833	XM_593250
A_73_117114	XM_593217
A_73_116620	XM_593211
A_73_119641	XM_593206
A_73_107635	XM_593188
A_73_112422	XM_593167
A_73_102313	XM_593150
A_73_100353	XM_593131
A_73_104851	XM_593131
A_73_109724	XM_593128
A_73_102416	XM_593097
A_73_112160	XM_593074
A_73_103959	XM_593071
A_73_119421	XM_593050
A_73_107026	XM_593050
A_73_112322	XM_593047
A_73_106989	XM_593002
A_73_115947	XM_592952
A_73_107241	XM_592941
A_73_120808	XM_592894
A_73_115475	XM_592893
A_73_120877	XM_592867
A_73_115913	XM_592863
A_73_117438	XM_592860
A_73_113983	XM_592852
A_73_118152	XM_592839
A_73_114530	XM_592820
A_73_107789	XM_592804
A_73_120511	XM_592788
A_73_116120	XM_592767
A_73_119296	XM_592730
A_73_114747	XM_592712
A_73_109129	XM_592707
A_73_103761	XM_592699
A_73_100573	XM_592691
A_73_119209	XM_592660
A_73_115606	XM_592660
A_73_109746	XM_592651
A_73_118484	XM_592636
A_73_107607	XM_592580
A_73_108076	XM_592557
A_73_119012	XM_592544
A_73_113710	XM_592539
A_73_109131	XM_592520
A_73_121110	XM_592506
A_73_115909	XM_592504
A_73_102432	XM_592492
A_73_101667	XM_592471
A_73_112165	XM_592461
A_73_105217	XM_592452
A_73_100456	XM_592449
A_73_110632	XM_592425
A_73_112008	XM_592424
A_73_102479	XM_592419
A_73_110767	XM_592406
A_73_116821	XM_592405
A_73_118835	XM_592392
A_73_118109	XM_592376
A_73_113776	XM_592347
A_73_106468	XM_592334
A_73_116643	XM_592318
A_73_111878	XM_592304
A_73_117427	XM_592300
A_73_104303	XM_592281
A_73_120030	XM_592281
A_73_108939	XM_592245
A_73_112969	XM_592241
A_73_118215	XM_592221
A_73_113911	XM_592217
A_73_115025	XM_592193
A_73_107856	XM_592188
A_73_105649	XM_592181
A_73_118310	XM_592159
A_73_121053	XM_592157
A_73_114075	XM_592110
A_73_100268	XM_592100
A_73_108212	XM_592065
A_73_118775	XM_592061
A_73_112755	XM_592043
A_73_105613	XM_592022
A_73_118482	XM_592002
A_73_119676	XM_592002
A_73_106323	XM_591979
A_73_113054	XM_591964
A_73_114578	XM_591963
A_73_100042	XM_591933
A_73_120151	XM_591932
A_73_103671	XM_591897
A_73_121249	XM_591893
A_73_103826	XM_591865
A_73_103132	XM_591858
A_73_117992	XM_591853
A_73_116203	XM_591807
A_73_117748	XM_591794
A_73_107904	XM_591769
A_73_120856	XM_591763
A_73_108399	XM_591759
A_73_104810	XM_591758
A_73_105316	XM_591751
A_73_109656	XM_591742
A_73_119932	XM_591738
A_73_101372	XM_591710
A_73_105489	XM_591706
A_73_120520	XM_591694
A_73_119890	XM_591667
A_73_102720	XM_591602
A_73_118683	XM_591597
A_73_105246	XM_591578
A_73_102133	XM_591527
A_73_109884	XM_591526
A_73_110676	XM_591518
A_73_104962	XM_591493
A_73_107883	XM_591461
A_73_104529	XM_591458
A_73_116773	XM_591444
A_73_116926	XM_591430
A_73_118926	XM_591416
A_73_101848	XM_591400
A_73_113288	XM_591362
A_73_118771	XM_591337
A_73_106249	XM_591331
A_73_108043	XM_591326
A_73_114289	XM_591309
A_73_110100	XM_591307
A_73_120155	XM_591306
A_73_112531	XM_591290
A_73_118376	XM_591261
A_73_117506	XM_591253
A_73_104519	XM_591227
A_73_103051	XM_591219
A_73_108571	XM_591214
A_73_115976	XM_591190
A_73_114275	XM_591173
A_73_100705	XM_591153
A_73_120668	XM_591147
A_73_119838	XM_591125
A_73_108666	XM_591123
A_73_110706	XM_591106
A_73_102915	XM_591070
A_73_120620	XM_591064
A_73_117367	XM_591003
A_73_118816	XM_590989
A_73_115234	XM_590969
A_73_100192	XM_590961
A_73_116170	XM_590937
A_73_106253	XM_590927
A_73_118023	XM_590837
A_73_107583	XM_590827
A_73_111583	XM_590796
A_73_106771	XM_590785
A_73_105371	XM_590743
A_73_120115	XM_590714
A_73_101360	XM_590696
A_73_104922	XM_590689
A_73_112712	XM_590684
A_73_117206	XM_590677
A_73_115499	XM_590675
A_73_116867	XM_590672
A_73_118634	XM_590632
A_73_106132	XM_590628
A_73_118938	XM_590618
A_73_102796	XM_590610
A_73_105009	XM_590590
A_73_118745	XM_590552
A_73_118337	XM_590527
A_73_105189	XM_590469
A_73_107874	XM_590456
A_73_109369	XM_590426
A_73_117800	XM_590411
A_73_112007	XM_590386
A_73_115254	XM_590373
A_73_116967	XM_590304
A_73_111558	XM_590269
A_73_115651	XM_590247
A_73_113539	XM_590233
A_73_105783	XM_590209
A_73_120827	XM_590205
A_73_112704	XM_590203
A_73_112272	XM_590179
A_73_105958	XM_590098
A_73_111635	XM_590098
A_73_104511	XM_590075
A_73_116244	XM_590060
A_73_101201	XM_590059
A_73_108739	XM_590048
A_73_118972	XM_590012
A_73_115494	XM_589954
A_73_119449	XM_589917
A_73_110368	XM_589910
A_73_112722	XM_589894
A_73_106291	XM_589877
A_73_111375	XM_589866
A_73_109633	XM_589836
A_73_117225	XM_589829
A_73_120334	XM_589818
A_73_104632	XM_589816
A_73_112602	XM_589799
A_73_120004	XM_589752
A_73_106392	XM_589747
A_73_111590	XM_589674
A_73_104703	XM_589665
A_73_103121	XM_589664
A_73_102533	XM_589654
A_73_101739	XM_589637
A_73_100332	XM_589631
A_73_106567	XM_589626
A_73_113879	XM_589604
A_73_115017	XM_589603
A_73_118412	XM_589558
A_73_117846	XM_589552
A_73_117168	XM_589501
A_73_105496	XM_589501
A_73_108147	XM_589482
A_73_120588	XM_589468
A_73_109914	XM_589465
A_73_102767	XM_589444
A_73_112021	XM_589434
A_73_102859	XM_589428
A_73_102410	XM_589413
A_73_115575	XM_589395
A_73_110316	XM_589389
A_73_120725	XM_589346
A_73_105170	XM_589337
A_73_117983	XM_589330
A_73_100016	XM_589315
A_73_120478	XM_589310
A_73_103818	XM_589309
A_73_102611	XM_589289
A_73_121405	XM_589286
A_73_103093	XM_589274
A_73_104607	XM_589274
A_73_119793	XM_589270
A_73_104057	XM_589247
A_73_115791	XM_589206
A_73_105939	XM_589197
A_73_109330	XM_589182
A_73_119745	XM_589173
A_73_114878	XM_589172
A_73_114707	XM_589168
A_73_108067	XM_589121
A_73_115704	XM_589099
A_73_104935	XM_589074
A_73_107015	XM_589054
A_73_112771	XM_589046
A_73_109455	XM_589038
A_73_105488	XM_589026
A_73_118341	XM_589026
A_73_100676	XM_589002
A_73_110169	XM_588992
A_73_104417	XM_588985
A_73_120933	XM_588979
A_73_114271	XM_588967
A_73_110658	XM_588962
A_73_115607	XM_588946
A_73_105880	XM_588896
A_73_104776	XM_588873
A_73_103541	XM_588871
A_73_116052	XM_588867
A_73_110504	XM_588822
A_73_101841	XM_588781
A_73_109201	XM_588773
A_73_101646	XM_588766
A_73_110304	XM_588757
A_73_108357	XM_588750
A_73_119711	XM_588719
A_73_106604	XM_588713
A_73_110800	XM_588608
A_73_107368	XM_588569
A_73_107531	XM_588563
A_73_112724	XM_588558
A_73_119897	XM_588542
A_73_105690	XM_588518
A_73_103625	XM_588489
A_73_102256	XM_588479
A_73_109674	XM_588476
A_73_115926	XM_588472
A_73_102004	XM_588453
A_73_119523	XM_588451
A_73_100241	XM_588430
A_73_108152	XM_588383
A_73_106281	XM_588383
A_73_119691	XM_588379
A_73_120236	XM_588363
A_73_120080	XM_588360
A_73_106301	XM_588354
A_73_100971	XM_588343
A_73_102756	XM_588340
A_73_114860	XM_588339
A_73_117777	XM_588317
A_73_100884	XM_588289
A_73_102155	XM_588288
A_73_102152	XM_588255
A_73_111780	XM_588252
A_73_117643	XM_588222
A_73_118438	XM_588202
A_73_108830	XM_588170
A_73_117959	XM_588130
A_73_115883	XM_588123
A_73_100710	XM_588111
A_73_116031	XM_588094
A_73_120864	XM_588092
A_73_106565	XM_588080
A_73_118623	XM_588078
A_73_118968	XM_588074
A_73_105314	XM_588062
A_73_114206	XM_588049
A_73_101232	XM_588043
A_73_106446	XM_588014
A_73_100176	XM_588006
A_73_120329	XM_588001
A_73_118705	XM_588001
A_73_110593	XM_587995
A_73_110548	XM_587961
A_73_120227	XM_587946
A_73_120116	XM_587927
A_73_111891	XM_587925
A_73_113007	XM_587920
A_73_103833	XM_587879
A_73_100426	XM_587873
A_73_114166	XM_587828
A_73_100723	XM_587828
A_73_104111	XM_587826
A_73_111148	XM_587821
A_73_108273	XM_587784
A_73_107536	XM_587757
A_73_117783	XM_587705
A_73_110924	XM_587704
A_73_104768	XM_587695
A_73_119444	XM_587679
A_73_110647	XM_587649
A_73_103417	XM_587645
A_73_121147	XM_587559
A_73_113680	XM_587551
A_73_105791	XM_587549
A_73_113712	XM_587531
A_73_103517	XM_587503
A_73_113921	XM_587468
A_73_105196	XM_587436
A_73_116066	XM_587427
A_73_116863	XM_587411
A_73_119245	XM_587353
A_73_120690	XM_587352
A_73_102507	XM_587330
A_73_100326	XM_587321
A_73_112849	XM_587287
A_73_103929	XM_587252
A_73_120200	XM_587204
A_73_110564	XM_587177
A_73_107245	XM_587139
A_73_118260	XM_587139
A_73_120420	XM_587086
A_73_103607	XM_587080
A_73_107399	XM_587050
A_73_114327	XM_587035
A_73_109407	XM_587022
A_73_114978	XM_587014
A_73_113655	XM_587010
A_73_106566	XM_586997
A_73_113302	XM_586935
A_73_121270	XM_586929
A_73_100854	XM_586906
A_73_106354	XM_586902
A_73_114242	XM_586890
A_73_107682	XM_586836
A_73_111516	XM_586824
A_73_117641	XM_586822
A_73_117618	XM_586809
A_73_113205	XM_586808
A_73_117338	XM_586750
A_73_109263	XM_586734
A_73_106369	XM_586702
A_73_116820	XM_586687
A_73_106296	XM_586663
A_73_107067	XM_586623
A_73_119151	XM_586581
A_73_102281	XM_586501
A_73_114515	XM_586487
A_73_120068	XM_586439
A_73_101702	XM_586436
A_73_103965	XM_586389
A_73_108528	XM_586309
A_73_102053	XM_586306
A_73_100550	XM_586303
A_73_118198	XM_586224
A_73_114466	XM_586216
A_73_101956	XM_586208
A_73_111656	XM_586089
A_73_109862	XM_586073
A_73_109803	XM_586059
A_73_107159	XM_586044
A_73_117279	XM_586000
A_73_106410	XM_585999
A_73_116194	XM_585995
A_73_100396	XM_585990
A_73_103819	XM_585982
A_73_104159	XM_585971
A_73_105192	XM_585953
A_73_104207	XM_585923
A_73_114735	XM_585921
A_73_100950	XM_585919
A_73_100692	XM_585911
A_73_116871	XM_585907
A_73_106002	XM_585827
A_73_120564	XM_585789
A_73_107176	XM_585724
A_73_116263	XM_585720
A_73_113688	XM_585705
A_73_105276	XM_585599
A_73_118882	XM_585586
A_73_111843	XM_585578
A_73_107781	XM_585562
A_73_109699	XM_585516
A_73_120092	XM_585482
A_73_110054	XM_585471
A_73_116327	XM_585448
A_73_113048	XM_585441
A_73_116810	XM_585435
A_73_105093	XM_585411
A_73_111478	XM_585406
A_73_112196	XM_585377
A_73_103059	XM_585351
A_73_112290	XM_585345
A_73_102415	XM_585339
A_73_100068	XM_585339
A_73_116625	XM_585321
A_73_118406	XM_585318
A_73_101071	XM_585294
A_73_113256	XM_585218
A_73_105779	XM_585194
A_73_105973	XM_585156
A_73_112076	XM_585155
A_73_101178	XM_585154
A_73_112260	XM_585141
A_73_116238	XM_585137
A_73_115034	XM_585129
A_73_108794	XM_585127
A_73_115749	XM_585121
A_73_110198	XM_585103
A_73_104234	XM_585092
A_73_102516	XM_585092
A_73_102229	XM_585092
A_73_111748	XM_585051
A_73_119657	XM_585048
A_73_106824	XM_585041
A_73_104294	XM_585021
A_73_102641	XM_584997
A_73_118550	XM_584984
A_73_104448	XM_584972
A_73_105071	XM_584960
A_73_110677	XM_584958
A_73_116485	XM_584949
A_73_117275	XM_584948
A_73_109971	XM_584935
A_73_112798	XM_584906
A_73_105214	XM_584905
A_73_100220	XM_584897
A_73_113230	XM_584877
A_73_116016	XM_584869
A_73_104166	XM_584857
A_73_103494	XM_584849
A_73_118992	XM_584831
A_73_108497	XM_584823
A_73_121146	XM_584765
A_73_114794	XM_584749
A_73_114855	XM_584725
A_73_115109	XM_584648
A_73_103507	XM_584629
A_73_107455	XM_584628
A_73_119019	XM_584601
A_73_119179	XM_584587
A_73_100615	XM_584581
A_73_120127	XM_584532
A_73_107074	XM_584514
A_73_108000	XM_584499
A_73_121094	XM_584478
A_73_101324	XM_584441
A_73_121185	XM_584395
A_73_108435	XM_584391
A_73_100216	XM_584372
A_73_107003	XM_584368
A_73_114325	XM_584344
A_73_114585	XM_584321
A_73_103231	XM_584307
A_73_109587	XM_584289
A_73_118685	XM_584288
A_73_114628	XM_584268
A_73_121274	XM_584266
A_73_108262	XM_584231
A_73_115810	XM_584227
A_73_103822	XM_584224
A_73_101586	XM_584163
A_73_115619	XM_584147
A_73_107300	XM_584111
A_73_109066	XM_584104
A_73_103837	XM_584070
A_73_111207	XM_584065
A_73_100624	XM_584034
A_73_107551	XM_584025
A_73_107470	XM_584024
A_73_116272	XM_583942
A_73_119944	XM_583933
A_73_117444	XM_583916
A_73_119744	XM_583911
A_73_109100	XM_583871
A_73_111840	XM_583859
A_73_114387	XM_583858
A_73_103287	XM_583856
A_73_117223	XM_583835
A_73_119901	XM_583822
A_73_107619	XM_583808
A_73_102620	XM_583806
A_73_120816	XM_583750
A_73_103720	XM_583739
A_73_104531	XM_583710
A_73_115966	XM_583704
A_73_117505	XM_583672
A_73_100371	XM_583672
A_73_111873	XM_583654
A_73_119543	XM_583652
A_73_120803	XM_583636
A_73_108841	XM_583635
A_73_103244	XM_583634
A_73_101554	XM_583622
A_73_110511	XM_583612
A_73_120681	XM_583577
A_73_114516	XM_583534
A_73_103254	XM_583527
A_73_118329	XM_583521
A_73_114176	XM_583511
A_73_111404	XM_583505
A_73_102347	XM_583503
A_73_112719	XM_583471
A_73_119942	XM_583464
A_73_107560	XM_583432
A_73_113852	XM_583422
A_73_116055	XM_583401
A_73_107400	XM_583370
A_73_105804	XM_583363
A_73_117778	XM_583360
A_73_118405	XM_583360
A_73_101771	XM_583352
A_73_103778	XM_583343
A_73_103315	XM_583309
A_73_119556	XM_583282
A_73_117495	XM_583265
A_73_103612	XM_583225
A_73_107277	XM_583214
A_73_100260	XM_583206
A_73_101881	XM_583189
A_73_106124	XM_583154
A_73_116042	XM_583146
A_73_113748	XM_583126
A_73_117417	XM_583103
A_73_110488	XM_583096
A_73_106027	XM_583083
A_73_106188	XM_583040
A_73_110298	XM_583029
A_73_102252	XM_583024
A_73_109183	XM_582992
A_73_110361	XM_582979
A_73_113035	XM_582944
A_73_108592	XM_582943
A_73_104756	XM_582919
A_73_101134	XM_582913
A_73_108068	XM_582906
A_73_114240	XM_582899
A_73_111270	XM_582898
A_73_102047	XM_582882
A_73_111422	XM_582852
A_73_119453	XM_582848
A_73_111734	XM_582825
A_73_101121	XM_582806
A_73_109731	XM_582797
A_73_114127	XM_582786
A_73_113217	XM_582757
A_73_119546	XM_582748
A_73_116687	XM_582735
A_73_111250	XM_582719
A_73_119333	XM_582695
A_73_102089	XM_582675
A_73_102844	XM_582671
A_73_121402	XM_582661
A_73_116970	XM_582660
A_73_118773	XM_582657
A_73_103712	XM_582637
A_73_110883	XM_582624
A_73_113520	XM_582623
A_73_117201	XM_582602
A_73_115006	XM_582600
A_73_112006	XM_582598
A_73_106669	XM_582595
A_73_111510	XM_582573
A_73_110998	XM_582478
A_73_107482	XM_582456
A_73_104136	XM_582450
A_73_111327	XM_582373
A_73_115001	XM_582369
A_73_107388	XM_582365
A_73_110691	XM_582315
A_73_110543	XM_582312
A_73_118233	XM_582311
A_73_120379	XM_582310
A_73_101061	XM_582280
A_73_113672	XM_582278
A_73_105729	XM_582261
A_73_119906	XM_582227
A_73_117593	XM_582222
A_73_116440	XM_582219
A_73_100667	XM_582199
A_73_112256	XM_582195
A_73_108150	XM_582193
A_73_102156	XM_582186
A_73_112650	XM_582181
A_73_118229	XM_582139
A_73_105562	XM_582116
A_73_119927	XM_582115
A_73_109986	XM_582108
A_73_114846	XM_582079
A_73_106958	XM_582078
A_73_104548	XM_582063
A_73_106737	XM_582052
A_73_106624	XM_582039
A_73_113803	XM_582023
A_73_108599	XM_582010
A_73_115516	XM_582004
A_73_113481	XM_582002
A_73_101589	XM_581997
A_73_109218	XM_581979
A_73_103104	XM_581970
A_73_110984	XM_581960
A_73_100969	XM_581912
A_73_107941	XM_581903
A_73_108284	XM_581902
A_73_120027	XM_581887
A_73_103235	XM_581880
A_73_100730	XM_581879
A_73_103073	XM_581847
A_73_108086	XM_581836
A_73_107664	XM_581821
A_73_108805	XM_581809
A_73_106990	XM_581806
A_73_106558	XM_581782
A_73_111698	XM_581722
A_73_115071	XM_581711
A_73_107418	XM_581692
A_73_104684	XM_581676
A_73_107090	XM_581664
A_73_113768	XM_581653
A_73_101684	XM_581644
A_73_104680	XM_581642
A_73_120487	XM_581635
A_73_113865	XM_581626
A_73_118642	XM_581603
A_73_117118	XM_581593
A_73_111428	XM_581590
A_73_118971	XM_581476
A_73_120261	XM_581467
A_73_117219	XM_581455
A_73_109219	XM_581451
A_73_106148	XM_581410
A_73_119739	XM_581406
A_73_102444	XM_581362
A_73_102857	XM_581357
A_73_109323	XM_581353
A_73_106972	XM_581330
A_73_106389	XM_581329
A_73_106577	XM_581318
A_73_111571	XM_581308
A_73_120042	XM_581305
A_73_102492	XM_581298
A_73_111606	XM_581276
A_73_108508	XM_581266
A_73_108619	XM_581254
A_73_120396	XM_581232
A_73_101419	XM_581225
A_73_111618	XM_581211
A_73_108279	XM_581210
A_73_102398	XM_581209
A_73_111432	XM_581199
[truncated: 834 more rows]

## Sheet: 5971_mouse
ProbeName	RefSeqAccession
A_55_P2093934	NM_001001152
A_55_P2244722	NM_001001176
A_55_P2109479	NM_001001180
A_52_P378765	NM_001001184
A_51_P225592	NM_001001491
A_55_P1984967	NM_001001492
A_55_P1980986	NM_001001492
A_55_P2060454	NM_001001735
A_55_P2129614	NM_001001738
A_51_P231630	NM_001001792
A_55_P2074694	NM_001001804
A_51_P228295	NM_001001880
A_55_P2137431	NM_001001882
A_55_P2144716	NM_001001883
A_55_P2023732	NM_001001980
A_55_P2181251	NM_001001982
A_55_P1971278	NM_001001984
A_52_P476029	NM_001001986
A_52_P317923	NM_001002008
A_55_P1998461	NM_001002239
A_66_P112855	NM_001002895
A_55_P1981296	NM_001002929
A_52_P49250	NM_001003817
A_55_P2008884	NM_001003908
A_55_P1975041	NM_001003912
A_55_P2003473	NM_001003916
A_66_P136834	NM_001003918
A_55_P2134092	NM_001003920
A_55_P2051991	NM_001003920
A_66_P118004	NM_001003950
A_55_P2008874	NM_001003961
A_55_P2130535	NM_001003961
A_52_P162099	NM_001004140
A_55_P2165560	NM_001004156
A_51_P267169	NM_001004173
A_55_P2182497	NM_001004176
A_52_P251623	NM_001004180
A_55_P2081183	NM_001004184
A_55_P2183894	NM_001004191
A_55_P2130725	NM_001004193
A_52_P161087	NM_001004362
A_55_P2167525	NM_001004366
A_55_P2004797	NM_001004468
A_52_P654618	NM_001005223
A_52_P282838	NM_001005370
A_66_P122837	NM_001005419
A_52_P24951	NM_001005419
A_55_P1999473	NM_001005420
A_55_P2096917	NM_001005423
A_55_P2003891	NM_001005506
A_55_P2165544	NM_001005605
A_55_P1998299	NM_001005608
A_55_P2068233	NM_001005748
A_51_P182572	NM_001005748
A_55_P2104422	NM_001005787
A_51_P119544	NM_001005847
A_55_P2090798	NM_001005863
A_55_P1977284	NM_001005916
A_55_P1977289	NM_001005916
A_51_P371675	NM_001007567
A_55_P1955931	NM_001007570
A_52_P631568	NM_001008425
A_55_P2169849	NM_001008425
A_52_P235102	NM_001008427
A_55_P2026360	NM_001008428
A_55_P1973553	NM_001008502
A_55_P2101776	NM_001008533
A_55_P2005135	NM_001008546
A_52_P566390	NM_001008550
A_55_P2017789	NM_001008700
A_55_P1965620	NM_001008705
A_55_P1976928	NM_001009573
A_52_P114282	NM_001009575
A_55_P1976694	NM_001009818
A_51_P438805	NM_001009935
A_55_P2006255	NM_001009935
A_51_P173735	NM_001009947
A_52_P169901	NM_001009949
A_55_P1995165	NM_001010833
A_55_P2074924	NM_001010836
A_52_P342896	NM_001010930
A_55_P1983769	NM_001012273
A_55_P1983773	NM_001012273
A_52_P578085	NM_001012325
A_55_P2141311	NM_001012400
A_55_P1964363	NM_001012434
A_55_P1964368	NM_001012434
A_51_P172502	NM_001012477
A_55_P2033917	NM_001012517
A_55_P2042953	NM_001012638
A_55_P2047305	NM_001012765
A_55_P2058746	NM_001013023
A_52_P545643	NM_001013028
A_55_P1965368	NM_001013256
A_55_P2147846	NM_001013362
A_66_P119884	NM_001013366
A_51_P158922	NM_001013367
A_55_P2000833	NM_001013368
A_55_P2059154	NM_001013371
A_55_P2177998	NM_001013373
A_51_P506674	NM_001013376
A_55_P2133220	NM_001013377
A_52_P663704	NM_001013384
A_55_P2023391	NM_001013756
A_51_P132081	NM_001013769
A_55_P2040777	NM_001013770
A_55_P2034250	NM_001013786
A_51_P320539	NM_001013792
A_55_P2266679	NM_001013799
A_52_P449629	NM_001013806
A_55_P2098354	NM_001013829
A_66_P112551	NM_001013829
A_55_P2052939	NM_001014390
A_66_P111877	NM_001014973
A_52_P658437	NM_001014976
A_55_P2007389	NM_001014995
A_51_P174434	NM_001014996
A_55_P2080794	NM_001015889
A_52_P427818	NM_001017955
A_55_P2102126	NM_001017959
A_52_P442852	NM_001024135
A_52_P358093	NM_001024142
A_55_P2034870	NM_001024147
A_55_P2054887	NM_001024206
A_65_P18433	NM_001024604
A_55_P2043734	NM_001024624
A_52_P328365	NM_001024645
A_52_P320261	NM_001024698
A_55_P2077664	NM_001024706
A_52_P178866	NM_001024707
A_55_P2077555	NM_001024728
A_55_P2173331	NM_001024731
A_55_P2151546	NM_001024837
A_55_P2051796	NM_001024841
A_55_P2019113	NM_001024848
A_52_P475886	NM_001024952
A_55_P2096305	NM_001024952
A_55_P2036083	NM_001025085
A_55_P2175550	NM_001025093
A_55_P2062891	NM_001025093
A_51_P126835	NM_001025102
A_52_P552879	NM_001025103
A_51_P124719	NM_001025156
A_55_P1966660	NM_001025208
A_52_P604195	NM_001025245
A_52_P638895	NM_001025250
A_52_P249424	NM_001025257
A_55_P1953226	NM_001025260
A_66_P133328	NM_001025261
A_52_P172563	NM_001025296
A_55_P2155869	NM_001025360
A_55_P2105794	NM_001025375
A_55_P2168023	NM_001025379
A_55_P2008327	NM_001025388
A_55_P2087561	NM_001025388
A_52_P188261	NM_001025439
A_55_P1978830	NM_001025439
A_55_P2056100	NM_001025561
A_52_P796840	NM_001025575
A_55_P2098995	NM_001025575
A_51_P405167	NM_001025577
A_55_P2002667	NM_001025599
A_52_P288750	NM_001025605
A_55_P1958165	NM_001025610
A_66_P100620	NM_001026212
A_55_P1970954	NM_001029838
A_55_P2057268	NM_001029850
A_55_P2126368	NM_001029856
A_55_P2028532	NM_001029895
A_55_P2030282	NM_001029930
A_55_P1959137	NM_001029934
A_55_P1955279	NM_001029936
A_55_P2017413	NM_001029977
A_55_P1982902	NM_001029978
A_55_P2086536	NM_001029979
A_66_P118759	NM_001029979
A_55_P2074499	NM_001029985
A_55_P1953931	NM_001030306
A_55_P1993807	NM_001031664
A_55_P1981405	NM_001031667
A_51_P479352	NM_001033039
A_52_P446120	NM_001033132
A_66_P129048	NM_001033134
A_55_P2035877	NM_001033134
A_52_P641195	NM_001033148
A_52_P21	NM_001033149
A_55_P1975650	NM_001033156
A_51_P288505	NM_001033161
A_52_P684130	NM_001033164
A_55_P1989076	NM_001033167
A_55_P2021099	NM_001033178
A_55_P2097553	NM_001033189
A_55_P1982420	NM_001033192
A_52_P632093	NM_001033194
A_55_P2076757	NM_001033196
A_55_P2016034	NM_001033207
A_51_P168792	NM_001033209
A_52_P503104	NM_001033215
A_55_P1954758	NM_001033217
A_55_P1971854	NM_001033236
A_65_P14951	NM_001033238
A_52_P556462	NM_001033244
A_55_P2077510	NM_001033249
A_55_P2039556	NM_001033254
A_55_P1982249	NM_001033257
A_51_P169087	NM_001033264
A_52_P366105	NM_001033271
A_55_P2136533	NM_001033276
A_55_P2101862	NM_001033277
A_55_P2180835	NM_001033277
A_51_P397920	NM_001033279
A_55_P2096402	NM_001033285
A_55_P2096395	NM_001033285
A_55_P2131785	NM_001033298
A_55_P1975640	NM_001033299
A_55_P2085835	NM_001033304
A_51_P212560	NM_001033318
A_52_P540470	NM_001033341
A_52_P105765	NM_001033342
A_55_P2062926	NM_001033347
A_51_P477833	NM_001033352
A_55_P1993594	NM_001033379
A_55_P1952779	NM_001033379
A_55_P2046348	NM_001033380
A_55_P1986351	NM_001033385
A_66_P139586	NM_001033404
A_55_P1962675	NM_001033430
A_55_P2136154	NM_001033432
A_55_P1991069	NM_001033435
A_55_P2094602	NM_001033439
A_51_P271439	NM_001033445
A_66_P107255	NM_001033457
A_55_P1964965	NM_001033458
A_51_P176783	NM_001033474
A_52_P588881	NM_001033484
A_66_P115693	NM_001033489
A_52_P245415	NM_001033532
A_55_P1995487	NM_001033536
A_55_P1965045	NM_001033542
A_55_P2023294	NM_001033543
A_52_P180565	NM_001033630
A_66_P117786	NM_001033638
A_55_P2038422	NM_001033877
A_55_P1957618	NM_001033966
A_55_P2016862	NM_001033988
A_55_P2092399	NM_001034059
A_55_P2031471	NM_001034060
A_55_P2120469	NM_001034858
A_55_P2038972	NM_001034862
A_66_P118772	NM_001034863
A_55_P2121275	NM_001034864
A_55_P2068615	NM_001034875
A_55_P2018904	NM_001034882
A_55_P1996082	NM_001034893
A_51_P342271	NM_001035123
A_55_P2444515	NM_001035533
A_55_P2074317	NM_001035854
A_51_P284988	NM_001036293
A_55_P2032363	NM_001037170
A_55_P2064506	NM_001037247
A_55_P2010704	NM_001037279
A_52_P376214	NM_001037326
A_52_P484442	NM_001037707
A_55_P2169415	NM_001037711
A_55_P1966833	NM_001037713
A_55_P2100899	NM_001037737
A_55_P2041090	NM_001037742
A_55_P2027788	NM_001037755
A_66_P102607	NM_001037758
A_55_P1989539	NM_001037841
A_52_P569038	NM_001037846
A_55_P2134852	NM_001037846
A_55_P1969914	NM_001037878
A_55_P1967500	NM_001037906
A_66_P100565	NM_001037913
A_52_P104562	NM_001037918
A_55_P1954608	NM_001037923
A_52_P276935	NM_001037940
A_55_P2013188	NM_001037940
A_55_P2436438	NM_001037955
A_55_P2049979	NM_001037999
A_55_P2116924	NM_001037999
A_52_P434820	NM_001038015
A_55_P2098499	NM_001038015
A_55_P1969078	NM_001038587
A_52_P183181	NM_001038587
A_55_P2100149	NM_001038609
A_55_P2160286	NM_001038612
A_52_P506529	NM_001038621
A_51_P181227	NM_001038627
A_66_P135106	NM_001038643
A_55_P1973339	NM_001038663
A_55_P2151986	NM_001038664
A_55_P2061268	NM_001038696
A_55_P2043267	NM_001038708
A_55_P2043269	NM_001038708
A_55_P2155002	NM_001038998
A_51_P107020	NM_001039000
A_55_P2137314	NM_001039039
A_55_P1980080	NM_001039080
A_52_P86073	NM_001039084
A_51_P340805	NM_001039115
A_51_P111757	NM_001039126
A_55_P2074005	NM_001039153
A_55_P2006554	NM_001039169
A_55_P2160331	NM_001039179
A_55_P1981709	NM_001039188
A_55_P2002854	NM_001039194
A_52_P373973	NM_001039214
A_52_P352362	NM_001039251
A_66_P122219	NM_001039347
A_51_P473940	NM_001039371
A_55_P2058137	NM_001039376
A_55_P1984178	NM_001039376
A_52_P434052	NM_001039388
A_65_P09032	NM_001039394
A_52_P282500	NM_001039472
A_55_P2455725	NM_001039482
A_55_P2040245	NM_001039485
A_55_P2036615	NM_001039488
A_55_P2152956	NM_001039493
A_55_P2129488	NM_001039501
A_52_P163849	NM_001039511
A_55_P2040280	NM_001039514
A_55_P2031112	NM_001039514
A_55_P2114789	NM_001039519
A_55_P2100679	NM_001039520
A_51_P514712	NM_001039530
A_55_P2024669	NM_001039546
A_66_P120208	NM_001039551
A_52_P502771	NM_001039556
A_52_P319438	NM_001039562
A_55_P2015700	NM_001039578
A_55_P1994052	NM_001039939
A_55_P2153621	NM_001039959
A_51_P348183	NM_001040130
A_55_P2008258	NM_001040399
A_66_P117578	NM_001040699
A_51_P408071	NM_001042421
A_51_P388973	NM_001042438
A_51_P509643	NM_001042451
A_52_P517289	NM_001042541
A_51_P417701	NM_001042558
A_51_P111612	NM_001042592
A_51_P284608	NM_001042605
A_51_P470328	NM_001042614
A_52_P217437	NM_001042615
A_52_P655084	NM_001042655
A_55_P2125200	NM_001042670
A_55_P2021780	NM_001042670
A_55_P2062255	NM_001042699
A_52_P332105	NM_001042719
A_55_P1973868	NM_001042779
A_55_P1958537	NM_001043355
A_55_P1985850	NM_001044384
A_55_P2048036	NM_001044386
A_52_P52263	NM_001044719
A_55_P2170414	NM_001045486
A_51_P206134	NM_001045514
A_55_P2110567	NM_001045516
A_52_P73848	NM_001045520
A_52_P600531	NM_001045523
A_52_P259335	NM_001045528
A_51_P160907	NM_001045529
A_55_P1965363	NM_001045535
A_52_P32903	NM_001045536
A_55_P2010097	NM_001045550
A_55_P2142873	NM_001045964
A_55_P2144110	NM_001045964
A_51_P456366	NM_001047436
A_55_P2059412	NM_001048178
A_55_P2076631	NM_001048207
A_55_P1997661	NM_001048250
A_51_P283266	NM_001076791
A_52_P157274	NM_001077190
A_52_P599317	NM_001077202
A_55_P2104259	NM_001077348
A_55_P1961423	NM_001077353
A_51_P503625	NM_001077353
A_51_P462692	NM_001077363
A_55_P2171623	NM_001077363
A_51_P511236	NM_001077495
A_55_P2081313	NM_001077510
A_55_P2083654	NM_001077638
A_55_P1964183	NM_001077694
A_55_P1983006	NM_001077696
A_55_P2000638	NM_001077712
A_52_P376337	NM_001077713
A_55_P1964477	NM_001078167
A_66_P103490	NM_001078167
A_51_P133052	NM_001079814
A_55_P2059254	NM_001079824
A_55_P2120189	NM_001079876
A_52_P387564	NM_001080129
A_55_P2033932	NM_001080755
A_55_P2014357	NM_001080773
A_55_P1955034	NM_001080774
A_55_P2017160	NM_001080818
A_52_P891775	NM_001080929
A_51_P129866	NM_001080930
A_55_P2107182	NM_001080940
A_51_P142989	NM_001080941
A_55_P1956443	NM_001080949
A_55_P2008889	NM_001080967
A_55_P2102385	NM_001081006
A_55_P2435563	NM_001081006
A_55_P2143885	NM_001081006
A_51_P236864	NM_001081009
A_51_P224227	NM_001081013
A_55_P1959989	NM_001081022
A_55_P2045622	NM_001081024
A_51_P282616	NM_001081025
A_55_P1961730	NM_001081027
A_55_P2072443	NM_001081045
A_55_P2103225	NM_001081048
A_51_P243930	NM_001081054
A_51_P308681	NM_001081059
A_51_P291501	NM_001081062
A_51_P128499	NM_001081066
A_55_P2131964	NM_001081070
A_55_P2133057	NM_001081070
A_51_P369971	NM_001081075
A_52_P587648	NM_001081080
A_55_P2180764	NM_001081081
A_51_P472217	NM_001081085
A_55_P2179106	NM_001081086
A_51_P497768	NM_001081089
A_55_P2101806	NM_001081090
A_66_P120555	NM_001081097
A_52_P316405	NM_001081108
A_55_P1991054	NM_001081111
A_55_P2134690	NM_001081112
A_55_P1963863	NM_001081116
A_51_P253803	NM_001081117
A_55_P2073377	NM_001081117
A_55_P2386592	NM_001081122
A_51_P406466	NM_001081139
A_51_P357207	NM_001081144
A_51_P393078	NM_001081145
A_55_P2013203	NM_001081147
A_55_P2000521	NM_001081150
A_55_P2044468	NM_001081154
A_55_P2168889	NM_001081154
A_55_P2039225	NM_001081155
A_55_P2068096	NM_001081155
A_55_P2094520	NM_001081161
A_55_P2106096	NM_001081161
A_51_P241943	NM_001081168
A_55_P2218223	NM_001081170
A_55_P1984307	NM_001081178
A_51_P403049	NM_001081179
A_55_P2081349	NM_001081184
A_55_P1975400	NM_001081185
A_51_P123805	NM_001081203
A_52_P198009	NM_001081210
A_52_P618745	NM_001081213
A_55_P1991693	NM_001081214
A_51_P375431	NM_001081216
A_52_P581326	NM_001081218
A_52_P571607	NM_001081219
A_55_P2060747	NM_001081222
A_51_P300936	NM_001081223
A_51_P337598	NM_001081236
A_65_P18981	NM_001081238
A_55_P1996374	NM_001081240
A_55_P1955108	NM_001081241
A_55_P2071834	NM_001081242
A_52_P297773	NM_001081252
A_55_P2019463	NM_001081260
A_55_P1955691	NM_001081264
A_55_P2132805	NM_001081267
A_55_P2298029	NM_001081269
A_55_P2024953	NM_001081278
A_55_P2068877	NM_001081282
A_55_P1994477	NM_001081290
A_52_P322141	NM_001081291
A_51_P206405	NM_001081306
A_55_P2000439	NM_001081306
A_55_P2250246	NM_001081308
A_55_P2025463	NM_001081315
A_52_P660693	NM_001081316
A_51_P223524	NM_001081319
A_51_P352283	NM_001081320
A_52_P569794	NM_001081323
A_55_P2427685	NM_001081326
A_55_P2106180	NM_001081330
A_51_P110395	NM_001081340
A_51_P294113	NM_001081345
A_55_P2099105	NM_001081347
A_55_P2019690	NM_001081349
A_52_P231428	NM_001081351
A_55_P2024175	NM_001081357
A_55_P1980651	NM_001081359
A_55_P2054225	NM_001081360
A_52_P35057	NM_001081367
A_55_P1984123	NM_001081383
A_55_P1977653	NM_001081390
A_55_P2082393	NM_001081392
A_52_P7183	NM_001081394
A_55_P2114354	NM_001081396
A_55_P2105820	NM_001081396
A_52_P316437	NM_001081400
A_51_P347240	NM_001081406
A_51_P400463	NM_001081408
A_55_P2126627	NM_001081409
A_51_P488175	NM_001081409
A_52_P62530	NM_001081411
A_51_P162437	NM_001081412
A_52_P94830	NM_001081421
A_55_P2172430	NM_001081473
A_55_P2023707	NM_001081557
A_51_P446796	NM_001081557
A_55_P2041075	NM_001081636
A_55_P1959683	NM_001081643
A_52_P406181	NM_001081652
A_55_P2177885	NM_001081655
A_55_P2017302	NM_001081682
A_52_P266320	NM_001081956
A_55_P2008895	NM_001081983
A_55_P2008891	NM_001081983
A_55_P1956418	NM_001082483
A_55_P2174816	NM_001082485
A_55_P1994074	NM_001082536
A_55_P2147310	NM_001082536
A_55_P2111713	NM_001082548
A_55_P1992019	NM_001083119
A_55_P2062133	NM_001083318
A_52_P37091	NM_001083321
A_55_P1981301	NM_001083331
A_52_P403443	NM_001083587
A_55_P1959064	NM_001083925
A_55_P2041070	NM_001083927
A_55_P1984009	NM_001083945
A_55_P1962299	NM_001083955
A_55_P2153580	NM_001083958
A_55_P2153570	NM_001083958
A_51_P106488	NM_001085371
A_55_P1998995	NM_001085371
A_55_P2092869	NM_001085383
A_55_P2126950	NM_001085417
A_55_P2126951	NM_001085417
A_51_P405423	NM_001085440
A_52_P290725	NM_001085495
A_52_P83557	NM_001085495
A_55_P2110081	NM_001085500
A_55_P2043932	NM_001085508
A_51_P406557	NM_001085515
A_55_P1995902	NM_001085522
A_55_P2052535	NM_001085546
A_52_P218379	NM_001097621
A_55_P1969645	NM_001098227
A_66_P116373	NM_001098636
A_55_P1971244	NM_001098789
A_55_P2138120	NM_001098836
A_55_P2083499	NM_001099303
A_51_P161037	NM_001099637
A_55_P2091506	NM_001100110
A_52_P122843	NM_001100452
A_55_P2106074	NM_001100454
A_52_P139413	NM_001100462
A_55_P2182392	NM_001100606
A_55_P2102471	NM_001100618
A_66_P115072	NM_001101443
A_55_P2089020	NM_001101483
A_66_P108276	NM_001101488
A_51_P249193	NM_001101488
A_55_P2164619	NM_001101507
A_55_P1997766	NM_001102405
A_55_P2037608	NM_001102405
A_55_P2125633	NM_001102438
A_55_P1990331	NM_001102444
A_55_P1990336	NM_001102444
A_51_P460774	NM_001102611
A_55_P2156464	NM_001102650
A_55_P2133315	NM_001103157
A_55_P1959268	NM_001104622
A_55_P2035394	NM_001104623
A_55_P2111698	NM_001104624
A_55_P2080248	NM_001104927
A_55_P2122643	NM_001105667
A_55_P1999182	NM_001109626
A_51_P301636	NM_001109685
A_66_P119170	NM_001109691
A_55_P2128263	NM_001109691
A_55_P2013893	NM_001109751
A_55_P2076777	NM_001109973
A_55_P2076787	NM_001109975
A_55_P2124791	NM_001109991
A_55_P2059352	NM_001109991
A_51_P140819	NM_001110016
A_55_P2160648	NM_001110020
A_52_P444253	NM_001110020
A_55_P2006422	NM_001110020
A_55_P2117574	NM_001110130
A_55_P2047361	NM_001110130
A_55_P1952950	NM_001110132
A_55_P1981780	NM_001110142
A_52_P213181	NM_001110142
A_55_P1959628	NM_001110152
A_55_P2159710	NM_001110204
A_55_P2102693	NM_001110204
A_55_P2025228	NM_001110208
A_55_P2066518	NM_001110208
A_55_P2066523	NM_001110208
A_55_P1983426	NM_001110271
A_55_P1961270	NM_001110320
A_66_P126332	NM_001110508
A_52_P205255	NM_001110778
A_55_P2014755	NM_001110796
A_55_P1959263	NM_001110831
A_55_P2183438	NM_001111022
A_55_P2104597	NM_001111028
A_55_P2003369	NM_001111066
A_52_P512553	NM_001111111
A_55_P1985428	NM_001111111
A_51_P316949	NM_001111121
A_55_P2100830	NM_001111141
A_55_P2092730	NM_001111279
A_66_P118236	NM_001111279
A_55_P1959470	NM_001111311
A_52_P545810	NM_001111311
A_55_P2132512	NM_001111314
A_55_P2108988	NM_001111331
A_65_P20699	NM_001112705
A_55_P1974612	NM_001112731
A_55_P2086682	NM_001113209
A_55_P2143431	NM_001113209
A_55_P1952414	NM_001113214
A_55_P2029846	NM_001113283
A_55_P1979082	NM_001113331
A_51_P258698	NM_001113354
A_55_P1993518	NM_001113362
A_55_P2452259	NM_001113383
A_55_P2159264	NM_001113386
A_65_P02958	NM_001113413
A_55_P2454896	NM_001113424
A_55_P2047753	NM_001113460
A_51_P467505	NM_001113460
A_55_P2088331	NM_001113470
A_55_P2088325	NM_001113470
A_55_P2055123	NM_001113478
A_55_P1988882	NM_001113487
A_55_P2077188	NM_001113569
A_55_P2161858	NM_001114088
A_55_P2105271	NM_001114088
A_55_P1996963	NM_001114098
A_55_P1977468	NM_001114125
A_52_P369123	NM_001114174
A_51_P448618	NM_001114332
A_55_P2021991	NM_001114399
A_55_P2070823	NM_001114609
A_55_P2067905	NM_001114660
A_55_P2082961	NM_001114665
A_55_P2089677	NM_001115009
A_55_P2058851	NM_001115087
A_55_P2101177	NM_001115132
A_51_P389714	NM_001122594
A_66_P101108	NM_001122730
A_66_P128434	NM_001122733
A_55_P2035167	NM_001122758
A_66_P138915	NM_001122893
A_55_P2138966	NM_001122895
A_55_P1974362	NM_001122897
A_55_P2192662	NM_001122899
A_55_P1962693	NM_001122954
A_55_P2149382	NM_001123367
A_55_P2144597	NM_001123370
A_55_P2054280	NM_001126046
A_55_P2053561	NM_001126318
A_55_P2080850	NM_001127177
A_55_P1995996	NM_001127189
A_55_P2008722	NM_001127189
A_55_P2120459	NM_001127191
A_55_P2002723	NM_001127363
A_52_P194316	NM_001128094
A_55_P2015277	NM_001128169
A_55_P1954481	NM_001128307
A_55_P2022574	NM_001128597
A_55_P2062707	NM_001128601
A_55_P2175190	NM_001129999
A_55_P2165160	NM_001130150
A_55_P1958160	NM_001130188
A_55_P2154797	NM_001134717
A_55_P2142575	NM_001134741
A_55_P2013760	NM_001135151
A_51_P371152	NM_001135559
A_55_P1970002	NM_001135727
A_55_P2050652	NM_001136067
A_55_P2141876	NM_001136069
A_55_P2141878	NM_001136069
A_55_P2012984	NM_001136069
A_55_P1967978	NM_001136073
A_55_P1969745	NM_001136078
A_55_P2040971	NM_001136259
A_66_P140886	NM_001136270
A_55_P2024773	NM_001139516
A_55_P2034705	NM_001141949
A_55_P2017491	NM_001141981
A_55_P2065308	NM_001142322
A_55_P2115781	NM_001142357
A_55_P2057720	NM_001142411
A_55_P2117130	NM_001142411
A_55_P2095732	NM_001142642
A_51_P489736	NM_001142647
A_55_P2002103	NM_001142701
A_52_P464129	NM_001142938
A_51_P513244	NM_001142943
A_55_P2170536	NM_001142943
A_51_P447976	NM_001142952
A_55_P1975874	NM_001142959
A_52_P408025	NM_001143683
A_66_P105032	NM_001145034
A_55_P2062246	NM_001145164
A_55_P2153555	NM_001145778
A_55_P1967983	NM_001145780
A_55_P2042823	NM_001145859
A_55_P2119458	NM_001145877
A_55_P2085994	NM_001145888
A_51_P419925	NM_001145922
A_55_P2171116	NM_001145953
A_55_P2350617	NM_001145960
A_55_P1984635	NM_001145978
A_55_P2124956	NM_001146024
A_51_P421094	NM_001146089
A_55_P2027999	NM_001146100
A_55_P2118843	NM_001146100
A_55_P1957249	NM_001146268
A_55_P1992572	NM_001146292
A_55_P1977917	NM_001146311
A_55_P2030732	NM_001146311
A_55_P2128577	NM_001146349
A_52_P3845	NM_001146349
A_55_P1980883	NM_001146351
A_51_P506787	NM_001146707
A_55_P2065824	NM_001159284
A_55_P2052775	NM_001159288
A_55_P2103857	NM_001159328
A_55_P2103856	NM_001159328
A_55_P2114938	NM_001159417
A_55_P2063999	NM_001159492
A_55_P2057523	NM_001159497
A_52_P341161	NM_001159552
A_55_P2047155	NM_001159569
A_55_P2058718	NM_001159571
A_55_P2076462	NM_001159577
A_55_P1966928	NM_001159577
A_55_P1978122	NM_001159581
A_55_P2084332	NM_001159620
A_55_P2154536	NM_001159626
A_55_P1994194	NM_001159628
A_66_P136899	NM_001159637
A_55_P1982668	NM_001159637
A_55_P2049856	NM_001159645
A_55_P2000172	NM_001159662
A_52_P188678	NM_001159724
A_55_P1967840	NM_001159941
A_55_P1963289	NM_001160178
A_52_P539310	NM_001160326
A_55_P2063381	NM_001160363
A_51_P272876	NM_001160378
A_55_P2097391	NM_001160378
A_55_P2100968	NM_001160386
A_55_P2149274	NM_001161338
A_55_P2095688	NM_001161338
A_55_P2013730	NM_001161536
A_55_P1994128	NM_001161548
A_55_P1997898	NM_001161722
A_55_P2139473	NM_001161724
A_55_P1975155	NM_001161767
A_55_P2024245	NM_001161798
A_55_P1955039	NM_001161817
A_55_P2039416	NM_001161845
A_55_P1968774	NM_001162365
A_51_P184849	NM_001162415
A_55_P2000728	NM_001162417
A_55_P2153111	NM_001162465
A_55_P1973451	NM_001162476
A_55_P1958280	NM_001162485
A_55_P2087885	NM_001162489
A_55_P1983368	NM_001162533
A_51_P155843	NM_001162884
A_51_P230624	NM_001162903
A_55_P1991475	NM_001162908
A_55_P2069515	NM_001162917
A_51_P468240	NM_001162917
A_55_P2144975	NM_001162918
A_55_P2327958	NM_001162945
A_55_P1999760	NM_001162974
A_52_P78922	NM_001163013
A_55_P2004213	NM_001163015
A_55_P2111331	NM_001163020
A_55_P1986691	NM_001163138
A_52_P544043	NM_001163144
A_55_P1969367	NM_001163155
A_55_P2165719	NM_001163159
A_51_P483351	NM_001163170
A_66_P126999	NM_001163243
A_55_P2134862	NM_001163262
A_55_P2058794	NM_001163262
A_66_P111070	NM_001163288
A_55_P2040276	NM_001163318
A_55_P2164469	NM_001163318
A_55_P2035300	NM_001163355
A_55_P2110245	NM_001163359
A_55_P2011937	NM_001163359
A_55_P2122066	NM_001163415
A_55_P2087726	NM_001163425
A_51_P313337	NM_001163445
A_55_P2085751	NM_001163447
A_55_P2059019	NM_001163447
A_55_P2019257	NM_001163452
A_55_P2102574	NM_001163454
A_55_P1990134	NM_001163456
A_65_P03606	NM_001163462
A_55_P1981959	NM_001163470
A_55_P1970910	NM_001163493
A_55_P2037613	NM_001163502
A_55_P2037618	NM_001163502
A_55_P2369474	NM_001163504
A_55_P2139027	NM_001163540
A_55_P2201822	NM_001163564
A_51_P300618	NM_001163566
A_51_P196629	NM_001163567
A_55_P2130970	NM_001163576
A_55_P2059931	NM_001163577
A_55_P2364738	NM_001163608
A_55_P1958447	NM_001163622
A_51_P331781	NM_001163627
A_55_P1969431	NM_001163628
A_55_P2118183	NM_001163635
A_55_P2336558	NM_001163640
A_55_P1965635	NM_001163641
A_55_P2018417	NM_001163645
A_55_P2035937	NM_001163663
A_55_P1961039	NM_001163689
A_51_P244558	NM_001163754
A_51_P299216	NM_001163766
A_55_P2071626	NM_001163793
A_51_P128075	NM_001163810
A_55_P2010216	NM_001163810
A_55_P2039099	NM_001163996
A_55_P2129685	NM_001164053
A_55_P2170813	NM_001164053
A_55_P2104487	NM_001164056
A_55_P2092526	NM_001164075
A_55_P2081616	NM_001164081
A_55_P2081615	NM_001164081
A_55_P1988623	NM_001164099
A_55_P2066727	NM_001164118
A_55_P2173952	NM_001164171
A_55_P2325663	NM_001164201
A_55_P2003228	NM_001164212
A_55_P1964805	NM_001164223
A_52_P123738	NM_001164237
A_55_P2187043	NM_001164248
A_55_P2187038	NM_001164248
A_55_P2032192	NM_001164249
A_55_P2078680	NM_001164251
A_55_P2078088	NM_001164420
A_55_P2078428	NM_001164525
A_55_P2083121	NM_001164567
A_55_P2176310	NM_001164569
A_55_P2148116	NM_001164578
A_55_P2014570	NM_001164581
A_65_P13402	NM_001164621
A_55_P1974627	NM_001164643
A_65_P19319	NM_001164663
A_66_P133498	NM_001164677
A_55_P1983412	NM_001164679
A_55_P2173837	NM_001164734
A_55_P2018847	NM_001164735
A_55_P1978089	NM_001165981
A_55_P1996698	NM_001166062
A_55_P1994773	NM_001166062
A_55_P2063316	NM_001166251
A_55_P2027812	NM_001166369
A_55_P2127131	NM_001166370
A_55_P1987600	NM_001166370
A_66_P127118	NM_001166370
A_55_P1956557	NM_001166399
A_55_P1996893	NM_001166494
A_66_P128431	NM_001166583
A_55_P1974283	NM_001166623
A_55_P2151143	NM_001166630
A_55_P2151138	NM_001166630
A_55_P2041723	NM_001166635
A_55_P2118891	NM_001166645
A_55_P2185372	NM_001167691
A_55_P2122718	NM_001167693
A_55_P2161456	NM_001167705
A_55_P2161455	NM_001167705
A_55_P2048398	NM_001167885
A_55_P2144461	NM_001167885
A_55_P2128148	NM_001167918
A_55_P2112687	NM_001167983
A_52_P556082	NM_001167995
A_66_P121965	NM_001167996
A_66_P138769	NM_001168371
A_55_P1990026	NM_001168497
A_55_P2046338	NM_001168514
A_55_P1984366	NM_001168536
A_66_P110633	NM_001168660
A_66_P102510	NM_001168668
A_55_P2081164	NM_001169153
A_55_P2086075	NM_001170345
A_55_P1998374	NM_001170433
A_55_P2159475	NM_001170561
A_55_P2004096	NM_001170711
A_66_P130310	NM_001170954
A_55_P2042156	NM_007377
A_55_P2146034	NM_007378
A_51_P319879	NM_007382
A_51_P460332	NM_007385
A_52_P420504	NM_007392
A_55_P1999648	NM_007408
A_52_P629895	NM_007409
A_51_P436068	NM_007412
A_55_P2021505	NM_007417
A_55_P1984487	NM_007418
A_55_P2049717	NM_007427
A_66_P112356	NM_007428
A_51_P106455	NM_007430
A_51_P494125	NM_007431
A_55_P2180899	NM_007437
A_55_P2007196	NM_007438
A_55_P2062953	NM_007445
A_55_P1983418	NM_007446
A_51_P100828	NM_007452
A_55_P1981105	NM_007454
A_51_P357433	NM_007455
A_55_P1992257	NM_007457
A_51_P413710	NM_007460
A_55_P1980287	NM_007464
A_55_P1991605	NM_007467
A_51_P327491	NM_007468
A_55_P1975370	NM_007469
A_55_P2318584	NM_007474
A_55_P1970866	NM_007475
A_55_P1958653	NM_007477
A_55_P1958652	NM_007477
A_52_P375876	NM_007478
A_55_P1979684	NM_007484
A_51_P282508	NM_007484
A_52_P125550	NM_007485
A_52_P515247	NM_007486
A_52_P260696	NM_007488
A_55_P2408588	NM_007489
A_51_P484842	NM_007493
A_55_P2004781	NM_007494
A_52_P369581	NM_007499
A_51_P520384	NM_007502
A_55_P2131279	NM_007508
A_55_P2169391	NM_007508
A_51_P190845	NM_007509
A_66_P117022	NM_007510
A_66_P106661	NM_007513
A_55_P1988384	NM_007515
A_55_P1962234	NM_007522
A_65_P16603	NM_007522
A_55_P2013113	NM_007523
A_55_P2186648	NM_007525
A_51_P400659	NM_007530
A_55_P2157019	NM_007531
A_66_P127969	NM_007532
A_55_P1960157	NM_007532
A_55_P2079669	NM_007532
A_55_P2132507	NM_007537
A_52_P574653	NM_007544
A_55_P2118037	NM_007547
A_51_P314418	NM_007550
A_52_P39157	NM_007552
A_55_P2170335	NM_007552
A_55_P2041961	NM_007553
A_52_P413646	NM_007556
A_52_P278354	NM_007557
A_52_P586944	NM_007560
A_66_P136389	NM_007560
A_51_P419389	NM_007561
A_51_P235801	NM_007564
A_55_P2181191	NM_007569
A_55_P2098598	NM_007569
A_52_P31543	NM_007570
A_51_P181451	NM_007572
A_51_P102789	NM_007574
A_55_P2120308	NM_007578
A_55_P2142393	NM_007578
A_51_P259009	NM_007581
A_55_P2110713	NM_007585
A_51_P416419	NM_007591
A_51_P317836	NM_007593
A_55_P2058757	NM_007598
A_55_P1998631	NM_007599
A_51_P472518	NM_007600
A_55_P2091461	NM_007609
A_55_P1984168	NM_007609
A_55_P2126662	NM_007616
A_55_P2051766	NM_007622
A_51_P133582	NM_007625
A_51_P457528	NM_007630
A_51_P238448	NM_007632
A_51_P408946	NM_007633
A_55_P2039324	NM_007634
A_55_P2068882	NM_007635
A_55_P1971179	NM_007639
A_51_P517430	NM_007639
A_55_P1971174	NM_007640
A_51_P375146	NM_007643
A_51_P142896	NM_007652
A_55_P2048794	NM_007656
A_51_P320852	NM_007657
A_51_P481930	NM_007662
A_55_P2121352	NM_007668
A_51_P363947	NM_007669
A_52_P168567	NM_007678
A_51_P444447	NM_007679
A_52_P748958	NM_007687
A_55_P2000548	NM_007687
A_55_P1974788	NM_007687
A_51_P191669	NM_007694
A_51_P107362	NM_007706
A_55_P1992838	NM_007706
A_55_P1992834	NM_007706
A_55_P2060072	NM_007712
A_52_P559498	NM_007713
A_52_P675395	NM_007722
A_55_P2019547	NM_007723
A_55_P2010931	NM_007725
A_51_P427663	NM_007725
A_55_P2100375	NM_007729
A_55_P2143837	NM_007735
A_55_P2104894	NM_007737
A_55_P2064292	NM_007738
A_51_P401504	NM_007741
A_55_P2118520	NM_007742
A_51_P182303	NM_007743
A_55_P2167323	NM_007745
A_55_P1997390	NM_007754
A_51_P257258	NM_007757
A_55_P1979986	NM_007761
A_52_P181709	NM_007764
A_51_P436002	NM_007772
A_55_P1975275	NM_007775
A_55_P1975250	NM_007777
A_51_P195506	NM_007778
A_52_P52618	NM_007780
A_66_P123635	NM_007780
A_55_P2034663	NM_007781
A_55_P2022845	NM_007788
A_51_P397768	NM_007788
A_55_P1971828	NM_007788
A_51_P114910	NM_007793
A_51_P122425	NM_007795
A_51_P465148	NM_007798
A_52_P51078	NM_007801
A_52_P326214	NM_007803
A_55_P2037677	NM_007803
A_55_P1954718	NM_007805
A_52_P82247	NM_007808
A_51_P116813	NM_007809
A_51_P474551	NM_007810
A_51_P493285	NM_007828
A_51_P412835	NM_007829
A_51_P334104	NM_007833
A_51_P508191	NM_007834
A_55_P1975385	NM_007835
A_51_P296608	NM_007836
A_52_P533146	NM_007837
A_51_P216075	NM_007838
A_51_P304125	NM_007854
A_55_P2022337	NM_007856
A_52_P232637	NM_007857
A_51_P101858	NM_007862
A_55_P1957900	NM_007862
A_51_P504494	NM_007866
A_55_P2182358	NM_007880
A_55_P1952166	NM_007880
A_51_P461475	NM_007881
A_66_P100696	NM_007885
A_52_P136751	NM_007886
A_55_P2055869	NM_007888
A_51_P313483	NM_007890
A_55_P2317665	NM_007891
A_55_P1991516	NM_007893
A_51_P405397	NM_007899
A_51_P482121	NM_007902
A_55_P1956863	NM_007912
A_52_P587642	NM_007916
A_55_P2034570	NM_007916
A_52_P310981	NM_007917
A_51_P330428	NM_007918
A_51_P292943	NM_007924
A_51_P161830	NM_007934
A_55_P2023762	NM_007936
A_55_P2002572	NM_007940
A_51_P156243	NM_007943
A_55_P1982454	NM_007945
A_55_P2155479	NM_007945
A_66_P132232	NM_007948
A_55_P1954306	NM_007953
A_52_P237077	NM_007956
A_51_P255565	NM_007958
A_66_P135185	NM_007960
A_55_P2230913	NM_007961
A_52_P322421	NM_007962
A_55_P2017086	NM_007970
A_55_P2155942	NM_007970
A_55_P2082869	NM_007970
A_55_P2041397	NM_007971
A_51_P496432	NM_007981
A_51_P463452	NM_007981
A_55_P1997791	NM_007991
A_52_P590535	NM_007992
A_55_P2138792	NM_007996
A_55_P2059890	NM_007996
A_51_P461578	NM_007997
A_55_P2023235	NM_007999
A_55_P2211319	NM_008005
A_55_P2120055	NM_008011
A_51_P128987	NM_008012
A_55_P1991134	NM_008019
A_51_P464234	NM_008020
A_52_P28806	NM_008021
A_51_P423091	NM_008027
A_55_P1983284	NM_008028
A_55_P1990225	NM_008033
A_55_P2061094	NM_008033
A_55_P1995195	NM_008037
A_51_P507242	NM_008037
A_52_P584188	NM_008043
A_55_P2394308	NM_008046
A_55_P1983959	NM_008049
A_51_P372463	NM_008053
A_51_P361220	NM_008055
A_52_P217710	NM_008056
A_51_P385598	NM_008063
A_52_P152283	NM_008065
A_51_P364984	NM_008065
A_55_P1965725	NM_008084
A_55_P2186027	NM_008084
A_55_P1984284	NM_008084
A_55_P1994258	NM_008084
A_55_P2088912	NM_008084
A_55_P2037425	NM_008084
A_55_P2081133	NM_008084
A_51_P157083	NM_008086
A_55_P2041708	NM_008087
A_51_P430563	NM_008098
A_55_P2056995	NM_008101
A_55_P2106175	NM_008102
A_51_P464300	NM_008107
A_55_P2096762	NM_008113
A_52_P117352	NM_008120
A_55_P2142146	NM_008131
A_55_P2065716	NM_008133
A_55_P2108171	NM_008133
A_55_P2177173	NM_008136
A_51_P335081	NM_008142
A_52_P304858	NM_008142
A_55_P2088272	NM_008146
A_55_P2050778	NM_008149
A_55_P1992208	NM_008155
A_55_P2022434	NM_008155
A_55_P2030433	NM_008155
A_55_P2123727	NM_008163
A_51_P198411	NM_008163
A_51_P301394	NM_008179
A_52_P358860	NM_008180
A_51_P284486	NM_008183
A_55_P2134004	NM_008183
A_55_P1966438	NM_008183
A_55_P2031692	NM_008184
A_55_P2024841	NM_008185
A_51_P108489	NM_008187
A_55_P2035667	NM_008194
A_52_P550932	NM_008197
A_55_P1981494	NM_008199
A_55_P2059164	NM_008211
A_51_P213359	NM_008216
A_55_P1962303	NM_008218
A_55_P1973809	NM_008220
A_66_P100218	NM_008227
A_55_P1970775	NM_008228
A_66_P128384	NM_008228
A_55_P2077608	NM_008228
A_51_P254656	NM_008230
A_51_P425080	NM_008231
A_52_P339791	NM_008231
A_51_P351970	NM_008234
A_55_P2046245	NM_008235
A_51_P192860	NM_008248
A_55_P1994939	NM_008252
A_55_P1992421	NM_008253
A_51_P308961	NM_008254
A_55_P2109033	NM_008256
A_55_P1992582	NM_008256
A_52_P346987	NM_008272
A_55_P1977649	NM_008276
A_51_P458778	NM_008278
A_55_P2035424	NM_008278
A_52_P552589	NM_008279
A_51_P127297	NM_008288
A_55_P2128032	NM_008297
A_51_P200477	NM_008300
A_55_P2080151	NM_008301
A_51_P157255	NM_008304
A_55_P1959648	NM_008305
A_52_P422859	NM_008305
A_52_P79947	NM_008306
A_52_P356119	NM_008316
A_55_P2097178	NM_008325
A_55_P1981479	NM_008326
A_51_P262171	NM_008326
A_55_P1975560	NM_008329
A_55_P2056729	NM_008342
A_66_P135391	NM_008342
A_66_P139546	NM_008344
A_55_P2181109	NM_008349
A_55_P2327769	NM_008356
A_55_P2041738	NM_008358
A_51_P271503	NM_008362
A_51_P286496	NM_008368
A_55_P2105100	NM_008377
A_55_P2109997	NM_008377
A_52_P275627	NM_008379
A_51_P239750	NM_008380
A_55_P2096422	NM_008381
A_66_P104554	NM_008384
A_55_P1999334	NM_008385
A_51_P340816	NM_008389
A_51_P441983	NM_008396
A_55_P2015670	NM_008397
A_55_P2040011	NM_008398
A_51_P382484	NM_008402
A_66_P106363	NM_008403
A_51_P516870	NM_008409
A_52_P99411	NM_008410
A_55_P1971458	NM_008413
A_55_P2011106	NM_008416
A_52_P642488	NM_008430
A_51_P279050	NM_008444
A_51_P254805	NM_008446
A_55_P2044119	NM_008450
A_55_P2002918	NM_008451
A_51_P144264	NM_008452
A_55_P1972842	NM_008453
A_55_P2123466	NM_008466
A_52_P199586	NM_008468
A_66_P101600	NM_008482
A_55_P2125229	NM_008487
A_55_P1954006	NM_008492
A_51_P465281	NM_008495
A_51_P130079	NM_008511
A_51_P193794	NM_008512
A_55_P1959465	NM_008515
A_51_P412966	NM_008516
A_51_P302358	NM_008518
A_51_P118885	NM_008537
A_51_P352968	NM_008538
A_55_P2129658	NM_008542
A_55_P2062793	NM_008546
A_55_P2181597	NM_008546
A_52_P15008	NM_008551
A_51_P238786	NM_008562
A_52_P93933	NM_008562
A_55_P1953087	NM_008563
A_51_P158210	NM_008564
A_51_P356762	NM_008565
A_51_P190111	NM_008566
A_51_P360492	NM_008567
A_51_P165704	NM_008568
A_51_P472901	NM_008577
A_52_P656714	NM_008580
A_55_P2079967	NM_008580
A_51_P124535	NM_008590
A_51_P426270	NM_008597
A_66_P105075	NM_008606
A_55_P1989698	NM_008606
A_51_P100174	NM_008613
A_55_P2009952	NM_008615
A_55_P2016842	NM_008615
A_55_P2171413	NM_008615
A_55_P2079516	NM_008621
A_55_P2060303	NM_008624
A_55_P2154322	NM_008624
A_52_P203798	NM_008624
A_51_P246317	NM_008630
A_52_P467266	NM_008636
A_55_P2069277	NM_008636
A_52_P184149	NM_008638
A_65_P15689	NM_008650
A_55_P1997141	NM_008652
A_55_P2129925	NM_008652
A_55_P2011862	NM_008653
A_55_P2059357	NM_008663
A_52_P318438	NM_008667
A_55_P2071059	NM_008668
A_51_P244492	NM_008675
A_55_P2133524	NM_008676
A_51_P377452	NM_008677
A_55_P2071868	NM_008679
A_51_P405606	NM_008681
A_51_P315634	NM_008682
A_55_P1968743	NM_008689
A_51_P235123	NM_008690
A_51_P315666	NM_008695
A_55_P2056542	NM_008697
A_55_P2155582	NM_008697
A_55_P2124016	NM_008698
A_52_P82510	NM_008707
A_55_P2130109	NM_008708
A_55_P2133205	NM_008708
A_52_P536494	NM_008709
A_55_P2144285	NM_008710
A_51_P139651	NM_008713
A_55_P2034027	NM_008713
A_55_P1974650	NM_008721
A_55_P1954965	NM_008722
A_55_P2110718	NM_008722
A_51_P388737	NM_008732
A_51_P469285	NM_008737
A_55_P2016877	NM_008739
A_51_P381260	NM_008761
A_55_P1960074	NM_008776
A_55_P2022569	NM_008778
A_55_P2051696	NM_008783
A_55_P2020577	NM_008788
A_51_P229613	NM_008792
A_55_P2009375	NM_008795
A_51_P285736	NM_008798
A_51_P456187	NM_008799
A_51_P488092	NM_008801
A_51_P293269	NM_008802
A_55_P2007470	NM_008808
A_55_P2125588	NM_008808
A_55_P2055607	NM_008813
A_51_P376445	NM_008818
A_55_P1967295	NM_008819
A_55_P1970860	NM_008819
A_55_P1970846	NM_008819
A_55_P2005055	NM_008820
A_51_P432659	NM_008822
A_51_P408363	NM_008823
A_51_P310896	NM_008826
A_65_P03442	NM_008828
A_51_P249118	NM_008830
A_55_P1972192	NM_008832
A_52_P530291	NM_008842
A_55_P2093784	NM_008845
A_51_P441974	NM_008847
A_55_P1999908	NM_008847
A_55_P2166773	NM_008850
A_55_P2007228	NM_008854
A_55_P2064578	NM_008857
A_51_P363338	NM_008858
A_52_P409833	NM_008872
A_55_P2049572	NM_008876
A_51_P229602	NM_008882
A_55_P2040170	NM_008885
A_51_P415905	NM_008892
A_52_P671543	NM_008895
A_51_P230439	NM_008905
A_51_P161086	NM_008908
A_51_P335306	NM_008910
A_55_P1952738	NM_008913
A_51_P245405	NM_008915
A_51_P505696	NM_008916
A_51_P168632	NM_008921
A_55_P2074736	NM_008923
A_51_P241074	NM_008927
A_51_P272817	NM_008928
A_52_P264902	NM_008929
A_51_P477682	NM_008939
A_52_P479500	NM_008942
A_55_P2082444	NM_008942
A_52_P238044	NM_008949
A_55_P1990894	NM_008951
A_51_P337195	NM_008952
A_55_P2154709	NM_008961
A_55_P2100928	NM_008963
A_51_P249215	NM_008964
A_55_P2154027	NM_008968
A_51_P279100	NM_008969
A_55_P2012523	NM_008971
A_52_P484405	NM_008971
A_55_P2164629	NM_008973
A_52_P276607	NM_008974
A_52_P585448	NM_008974
A_55_P2074801	NM_008976
A_55_P1992084	NM_008981
A_55_P2006327	NM_008981
A_51_P237752	NM_008986
A_55_P2167025	NM_008990
A_51_P138760	NM_008992
A_55_P2057916	NM_008995
A_55_P1979281	NM_008996
A_51_P361580	NM_008997
A_51_P320401	NM_009000
A_55_P2080895	NM_009005
A_55_P2076489	NM_009007
A_51_P121891	NM_009008
A_65_P10180	NM_009011
A_52_P600625	NM_009011
A_55_P2042958	NM_009012
A_55_P1991688	NM_009013
A_51_P269792	NM_009014
A_55_P2086659	NM_009015
A_55_P2091928	NM_009017
A_66_P106148	NM_009018
A_52_P58145	NM_009022
A_55_P1968789	NM_009025
A_52_P496726	NM_009026
A_51_P136888	NM_009029
A_66_P139267	NM_009035
A_51_P305437	NM_009037
A_51_P430950	NM_009041
A_55_P1974288	NM_009045
A_55_P2168736	NM_009046
A_51_P389751	NM_009046
A_55_P2113078	NM_009047
A_52_P523480	NM_009055
A_55_P2000603	NM_009057
A_55_P2153431	NM_009058
A_55_P2058928	NM_009058
A_51_P260490	NM_009067
A_52_P174775	NM_009068
A_51_P236175	NM_009069
A_51_P320444	NM_009072
A_51_P110672	NM_009074
A_52_P391718	NM_009079
A_55_P2139256	NM_009097
A_52_P635182	NM_009101
A_51_P502082	NM_009103
A_55_P2173982	NM_009104
A_55_P1957954	NM_009105
A_51_P342871	NM_009112
A_55_P1991351	NM_009113
A_55_P1998471	NM_009114
A_52_P318673	NM_009117
A_55_P1989321	NM_009121
A_51_P324228	NM_009122
A_55_P2086983	NM_009125
A_52_P682382	NM_009127
A_51_P460954	NM_009139
A_51_P196925	NM_009142
A_55_P2171463	NM_009145
A_52_P72839	NM_009147
A_55_P2043108	NM_009148
A_51_P350403	NM_009148
A_51_P131358	NM_009151
A_55_P2014249	NM_009152
A_55_P2018292	NM_009157
A_55_P2098335	NM_009157
A_55_P2069818	NM_009158
A_55_P1981929	NM_009162
A_51_P342906	NM_009164
A_52_P673499	NM_009171
A_65_P03728	NM_009177
A_51_P301804	NM_009177
A_52_P316474	NM_009178
A_51_P236267	NM_009183
A_51_P195100	NM_009190
A_55_P2099448	NM_009194
A_55_P2132781	NM_009197
A_51_P110759	NM_009199
A_51_P453475	NM_009201
A_51_P217498	NM_009204
A_55_P1971199	NM_009206
A_55_P2112991	NM_009208
A_55_P2148431	NM_009208
A_52_P295067	NM_009223
A_52_P8922	NM_009229
A_55_P2046807	NM_009242
A_55_P2046812	NM_009242
A_55_P2134246	NM_009256
A_52_P186033	NM_009259
A_51_P264634	NM_009261
A_52_P639064	NM_009261
A_55_P2166572	NM_009261
A_55_P2085142	NM_009263
A_51_P139678	NM_009264
A_51_P111544	NM_009273
A_55_P1962344	NM_009277
A_51_P319453	NM_009281
A_65_P00601	NM_009284
A_52_P114494	NM_009284
A_55_P2022342	NM_009287
A_55_P1969750	NM_009287
A_51_P383140	NM_009289
A_52_P492901	NM_009294
A_55_P2156741	NM_009294
A_55_P1954693	NM_009311
A_55_P2049086	NM_009316
A_55_P2302285	NM_009319
A_52_P339996	NM_009320
A_51_P375667	NM_009326
A_51_P117236	NM_009329
A_52_P244702	NM_009331
A_51_P220260	NM_009343
A_51_P506755	NM_009351
A_52_P391210	NM_009353
A_55_P2034345	NM_009353
A_55_P1973783	NM_009359
A_55_P2000127	NM_009365
A_51_P341918	NM_009366
A_55_P2160686	NM_009366
A_51_P124748	NM_009368
A_51_P212754	NM_009369
A_55_P2137206	NM_009370
A_52_P220879	NM_009373
A_55_P2034110	NM_009373
A_55_P2039637	NM_009376
A_55_P2072035	NM_009382
A_66_P127432	NM_009383
A_55_P2056496	NM_009387
A_55_P2037111	NM_009391
A_55_P1957845	NM_009395
A_55_P2053838	NM_009397
A_55_P2147081	NM_009398
A_55_P2010038	NM_009404
A_51_P386983	NM_009406
A_51_P482503	NM_009413
A_51_P433824	NM_009415
A_55_P1988424	NM_009415
A_55_P2121408	NM_009416
A_52_P315976	NM_009416
A_55_P2090914	NM_009419
A_55_P2092958	NM_009422
A_55_P2092963	NM_009422
A_52_P510215	NM_009424
A_51_P293339	NM_009427
A_55_P2075013	NM_009429
A_52_P658034	NM_009433
A_51_P430082	NM_009437
A_55_P2025468	NM_009437
A_55_P2101910	NM_009438
A_52_P110534	NM_009445
A_55_P1979126	NM_009446
A_55_P2015375	NM_009446
A_55_P2108837	NM_009448
A_55_P2062508	NM_009455
A_51_P390775	NM_009455
A_55_P2077033	NM_009455
A_55_P2063970	NM_009456
A_55_P1971184	NM_009456
A_51_P244690	NM_009458
A_55_P2112111	NM_009458
A_51_P483557	NM_009458
A_55_P2051414	NM_009465
A_55_P2006236	NM_009466
A_55_P1977314	NM_009469
A_55_P1978481	NM_009473
A_51_P282092	NM_009478
A_55_P2169645	NM_009480
A_52_P622391	NM_009481
A_52_P31490	NM_009498
A_51_P179131	NM_009499
A_66_P133244	NM_009502
A_52_P190973	NM_009502
A_52_P334562	NM_009504
A_51_P433870	NM_009506
A_55_P1955548	NM_009510
A_55_P2136906	NM_009514
A_51_P503131	NM_009519
A_51_P130475	NM_009523
A_55_P2219765	NM_009524
A_55_P1984976	NM_009525
A_52_P415155	NM_009526
A_51_P201661	NM_009533
A_55_P2124120	NM_009536
A_55_P2107745	NM_009537
A_52_P532456	NM_009538
A_55_P1961965	NM_009538
A_55_P1961968	NM_009538
A_51_P415225	NM_009544
A_55_P1968153	NM_009545
A_55_P2098071	NM_009546
A_55_P2122830	NM_009549
A_55_P2180071	NM_009551
A_55_P1961769	NM_009551
A_55_P1966908	NM_009555
A_55_P2156345	NM_009558
A_55_P1978777	NM_009564
A_51_P106144	NM_009564
A_55_P1989816	NM_009565
A_51_P473229	NM_009565
A_55_P2020348	NM_009565
A_51_P424561	NM_009567
A_55_P2048518	NM_009569
A_55_P1994887	NM_009569
A_51_P300572	NM_009579
A_55_P2123626	NM_009580
A_51_P461884	NM_009595
A_52_P68028	NM_009598
A_55_P1985984	NM_009609
A_55_P1970597	NM_009609
A_52_P72237	NM_009609
A_55_P2008907	NM_009609
A_55_P1963807	NM_009610
A_55_P2011380	NM_009612
A_52_P489295	NM_009621
A_55_P2106666	NM_009624
A_51_P265571	NM_009627
A_55_P2035662	NM_009636
A_55_P2165539	NM_009637
A_55_P2158227	NM_009640
A_52_P263095	NM_009643
A_55_P2168223	NM_009645
A_52_P244956	NM_009645
A_55_P2089223	NM_009647
A_51_P327451	NM_009653
A_51_P359272	NM_009655
A_55_P2070992	NM_009657
A_51_P235687	NM_009663
A_55_P2073308	NM_009668
A_55_P2121563	NM_009671
A_51_P399071	NM_009672
A_51_P426754	NM_009673
A_55_P1962039	NM_009674
A_51_P402458	NM_009674
A_55_P2008006	NM_009677
A_55_P2079251	NM_009679
A_55_P1969857	NM_009679
A_65_P19250	NM_009679
A_51_P119597	NM_009680
A_55_P2115297	NM_009681
A_55_P2088630	NM_009682
A_51_P344249	NM_009685
A_51_P149562	NM_009686
A_55_P2027766	NM_009686
A_55_P2052892	NM_009688
A_55_P1983768	NM_009689
A_51_P408082	NM_009692
A_51_P334979	NM_009695
A_51_P171999	NM_009696
A_55_P2128283	NM_009697
A_52_P594768	NM_009698
A_55_P2071236	NM_009701
A_55_P1990121	NM_009701
A_55_P2025523	NM_009707
A_55_P2003824	NM_009714
A_55_P1979728	NM_009716
A_51_P464238	NM_009716
A_55_P2000107	NM_009720
A_51_P151484	NM_009721
A_51_P451075	NM_009722
A_51_P312497	NM_009726
A_52_P500244	NM_009730
A_51_P331288	NM_009731
A_55_P1973006	NM_009736
A_55_P2043317	NM_009736
A_66_P105175	NM_009738
A_51_P209527	NM_009740
A_52_P161495	NM_009744
A_55_P2149615	NM_009750
A_55_P2006708	NM_009755
A_55_P2006703	NM_009755
A_55_P2091473	NM_009760
A_66_P120736	NM_009760
A_55_P2091472	NM_009760
A_55_P1961463	NM_009761
A_55_P1961461	NM_009761
A_55_P2046943	NM_009761
A_55_P2073699	NM_009761
A_51_P451106	NM_009765
A_55_P1972322	NM_009770
A_51_P123405	NM_009772
A_51_P222657	NM_009775
A_55_P1992889	NM_009776
A_55_P1988228	NM_009791
A_55_P1987201	NM_009794
A_55_P2124528	NM_009795
A_55_P2026400	NM_009795
A_55_P2064996	NM_009798
A_55_P1983468	NM_009805
A_55_P1968381	NM_009817
A_51_P324572	NM_009818
A_52_P55876	NM_009820
A_51_P206585	NM_009821
A_52_P542172	NM_009826
A_66_P119418	NM_009826
A_51_P481920	NM_009828
A_52_P53906	NM_009829
A_55_P1967592	NM_009832
A_51_P339503	NM_009837
A_51_P172853	NM_009841
A_52_P175066	NM_009847
A_55_P1974645	NM_009849
A_55_P2064043	NM_009851
A_55_P2166501	NM_009851
A_51_P199135	NM_009856
A_51_P230977	NM_009861
A_52_P229728	NM_009861
A_52_P248604	NM_009868
A_51_P193563	NM_009874
A_55_P2026562	NM_009875
A_51_P339540	NM_009876
A_55_P2022251	NM_009878
A_55_P2165869	NM_009883
A_52_P438082	NM_009884
A_55_P2017418	NM_009888
A_51_P215975	NM_009893
A_51_P470715	NM_009895
A_51_P279606	NM_009896
A_55_P2002963	NM_009898
A_55_P2172956	NM_009920
A_55_P1976033	NM_009920
A_51_P350817	NM_009922
A_51_P232901	NM_009923
A_51_P515605	NM_009930
A_51_P124254	NM_009931
A_51_P491350	NM_009932
A_51_P328400	NM_009939
A_51_P148612	NM_009944
A_55_P2148402	NM_009946
A_55_P1962603	NM_009946
A_55_P2067960	NM_009946
A_55_P2039210	NM_009948
A_55_P2074174	NM_009949
A_55_P2114427	NM_009952
A_55_P2056639	NM_009954
A_55_P2016540	NM_009963
A_55_P1964408	NM_009964
A_51_P202964	NM_009974
A_51_P332201	NM_009976
A_55_P2038106	NM_009978
A_52_P195839	NM_009982
A_51_P506328	NM_010008
A_55_P2071137	NM_010026
A_55_P2013833	NM_010028
A_51_P418420	NM_010028
A_55_P2066414	NM_010044
A_66_P132888	NM_010049
A_66_P117477	NM_010052
A_55_P2013414	NM_010058
A_55_P2090429	NM_010063
A_55_P2150496	NM_010063
A_55_P1992739	NM_010064
A_51_P275976	NM_010070
A_51_P397834	NM_010072
A_51_P115005	NM_010104
A_55_P2008692	NM_010106
A_55_P2031167	NM_010107
A_51_P412914	NM_010112
A_55_P2033362	NM_010118
A_55_P2045258	NM_010119
A_51_P469008	NM_010119
A_55_P2026420	NM_010127
A_55_P1954221	NM_010128
A_51_P446510	NM_010129
A_55_P2066463	NM_010135
A_51_P250058	NM_010137
A_52_P518997	NM_010139
A_55_P2002578	NM_010145
A_55_P2007733	NM_010147
A_55_P1966114	NM_010148
A_55_P1966109	NM_010148
A_51_P435339	NM_010149
A_51_P184353	NM_010150
A_51_P425962	NM_010158
A_51_P182471	NM_010160
A_55_P2141093	NM_010165
A_55_P1971889	NM_010171
A_65_P08971	NM_010171
A_55_P1974367	NM_010174
A_55_P2033780	NM_010174
A_52_P302496	NM_010176
A_51_P519592	NM_010178
A_55_P1970389	NM_010178
A_51_P103850	NM_010181
A_55_P2121096	NM_010181
A_51_P259318	NM_010183
A_51_P405476	NM_010185
A_51_P161890	NM_010189
A_55_P2033250	NM_010191
A_52_P635338	NM_010194
A_52_P365011	NM_010194
A_55_P2101508	NM_010205
A_55_P1967022	NM_010206
A_51_P432403	NM_010207
A_55_P2094881	NM_010207
A_55_P2074718	NM_010209
A_51_P140237	NM_010212
A_51_P157042	NM_010217
A_55_P1952379	NM_010220
A_51_P415607	NM_010222
A_51_P296249	NM_010226
A_55_P2130178	NM_010233
A_52_P262219	NM_010234
A_52_P49601	NM_010239
A_55_P1968245	NM_010240
A_51_P258281	NM_010253
A_51_P411917	NM_010258
A_55_P2097478	NM_010266
A_52_P355197	NM_010269
A_55_P2114898	NM_010269
A_55_P2171715	NM_010270
A_51_P391276	NM_010273
A_55_P2045896	NM_010275
A_51_P499854	NM_010284
A_52_P174915	NM_010288
A_52_P353417	NM_010299
A_55_P2041788	NM_010302
A_65_P10399	NM_010303
A_51_P286563	NM_010303
A_52_P920129	NM_010305
A_55_P1987264	NM_010312
A_51_P185259	NM_010313
A_55_P1961395	NM_010329
A_55_P2064962	NM_010329
A_51_P382849	NM_010330
A_52_P156190	NM_010332
A_52_P604613	NM_010333
A_55_P2103055	NM_010344
A_55_P1966982	NM_010344
A_55_P2043287	NM_010347
A_51_P151586	NM_010353
A_51_P112223	NM_010357
A_55_P2065231	NM_010359
A_51_P155313	NM_010362
A_55_P2156731	NM_010382
A_51_P278868	NM_010387
A_55_P1995092	NM_010391
A_55_P2037343	NM_010391
A_51_P425048	NM_010392
A_51_P400752	NM_010393
A_55_P1978511	NM_010394
A_51_P237754	NM_010398
A_51_P172155	NM_010401
A_55_P2066230	NM_010407
A_51_P181565	NM_010415
A_55_P2056070	NM_010424
A_55_P2176802	NM_010432
A_55_P2087013	NM_010432
A_66_P125962	NM_010432
A_55_P2035963	NM_010434
A_52_P98232	NM_010435
A_51_P245275	NM_010436
A_52_P300730	NM_010441
A_55_P2029687	NM_010442
A_51_P263965	NM_010442
A_52_P477819	NM_010443
A_55_P2062678	NM_010443
A_55_P2024993	NM_010459
A_52_P194971	NM_010460
A_55_P1966508	NM_010465
A_51_P260265	NM_010469
A_55_P2084758	NM_010472
A_55_P1994229	NM_010473
A_55_P2083351	NM_010474
A_51_P243435	NM_010475
A_55_P1997936	NM_010476
A_52_P566605	NM_010476
A_52_P240542	NM_010496
A_51_P132978	NM_010497
A_55_P2128303	NM_010498
A_55_P2021109	NM_010500
A_55_P2021114	NM_010500
A_55_P2036337	NM_010508
A_55_P2031636	NM_010512
A_55_P2085974	NM_010512
A_55_P2031631	NM_010512
A_55_P2085984	NM_010512
A_51_P125467	NM_010515
A_51_P252859	NM_010516
A_52_P257502	NM_010517
A_52_P281702	NM_010518
A_55_P2152225	NM_010544
A_52_P64364	NM_010546
A_55_P2010778	NM_010549
A_55_P2068892	NM_010559
A_51_P473888	NM_010560
A_52_P401484	NM_010564
A_55_P2178044	NM_010567
A_52_P364140	NM_010577
A_51_P221014	NM_010581
A_55_P2182483	NM_010581
A_52_P396498	NM_010587
A_55_P2010912	NM_010589
A_52_P151116	NM_010599
A_55_P2039279	NM_010601
A_52_P639402	NM_010608
A_51_P187352	NM_010610
A_55_P2071656	NM_010610
A_52_P227391	NM_010620
A_51_P114297	NM_010631
A_55_P2075170	NM_010633
A_55_P1953387	NM_010634
A_51_P168630	NM_010635
A_55_P2122020	NM_010637
A_55_P2182705	NM_010655
A_55_P2091402	NM_010655
A_55_P2123471	NM_010655
A_55_P2078459	NM_010655
A_55_P2031979	NM_010656
A_51_P324814	NM_010664
A_51_P388329	NM_010678
A_51_P212420	NM_010681
A_55_P1981381	NM_010683
A_52_P1029978	NM_010688
A_55_P2155504	NM_010693
A_55_P2167999	NM_010700
A_51_P444645	NM_010701
A_51_P285446	NM_010715
A_55_P1966987	NM_010717
A_51_P435363	NM_010719
A_55_P2018249	NM_010723
A_51_P394190	NM_010723
A_51_P345367	NM_010724
A_51_P304239	NM_010729
A_55_P2096226	NM_010729
A_66_P120567	NM_010730
A_55_P2092826	NM_010730
A_55_P2159890	NM_010731
A_55_P2052834	NM_010734
A_51_P343517	NM_010742
A_55_P1983558	NM_010744
A_51_P490795	NM_010751
A_55_P2025248	NM_010751
A_52_P608322	NM_010755
A_55_P2177023	NM_010756
A_55_P2177026	NM_010756
A_66_P116632	NM_010756
A_51_P154469	NM_010761
A_55_P1972128	NM_010761
A_55_P2163009	NM_010765
A_55_P2049256	NM_010765
A_55_P2063626	NM_010768
A_66_P133043	NM_010773
A_55_P2036526	NM_010773
A_51_P203192	NM_010774
A_55_P1971897	NM_010784
A_66_P107379	NM_010784
A_55_P1975475	NM_010786
A_51_P448489	NM_010787
A_51_P424232	NM_010788
A_55_P1995572	NM_010789
A_55_P2013336	NM_010790
A_55_P2045055	NM_010796
A_51_P205106	NM_010801
A_52_P477431	NM_010813
A_55_P2052062	NM_010818
A_51_P390538	NM_010821
A_55_P2116621	NM_010828
A_55_P2120577	NM_010828
A_55_P1974477	NM_010829
A_51_P405565	NM_010830
A_55_P2134356	NM_010832
A_55_P2072373	NM_010833
A_55_P1972634	NM_010839
A_52_P413947	NM_010840
A_52_P108346	NM_010849
A_52_P282762	NM_010851
A_55_P2107045	NM_010858
A_55_P2027969	NM_010860
A_55_P2096257	NM_010860
A_51_P302520	NM_010867
A_51_P124606	NM_010874
A_55_P2071466	NM_010876
A_55_P2130975	NM_010881
A_66_P130582	NM_010881
A_66_P126138	NM_010881
A_52_P451644	NM_010882
A_51_P214487	NM_010891
A_55_P2423646	NM_010898
A_51_P411271	NM_010902
A_51_P295192	NM_010907
A_55_P1989733	NM_010908
A_66_P120882	NM_010908
A_55_P2050697	NM_010909
A_51_P315646	NM_010911
A_55_P2138529	NM_010922
A_55_P2025665	NM_010922
A_55_P2158741	NM_010927
A_55_P2035286	NM_010931
A_55_P2092671	NM_010933
A_52_P566348	NM_010937
A_52_P649296	NM_010937
A_51_P396273	NM_010937
A_55_P1976395	NM_010941
A_52_P26216	NM_010949
A_66_P128909	NM_010950
A_55_P1993599	NM_010952
A_52_P90289	NM_010952
A_51_P489903	NM_010957
A_55_P2066593	NM_011012
A_55_P2069714	NM_011018
A_55_P2173737	NM_011020
A_55_P2183015	NM_011026
A_52_P372165	NM_011029
A_52_P663413	NM_011031
A_66_P119421	NM_011034
A_55_P2147427	NM_011034
A_55_P2064557	NM_011046
A_55_P1972991	NM_011048
A_52_P680038	NM_011049
A_51_P431903	NM_011051
A_55_P1974441	NM_011057
A_55_P2014361	NM_011062
A_55_P2451183	NM_011062
[truncated: 3,972 more rows]
