# Supplementary material for: Oocyte-somatic cells interactions, lessons from evolution
Source: BMC Genomics. 2012 Oct 19;13:560. doi: 10.1186/1471-2164-13-560 (PMC3532176; doi:10.1186/1471-2164-13-560)
Supplement: Additional file 3 — Orthologous trout and Xenopusgenes exhibiting a similar expression profile. For each OrthoMCL group of orthologous genes, corresponding RefSeq accession numbers and description are shown. Data from different species are displayed in separate datasheets. [file 1471-2164-13-560-S3.xlsx]

## Sheet: Trout
OrthoMCL	Trout Probe Name	gi_protDanio	Gene Name	annotation_sigenae	Gene Symbol
OG_10102	TC112581	18858305	ATPase, Na+/K+ transporting, alpha 2a polypeptide	ATP4A_HUMAN (sp|P20648) Potassium-transporting ATPase alpha chain 1 OS=Homo sapiens GN=ATP4A PE=2 SV=5	ATP4A
OG_10450	TC95418	18858339	BMP and activin membrane-bound inhibitor (Xenopus laevis) homolog	[BBH] BAMBI_HUMAN (sp|Q13145) BMP and activin membrane-bound inhibitor homolog OS=Homo sapiens GN=BAMBI PE=1 SV=1	BAMBI
OG_10450	TC97672	18858339	BMP and activin membrane-bound inhibitor (Xenopus laevis) homolog	BAMBI_HUMAN (sp|Q13145) BMP and activin membrane-bound inhibitor homolog OS=Homo sapiens GN=BAMBI PE=1 SV=1	BAMBI
OG_10002	TC123984	18858497	connexin 43
OG_12704	TC125286	18858525	death associated protein 1b
OG_10302	TC112050	18858635	LIM domain and actin binding 1
OG_10794	TC114045	18858947	keratin 4	K2C8_PROAT (sp|Q5K2N3) Keratin, type II cytoskeletal 8 OS=Protopterus aethiopicus GN=KRT8 PE=1 SV=3	K2C8
OG_12708	TC123905	18859221	l-isoaspartyl protein carboxyl methyltransferase
OG_10005	TC101786	18859353	semaphorin 3aa
OG_10151	TC108665	18859535	v-maf musculoaponeurotic fibrosarcoma oncogene family, protein B (avian)	MAFB_RAT (sp|P54842) Transcription factor MafB OS=Rattus norvegicus GN=Mafb PE=1 SV=1	MAFB
OG_10151	TC120062	18859535	v-maf musculoaponeurotic fibrosarcoma oncogene family, protein B (avian)	MAFB_RAT (sp|P54842) Transcription factor MafB OS=Rattus norvegicus GN=Mafb PE=1 SV=1	MAFB
OG_10924	TC115967	24119237	Sec61 alpha like 1
OG_10277	TC103838	33504523	coagulation factor IX	THRB_PIG (sp|Q19AZ8) Prothrombin OS=Sus scrofa GN=F2 PE=2 SV=1	THRB
OG_10277	TC120886	33504523	coagulation factor IX	[BBH] THRB_PIG (sp|Q19AZ8) Prothrombin OS=Sus scrofa GN=F2 PE=2 SV=1	THRB
OG_10249	TC112240	38198639	TAR DNA binding protein, like
OG_12514	TC119879	38564423	WD repeat domain 3	WDR3_HUMAN (sp|Q9UNX4) WD repeat-containing protein 3 OS=Homo sapiens GN=WDR3 PE=1 SV=1	WDR3
OG_10111	TC99544	41053349	B-cell translocation gene 1	[BBH] BTG1_CHICK (sp|P34743) Protein BTG1 OS=Gallus gallus GN=BTG1 PE=2 SV=1	BTG1
OG_10231	TC117006	41053387	transcription elongation factor A (SII), 1	TCEA3_HUMAN (sp|O75764) Transcription elongation factor A protein 3 OS=Homo sapiens GN=TCEA3 PE=2 SV=2	TCEA3
OG_10799	TC112751	41053583	proteasome (prosome, macropain) 26S subunit, non-ATPase, 6	[BBH] PSMD6_HUMAN (sp|Q15008) 26S proteasome non-ATPase regulatory subunit 6 OS=Homo sapiens GN=PSMD6 PE=1 SV=1	PSMD6
OG_10799	TC115069	41053583	proteasome (prosome, macropain) 26S subunit, non-ATPase, 6	PSMD6_HUMAN (sp|Q15008) 26S proteasome non-ATPase regulatory subunit 6 OS=Homo sapiens GN=PSMD6 PE=1 SV=1	PSMD6
OG_10785	TC108245	41053718	zgc:63695	HPCL1_RAT (sp|P62749) Hippocalcin-like protein 1 OS=Rattus norvegicus GN=Hpcal1 PE=1 SV=2	HPCL1
OG_10028	TC102565	41053925	regulator of G-protein signaling 5
OG_10244	TC130108	41053951	arrestin domain containing 2
OG_12714	TC97748	41054111	ring finger protein 146
OG_12503	TC101170	41054245	proteasome (prosome, macropain) 26S subunit, non-ATPase, 7 (Mov34 homolog)	PSD7_BOVIN (sp|Q3ZBD0) 26S proteasome non-ATPase regulatory subunit 7 OS=Bos taurus GN=PSMD7 PE=2 SV=1	PSD7
OG_12694	TC122313	41054305	ribosomal protein L5a	RL5_HUMAN (sp|P46777) 60S ribosomal protein L5 OS=Homo sapiens GN=RPL5 PE=1 SV=3	RL5
OG_12694	TC96859	41054305	ribosomal protein L5a
OG_10920	TC104671	41054375	WW domain binding protein 2	[BBH] WBP2_RAT (sp|Q8R478) WW domain-binding protein 2 OS=Rattus norvegicus GN=Wbp2 PE=1 SV=1	WBP2
OG_10916	TC110252	41054597	eukaryotic translation initiation factor 1B	[BBH] EIF1B_PIG (sp|P61220) Eukaryotic translation initiation factor 1b OS=Sus scrofa GN=EIF1B PE=3 SV=1	EIF1B
OG_10071	TC117594	41055180	3-hydroxy-3-methylglutaryl-Coenzyme A synthase 1 (soluble)
OG_10598	TC121220	41055343	a disintegrin and metalloproteinase domain 8a	ADAM8_MOUSE (sp|Q05910) ADAM 8 OS=Mus musculus GN=Adam8 PE=2 SV=3	ADAM8
OG_10534	TC121558	41055496	zgc:56049	RAB1B_PIG (sp|Q06AU7) Ras-related protein Rab-1B OS=Sus scrofa GN=RAB1B PE=2 SV=1	RAB1B
OG_10098	TC112830	41055538	RAB7, member RAS oncogene family
OG_12707	TC129066	41055939	sorting and assembly machinery component 50 homolog (S. cerevisiae)
OG_10911	TC103630	41152040	inhibitor of DNA binding 2, dominant negative helix-loop-helix protein, a	[BBH] ID2_RAT (sp|P41137) DNA-binding protein inhibitor ID-2 OS=Rattus norvegicus GN=Id2 PE=1 SV=1	ID2
OG_10915	TC108843	41152044	pyruvate kinase, liver and RBC
OG_10308	TC119956	41152243	cysteine dioxygenase, type I
OG_12702	TC97804	41152247	exosome component 4
OG_12506	TC107176	41152365	ATP synthase, H+ transporting, mitochondrial F1 complex, delta subunit	[BBH] ATPD_MOUSE (sp|Q9D3D9) ATP synthase subunit delta, mitochondrial OS=Mus musculus GN=Atp5d PE=1 SV=1	ATPD
OG_10096	TC124977	41393093	IMP (inosine monophosphate) dehydrogenase 2	IMDH2_MOUSE (sp|P24547) Inosine-5'-monophosphate dehydrogenase 2 OS=Mus musculus GN=Impdh2 PE=1 SV=2	IMDH2
OG_10096	TC129691	41393093	IMP (inosine monophosphate) dehydrogenase 2	IMDH2_HUMAN (sp|P12268) Inosine-5'-monophosphate dehydrogenase 2 OS=Homo sapiens GN=IMPDH2 PE=1 SV=2	IMDH2
OG_10000	TC94729	41393113	collagen, type I, alpha 3	[BBH] CO1A1_CHICK (sp|P02457) Collagen alpha-1(I) chain OS=Gallus gallus GN=COL1A1 PE=1 SV=3	CO1A1
OG_10471	TC115988	41393115	nucleobindin 2b	NUCB2_HUMAN (sp|P80303) Nucleobindin-2 OS=Homo sapiens GN=NUCB2 PE=1 SV=1	NUCB2
OG_12507	TC109507	42476258	beta-carotene 15,15'-monooxygenase 1	BCDO1_MOUSE (sp|Q9JJS6) Beta,beta-carotene 15,15'-monooxygenase OS=Mus musculus GN=Bcmo1 PE=2 SV=2	BCDO1
OG_10344	TC131912	46309547	zgc:77424; hypothetical LOC792158
OG_10281	TC114638	47085815	transmembrane protein 41ab	TM41A_DANRE (sp|Q502G2) Transmembrane protein 41A OS=Danio rerio GN=tmem41a PE=2 SV=1	TM41A
OG_10926	TC116461	47085897	Vps20-associated 1 homolog (S. cerevisiae)
OG_10926	TC126680	47085897	Vps20-associated 1 homolog (S. cerevisiae)	VTA1_BOVIN (sp|Q32L63) Vacuolar protein sorting-associated protein VTA1 homolog OS=Bos taurus GN=VTA1 PE=2 SV=1	VTA1
OG_10021	TC110936	47085989	zgc:77836	GALT6_BOVIN (sp|Q5EA41) Polypeptide N-acetylgalactosaminyltransferase 6 OS=Bos taurus GN=GALNT6 PE=2 SV=1	GALT6
OG_12710	TC129214	47086087	poly(A) binding protein, nuclear 1
OG_10010	TC117586	47086179	integrin, beta 1b.2
OG_10929	TC123058	47086297	zgc:77082
OG_10225	TC96069	47086313	runt-related transcription factor 2b	[BBH] RUNX3_HUMAN (sp|Q13761) Runt-related transcription factor 3 OS=Homo sapiens GN=RUNX3 PE=1 SV=2	RUNX3
OG_10117	TC99637	47086599	hydroxysteroid 11-beta dehydrogenase 2	DHI2_BOVIN (sp|O77667) Corticosteroid 11-beta-dehydrogenase isozyme 2 OS=Bos taurus GN=HSD11B2 PE=1 SV=1	DHI2
OG_10095	TC109369	47086661	syndecan binding protein (syntenin)
OG_10912	TC111085	47086763	LIM and SH3 protein 1	[BBH] NEBU_HUMAN (sp|P20929) Nebulin OS=Homo sapiens GN=NEB PE=1 SV=2	NEBU
OG_10182	TC126073	47086769	MYST histone acetyltransferase 2	MYST2_RAT (sp|Q810T5) Histone acetyltransferase MYST2 OS=Rattus norvegicus GN=Myst2 PE=2 SV=1	MYST2
OG_10702	TC115905	47086773	amyloid beta precursor protein (cytoplasmic tail) binding protein 2	APBP2_RAT (sp|A5HK05) Amyloid protein-binding protein 2 OS=Rattus norvegicus GN=Appbp2 PE=2 SV=1	APBP2
OG_10046	TC97831	47086783	septin 6	SEP10_HUMAN (sp|Q9P0V9) Septin-10 OS=Homo sapiens GN=SEPT10 PE=1 SV=2	sept.-10
OG_10075	TC115253	47086835	adenylate kinase 2	[BBH] KAD2_BOVIN (sp|P08166) Adenylate kinase isoenzyme 2, mitochondrial OS=Bos taurus GN=AK2 PE=1 SV=2	KAD2
OG_10075	TC97638	47086835	adenylate kinase 2	[BBH] KAD2_BOVIN (sp|P08166) Adenylate kinase isoenzyme 2, mitochondrial OS=Bos taurus GN=AK2 PE=1 SV=2	KAD2
OG_10932	TC130259	47086861	zgc:55671
OG_10306	TC111274	47087255	putative breast adenocarcinoma marker	[BBH] CHM2A_DANRE (sp|Q7ZW25) Charged multivesicular body protein 2a OS=Danio rerio GN=chmp2a PE=2 SV=1	CHM2A
OG_10697	TC120224	47550721	zgc:77057
OG_10321	TC130242	47550759	microtubule-associated protein 1 light chain 3 alpha	MLP3B_HUMAN (sp|Q9GZQ8) Microtubule-associated proteins 1A/1B light chain 3B OS=Homo sapiens GN=MAP1LC3B PE=1 SV=3	MLP3B
OG_10300	TC111051	47550841	similar to Mid1ip1 protein; zgc:173545; zgc:165551; zgc:163047; similar to histone cluster 2, H2ab; hypothetical LOC570692; hypothetical LOC563518; guanine nucleotide binding protein (G protein), gamma 5; zgc:114037; similar to histone cluster 1, H2ag	GBG5_RAT (sp|P63219) Guanine nucleotide-binding protein G(I)/G(S)/G(O) subunit gamma-5 OS=Rattus norvegicus GN=Gng5 PE=2 SV=1	GBG5
OG_12703	TC109702	47824885	MID1 interacting protein 1
OG_10000	TC96607	48762667	collagen, type I, alpha 2	GEMI6_HUMAN (sp|Q8WXD5) Gem-associated protein 6 OS=Homo sapiens GN=GEMIN6 PE=1 SV=1	GEMI6
OG_10038	TC100371	50344750	aldo-keto reductase family 1, member B1 (aldose reductase)
OG_10024	TC101413	50344836	proteasome (prosome, macropain) 26S subunit, ATPase, 1b	[BBH] PRS4_RAT (sp|P62193) 26S protease regulatory subunit 4 OS=Rattus norvegicus GN=Psmc1 PE=2 SV=1	PRS4
OG_10315	TC105641	50344860	zgc:86889	PNPH_BOVIN (sp|P55859) Purine nucleoside phosphorylase OS=Bos taurus GN=NP PE=1 SV=3	PNPH
OG_10315	TC118882	50344860	zgc:86889	PNPH_BOVIN (sp|P55859) Purine nucleoside phosphorylase OS=Bos taurus GN=NP PE=1 SV=3	PNPH
OG_10907	TC127321	50344880	zgc:86833
OG_10064	TC120570	50344994	zgc:91957	SAT1_CHICK (sp|Q8AXL1) Diamine acetyltransferase 1 OS=Gallus gallus GN=SAT1 PE=2 SV=1	SAT1
OG_10698	TC98524	50345084	hypothetical protein LOC100151626	TATD1_HUMAN (sp|Q6P1N9) Putative deoxyribonuclease TATDN1 OS=Homo sapiens GN=TATDN1 PE=2 SV=2	TATD1
OG_10255	TC117322	50345112	zgc:92458	[BBH] SNX7_MOUSE (sp|Q9CY18) Sorting nexin-7 OS=Mus musculus GN=Snx7 PE=2 SV=1	SNX7
OG_10918	TC95815	50539970	ubiquitin fusion degradation 1-like	[BBH] UFD1_HUMAN (sp|Q92890) Ubiquitin fusion degradation protein 1 homolog OS=Homo sapiens GN=UFD1L PE=1 SV=3	UFD1
OG_10298	TC100804	50539996	peroxiredoxin 2
OG_10223	TC125258	50540286	splicing factor, arginine/serine-rich 5b
OG_10301	TC112971	50540334	crystallin, zeta (quinone reductase)-like 1	QORL1_HUMAN (sp|O95825) Quinone oxidoreductase-like protein 1 OS=Homo sapiens GN=CRYZL1 PE=2 SV=2	QORL1
OG_10888	TC120795	50540388	sestrin 1
OG_10805	TC98332	51010945	zgc:92726	PSA1_CHICK (sp|O42265) Proteasome subunit alpha type-1 OS=Gallus gallus GN=PSMA1 PE=2 SV=2	PSA1
OG_12481	TC101468	51011069	zgc:92033	DUS4L_HUMAN (sp|O95620) tRNA-dihydrouridine synthase 4-like OS=Homo sapiens GN=DUS4L PE=2 SV=2	DUS4L
OG_10440	TC126141	51011101	glutamate-rich WD repeat containing 1	GRWD1_HUMAN (sp|Q9BQ67) Glutamate-rich WD repeat-containing protein 1 OS=Homo sapiens GN=GRWD1 PE=1 SV=1	GRWD1
OG_10108	TC110348	51011113	hydroxyacyl-Coenzyme A dehydrogenase	[BBH] HCDH_RAT (sp|Q9WVK7) Hydroxyacyl-coenzyme A dehydrogenase, mitochondrial OS=Rattus norvegicus GN=Hadh PE=2 SV=1	HCDH
OG_12699	TC96267	51230557	harbinger transposase derived 1	HARB1_DANRE (sp|Q6AZB8) Putative nuclease HARBI1 OS=Danio rerio GN=harbi1 PE=2 SV=1	HARB1
OG_10044	TC107774	51230567	zgc:92411
OG_10103	TC102015	51467970	replication factor C (activator 1) 5	RFC5_MOUSE (sp|Q9D0F6) Replication factor C subunit 5 OS=Mus musculus GN=Rfc5 PE=2 SV=1	RFC5
OG_10923	TC114119	51468008	polymerase (DNA directed), beta
OG_10709	TC113974	51571909	ST3 beta-galactoside alpha-2,3-sialyltransferase 2, like
OG_10309	TC102226	51592149	F-box protein 9	FBX9_RAT (sp|Q5U2X1) F-box only protein 9 OS=Rattus norvegicus GN=Fbxo9 PE=2 SV=1	FBX9
OG_10415	TC110771	54262125	heat shock protein 9	GRP75_HUMAN (sp|P38646) Stress-70 protein, mitochondrial OS=Homo sapiens GN=HSPA9 PE=1 SV=2	GRP75
OG_10304	TC102963	54400480	elongation of very long chain fatty acids (FEN1/Elo2, SUR4/Elo3, yeast)-like 1a
OG_10789	TC129277	54400642	dehydrogenase/reductase (SDR family) member 3b	DHRS3_HUMAN (sp|O75911) Short-chain dehydrogenase/reductase 3 OS=Homo sapiens GN=DHRS3 PE=1 SV=2	DHRS3
OG_10789	TC97889	54400642	dehydrogenase/reductase (SDR family) member 3b	DHRS3_HUMAN (sp|O75911) Short-chain dehydrogenase/reductase 3 OS=Homo sapiens GN=DHRS3 PE=1 SV=2	DHRS3
OG_10248	TC117004	54400652	zgc:101682
OG_10904	TC128580	54400710	zgc:101574	GSHB_BOVIN (sp|Q5EAC2) Glutathione synthetase OS=Bos taurus GN=GSS PE=2 SV=1	GSHB
OG_10931	TC95169	55742591	prostaglandin E synthase 3 (cytosolic)	TEBP_PONAB (sp|Q5NVM4) Prostaglandin E synthase 3 OS=Pongo abelii GN=PTGES3 PE=2 SV=1	TEBP
OG_10224	TC116925	55925307	DPH5 homolog (S. cerevisiae)	[BBH] DPH5_BOVIN (sp|Q5E982) Diphthine synthase OS=Bos taurus GN=DPH5 PE=2 SV=1	DPH5
OG_10938	TC109066	55925383	NSFL1 (p97) cofactor (p47)	NSF1C_CHICK (sp|Q5ZK10) NSFL1 cofactor p47 OS=Gallus gallus GN=NSFL1C PE=2 SV=1	NSF1C
OG_10279	TC108355	56090162	zgc:77734	ACBP_HUMAN (sp|P07108) Acyl-CoA-binding protein OS=Homo sapiens GN=DBI PE=1 SV=2	ACBP
OG_10438	TC101266	56744251	catalase	CATA_DANRE (sp|Q9PT92) Catalase OS=Danio rerio GN=cat PE=2 SV=1	CATA
OG_10000	TC110654	56790315	collagen, type I, alpha 1
OG_10930	TC123480	57525537	zgc:100909
OG_11440	TC103713	57525643	N-acetyltransferase 13
OG_11440	TC119170	57525643	N-acetyltransferase 13
OG_12706	TC107228	57768843	phosphohistidine phosphatase 1	PHP14_MOUSE (sp|Q9DAK9) 14 kDa phosphohistidine phosphatase OS=Mus musculus GN=Phpt1 PE=1 SV=1	PHP14
OG_10005	TC122322	61097898	semaphorin 3h	SEM3D_HUMAN (sp|O95025) Semaphorin-3D OS=Homo sapiens GN=SEMA3D PE=2 SV=2	SEM3D
OG_12509	TC112864	62955119	zgc:110112	[BBH] ASPC1_MOUSE (sp|Q8VBT9) Tether containing UBX domain for GLUT4 OS=Mus musculus GN=Aspscr1 PE=1 SV=1	ASPC1
OG_10232	TC106063	62955565	esterase D/formylglutathione hydrolase	ESTD_RAT (sp|B0BNE5) S-formylglutathione hydrolase OS=Rattus norvegicus GN=Esd PE=2 SV=1	ESTD
OG_12511	TC117930	66348081	zgc:110659	CJ104_PONAB (sp|Q5REH8) UPF0448 protein C10orf104 homolog OS=Pongo abelii PE=3 SV=1	CJ104
OG_10322	TC102542	66773074	zgc:111958	[BBH] ATG4B_DANRE (sp|Q6DG88) Cysteine protease ATG4B OS=Danio rerio GN=atg4b PE=2 SV=2	ATG4B
OG_10322	TC105943	66773074	zgc:111958	ATG4B_DANRE (sp|Q6DG88) Cysteine protease ATG4B OS=Danio rerio GN=atg4b PE=2 SV=2	ATG4B
OG_10116	TC129877	66793382	nitrilase family, member 2	[BBH] NIT2_DANRE (sp|Q4VBV9) Nitrilase homolog 2 OS=Danio rerio GN=nit2 PE=2 SV=1	NIT2
OG_10049	TC94900	68355102	similar to mitogen-activated protein kinase kinase 7
OG_10933	TC98149	68356148	similar to chromatin modifying protein 5	CHMP5_DANRE (sp|Q7T339) Charged multivesicular body protein 5 OS=Danio rerio GN=chmp5 PE=2 SV=1	CHMP5
OG_10034	TC124696	68356496	death-associated protein kinase 3	[BBH] TRIO_DANRE (sp|Q1LUA6) Triple functional domain protein OS=Danio rerio GN=trio PE=3 SV=1	TRIO
OG_12711	TC114865	68364544	hypothetical LOC562218
OG_12701	TC99197	68441609	zgc:171573	CEC1A_DANRE (sp|P58781) Cat eye syndrome critical region protein 1-A homolog OS=Danio rerio GN=cecr1a PE=2 SV=2	CEC1A
OG_10012	TC124485	68444623	similar to Probable ATP-dependent RNA helicase DDX6 (DEAD box protein 6) (ATP-dependent RNA helicase p54) (Oncogene RCK)	[BBH] DDX6_XENTR (sp|Q0IHV9) Probable ATP-dependent RNA helicase DDX6 OS=Xenopus tropicalis GN=ddx6 PE=2 SV=1	DDX6
OG_10705	TC95745	71480072	ChaC, cation transport regulator homolog 2 (E. coli)	CHAC1_DANRE (sp|Q5SPB6) Cation transport regulator-like protein 1 OS=Danio rerio GN=chac1 PE=3 SV=1	CHAC1
OG_10596	TC126717	76253855	protein kinase C and casein kinase substrate in neurons 1	PACN3_MOUSE (sp|Q99JB8) Protein kinase C and casein kinase II substrate protein 3 OS=Mus musculus GN=Pacsin3 PE=1 SV=1	PACN3
OG_10039	TC103577	77993326	P450 (cytochrome) oxidoreductase	NCPR_HUMAN (sp|P16435) NADPH--cytochrome P450 reductase OS=Homo sapiens GN=POR PE=1 SV=2	NCPR
OG_10890	TC126520	83415108	transcription factor 21	[BBH] TCF23_BOVIN (sp|Q2T9Q7) Transcription factor 23 OS=Bos taurus GN=TCF23 PE=2 SV=1	TCF23
OG_10066	TC99370	90093339	Usher syndrome 1C (autosomal recessive, severe)	[BBH] USH1C_MOUSE (sp|Q9ES64) Harmonin OS=Mus musculus GN=Ush1c PE=1 SV=1	USH1C
OG_12502	TC100202	94536942	zgc:136497	CC104_DANRE (sp|Q1RM35) Coiled-coil domain-containing protein 104 OS=Danio rerio GN=ccdc104 PE=2 SV=2	CC104
OG_10780	TC103225	110626145	apolipoprotein O, b	APOO_HUMAN (sp|Q9BUR5) Apolipoprotein O OS=Homo sapiens GN=APOO PE=1 SV=1	APOO
OG_10885	TC110661	112807236	macrophage migration inhibitory factor	MIF_SHEEP (sp|Q1ZZU7) Macrophage migration inhibitory factor OS=Ovis aries GN=MIF PE=3 SV=1	MIF
OG_12709	TC111081	113676549	CWF19-like 1, cell cycle control	C19L1_DANRE (sp|Q5RGJ5) CWF19-like protein 1 OS=Danio rerio GN=cwf19l1 PE=2 SV=1	C19L1
OG_10280	TC116326	113677594	poly (ADP-ribose) polymerase family, member 1	PARP1_CHICK (sp|P26446) Poly [ADP-ribose] polymerase 1 OS=Gallus gallus GN=PARP1 PE=1 SV=2	PARP1
OG_12504	TC102766	113951745	zgc:153225
OG_10919	TC124266	115496057	interferon-related developmental regulator 1	IFRD1_PIG (sp|Q5S1U6) Interferon-related developmental regulator 1 OS=Sus scrofa GN=IFRD1 PE=2 SV=1	IFRD1
OG_10115	TC108873	115496212	zgc:152760
OG_10694	TC128926	116517274	zgc:153997
OG_10198	TC117609	121582320	death inducer-obliterator 1
OG_10925	TC112740	121583786	TNFAIP3 interacting protein 1	TNIP1_MOUSE (sp|Q9WUU8) TNFAIP3-interacting protein 1 OS=Mus musculus GN=Tnip1 PE=2 SV=1	TNIP1
OG_10305	TC126804	123705030	zgc:136380
OG_10220	TC96035	125803368	vaccinia related kinase 1; similar to Serine/threonine-protein kinase VRK1 (Vaccinia-related kinase 1)	VRK1_DANRE (sp|Q7ZUS1) Serine/threonine-protein kinase VRK1 OS=Danio rerio GN=vrk1 PE=2 SV=1	VRK1
OG_10712	TC116099	125819285	similar to GNAS complex locus; zgc:92392	GNAI1_RAT (sp|P10824) Guanine nucleotide-binding protein G(i), alpha-1 subunit OS=Rattus norvegicus GN=Gnai1 PE=1 SV=3	GNAI1
OG_10152	TC115893	125823089	si:dkey-31k5.1; hypothetical protein LOC798487	[BBH] CDK10_MOUSE (sp|Q3UMM4) Cell division protein kinase 10 OS=Mus musculus GN=Cdk10 PE=2 SV=1	CDK10
OG_10016	TC110950	125829449	similar to myosin heavy chain	MYH6_MOUSE (sp|Q02566) Myosin-6 OS=Mus musculus GN=Myh6 PE=1 SV=2	MYH6
OG_10314	TC116450	125833372	similar to LOC495472 protein	SMOX_HUMAN (sp|Q9NWM0) Spermine oxidase OS=Homo sapiens GN=SMOX PE=1 SV=1	SMOX
OG_10074	TC115014	125837187	similar to ADAMTS-8 precursor (A disintegrin and metalloproteinase with thrombospondin motifs 8) (ADAM-TS 8) (ADAM-TS8) (METH-2) (METH-8)	ATS15_MOUSE (sp|P59384) A disintegrin and metalloproteinase with thrombospondin motifs 15 OS=Mus musculus GN=Adamts15 PE=2 SV=2	ATS15
OG_10051	TC110032	125837336	3-monooxygenase/tryptophan 5-monooxygenase activation protein, gamma polypeptide 2
OG_10001	TC120743	125839910	similar to Chemokine receptor-like 1 (G-protein coupled receptor DEZ) (G-protein coupled receptor ChemR23)
OG_10012	TC112746	125839926	wu:fk48d07	[BBH] DDX47_MOUSE (sp|Q9CWX9) Probable ATP-dependent RNA helicase DDX47 OS=Mus musculus GN=Ddx47 PE=2 SV=2	DDX47
OG_10906	TC111157	125842845	similar to nicotinamide nucleotide transhydrogenase
OG_10323	TC121758	125844996	wu:fj55b04
OG_10944	TC130530	125846671	similar to zinc finger, FYVE domain containing 1
OG_10909	TC127218	125847583	similar to ectonucleoside triphosphate diphosphohydrolase 2 a.1	ENTP2_CHICK (sp|P79784) Ectonucleoside triphosphate diphosphohydrolase 2 OS=Gallus gallus GN=ENTPD2 PE=1 SV=2	ENTP2
OG_10604	TC109431	125847645	similar to alpha 1,2-mannosidase
OG_10700	TC99672	125848746	similar to Protein sprouty homolog 2 (Spry-2)	[BBH] PECA1_MOUSE (sp|Q08481) Platelet endothelial cell adhesion molecule OS=Mus musculus GN=Pecam1 PE=1 SV=1	PECA1
OG_10344	TC115091	125848939	zgc:77424; hypothetical LOC792158
OG_10104	TC108187	125951222	similar to Ras-related protein Rab-31 (Rab-22B)	[BBH] RAB31_HUMAN (sp|Q13636) Ras-related protein Rab-31 OS=Homo sapiens GN=RAB31 PE=1 SV=1	RAB31
OG_10052	TC102744	130492387	novel protein similar to vertebrate Rho guanine nucleotide exchange factor (GEF) 3 (ARHGEF3)	[BBH] OAZ1_DANRE (sp|Q9YI98) Ornithine decarboxylase antizyme 1 OS=Danio rerio GN=oaz1 PE=2 SV=1	OAZ1
OG_10506	TC119409	147903735	zgc:162198; hypothetical LOC100003994	Z3H7A_HUMAN (sp|Q8IWR0) Zinc finger CCCH domain-containing protein 7A OS=Homo sapiens GN=ZC3H7A PE=1 SV=1	Z3H7A
OG_10064	TC126765	148236398	spermidine/spermine N1-acetyl transferase 1	SAT1_CHICK (sp|Q8AXL1) Diamine acetyltransferase 1 OS=Gallus gallus GN=SAT1 PE=2 SV=1	SAT1
OG_10250	TC96367	148540050	hydroxysteroid (17-beta) dehydrogenase 8	[BBH] DHB8_RAT (sp|Q6MGB5) Estradiol 17-beta-dehydrogenase 8 OS=Rattus norvegicus GN=Hsd17b8 PE=2 SV=1	DHB8
OG_11881	TC106155	157311743	ATPase, H+ transporting, lysosomal, V0 subunit c; zgc:77708	VATL_HUMAN (sp|P27449) Vacuolar ATP synthase 16 kDa proteolipid subunit OS=Homo sapiens GN=ATP6V0C PE=1 SV=1	VATL
OG_10535	TC106866	158517978	zgc:173927
OG_10283	TC94971	161621280	growth hormone receptor b	GHR_COLLI (sp|Q90375) Growth hormone receptor OS=Columba livia GN=GHR PE=2 SV=1	GHR
OG_10001	TC116113	165972377	zgc:171579
OG_10941	TC115283	169259762	poly (ADP-ribose) polymerase family, member 12b	PAR12_HUMAN (sp|Q9H0J9) Poly [ADP-ribose] polymerase 12 OS=Homo sapiens GN=PARP12 PE=1 SV=1	PAR12
OG_10228	TC106481	187608218	novel protein similar to vertebrate phosphoglucomutase 5 (PGM5)	PGM1_HUMAN (sp|P36871) Phosphoglucomutase-1 OS=Homo sapiens GN=PGM1 PE=1 SV=3	PGM1
OG_10110	TC120230	189516762	hypothetical protein LOC100149124; olfactomedin 2	NOE2_HUMAN (sp|O95897) Noelin-2 OS=Homo sapiens GN=OLFM2 PE=2 SV=2	NOE2
OG_10011	TC107276	189517055	heat shock cognate 70-kd protein, like; MCM5 minichromosome maintenance deficient 5 (S. cerevisiae); heat shock cognate 70-kd protein; zgc:174006; similar to heat shock protein 8	GRP75_CHICK (sp|Q5ZM98) Stress-70 protein, mitochondrial OS=Gallus gallus GN=HSPA9 PE=1 SV=1	GRP75
OG_10226	TC121138	189517364	similar to SEC14-like 1
OG_10003	TC132189	189517568	hypothetical protein LOC100149456
OG_10313	TC107784	189518707	similar to myosin, light polypeptide 2, regulatory, cardiac, slow; myosin, light chain 10, regulatory; myosin, light polypeptide 2, regulatory, cardiac, slow	MLRA_HUMAN (sp|Q01449) Myosin regulatory light chain 2, atrial isoform OS=Homo sapiens GN=MYL7 PE=2 SV=1	MLRA
OG_12487	TC103473	189519285	EGF-like repeats and discoidin I-like domains 3; novel protein similar to vertebrate EGF-like repeats and discoidin I-like domains 3 (EDIL3)	FA5_BOVIN (sp|Q28107) Coagulation factor V OS=Bos taurus GN=F5 PE=1 SV=1	FA5
OG_10061	TC126732	189520367	similar to SLIT-ROBO Rho GTPase activating protein 3
OG_10939	TC109305	189520412	RNA binding motif protein 19; similar to KIAA0682-like	RBM19_MOUSE (sp|Q8R3C6) Probable RNA-binding protein 19 OS=Mus musculus GN=Rbm19 PE=1 SV=1	RBM19
OG_10050	TC115124	189520693	similar to Probable RNA-dependent helicase p72 (DEAD-box protein p72) (DEAD-box protein 17)
OG_10050	TC117442	189520693	similar to Probable RNA-dependent helicase p72 (DEAD-box protein p72) (DEAD-box protein 17)
OG_10080	TC127178	189520766	similar to low density lipoprotein receptor-related protein 8	LDLR_PIG (sp|Q28832) Low-density lipoprotein receptor (Fragment) OS=Sus scrofa GN=LDLR PE=1 SV=2	LDLR
OG_12696	TC130234	189521245	similar to CHD3	CHD4_MOUSE (sp|Q6PDQ2) Chromodomain-helicase-DNA-binding protein 4 OS=Mus musculus GN=Chd4 PE=1 SV=1	CHD4
OG_10183	TC112722	189521326	similar to thioredoxin reductase 2	[BBH] TRXR3_HUMAN (sp|Q86VQ6) Thioredoxin reductase 3 OS=Homo sapiens GN=TXNRD3 PE=2 SV=2	TRXR3
OG_10088	TC107681	189522426	similar to inositol 1,4,5-triphosphate receptor, type 3	ITPR3_HUMAN (sp|Q14573) Inositol 1,4,5-trisphosphate receptor type 3 OS=Homo sapiens GN=ITPR3 PE=1 SV=1	ITPR3
OG_10009	TC109421	189523292	tubulin, alpha 8 like 4; tubulin, alpha 8 like 3; similar to tubulin, alpha 8 like 3; hypothetical LOC791753	TBB4_CHICK (sp|P09652) Tubulin beta-4 chain OS=Gallus gallus PE=1 SV=1	TBB4
OG_10009	TC118959	189523292	tubulin, alpha 8 like 4; tubulin, alpha 8 like 3; similar to tubulin, alpha 8 like 3; hypothetical LOC791753	TBB8_PAPHA (sp|Q8WP13) Tubulin beta-8 chain OS=Papio hamadryas GN=TUBB8 PE=3 SV=1	TBB8
OG_10009	TC119738	189523292	tubulin, alpha 8 like 4; tubulin, alpha 8 like 3; similar to tubulin, alpha 8 like 3; hypothetical LOC791753	TBA4A_RAT (sp|Q5XIF6) Tubulin alpha-4A chain OS=Rattus norvegicus GN=Tuba4a PE=2 SV=1	TBA4A
OG_10100	TC100880	189523398	novel protein similar to vertebrate phosphodiesterase 9A (PDE9A)	PDE9A_HUMAN (sp|O76083) High affinity cGMP-specific 3',5'-cyclic phosphodiesterase 9A OS=Homo sapiens GN=PDE9A PE=1 SV=1	PDE9A
OG_10062	TC129510	189523681	ATP-binding cassette, sub-family A (ABC1), member 12	[BBH] ABCA1_HUMAN (sp|O95477) ATP-binding cassette sub-family A member 1 OS=Homo sapiens GN=ABCA1 PE=1 SV=2	ABCA1
OG_10469	TC99275	189523750	novel protein similar to LAG1 homolog, ceramide synthase family
OG_10917	TC111626	189524068	tight junction protein 2a (zona occludens 2)	ZO2_HUMAN (sp|Q9UDY2) Tight junction protein ZO-2 OS=Homo sapiens GN=TJP2 PE=1 SV=1	ZO2
OG_12513	TC119400	189524855	similar to oligonucleotide/oligosaccharide-binding fold containing 2B	OFC2B_BOVIN (sp|A6QLK2) Oligonucleotide/oligosaccharide-binding fold-containing protein 2B OS=Bos taurus GN=OBFC2B PE=2 SV=1	OFC2B
OG_10274	TC130175	189525652	similar to ADP-Ribosylation Factor related family member (arf-3); zgc:110286; hypothetical LOC791833	ARF1_XENLA (sp|P51643) ADP-ribosylation factor 1 OS=Xenopus laevis GN=arf1 PE=2 SV=2	ARF1
OG_10067	TC130774	189527068	similar to G protein-coupled receptor 161	[BBH] GPR52_BOVIN (sp|A6QLE7) Probable G-protein coupled receptor 52 OS=Bos taurus GN=GPR52 PE=2 SV=1	GPR52
OG_10914	TC118030	189527662	similar to Sequestosome 1; sequestosome 1	SQSTM_RAT (sp|O08623) Sequestosome-1 OS=Rattus norvegicus GN=Sqstm1 PE=1 SV=1	SQSTM
OG_10222	TC112943	189527733	similar to F-box and leucine-rich repeat protein 11 (predicted)
OG_10030	TC106485	189528390	tripartite motif-containing 35; hypothetical LOC791893
OG_10307	TC95195	189528468	similar to complement factor B/C2B	CFAB_MOUSE (sp|P04186) Complement factor B OS=Mus musculus GN=Cfb PE=1 SV=2	CFAB
OG_10246	TC119768	189529061	amyloid beta (A4) precursor-like protein	APLP1_MOUSE (sp|Q03157) Amyloid-like protein 1 OS=Mus musculus GN=Aplp1 PE=1 SV=1	APLP1
OG_10903	TC115526	189529382	similar to ferrodoxin-NADP(+) reductase
OG_10118	TC127918	189530707	zgc:165521; similar to KDEL motif-containing protein 2	KDEL1_DANRE (sp|Q7ZVE6) KDEL motif-containing protein 1 OS=Danio rerio GN=kdelc1 PE=2 SV=1	KDEL1
OG_10024	TC111078	189531304	similar to Proteasome (prosome, macropain) 26S subunit, ATPase, 1a; proteasome (prosome, macropain) 26S subunit, ATPase, 1a	PRS7_MOUSE (sp|P46471) 26S protease regulatory subunit 7 OS=Mus musculus GN=Psmc2 PE=1 SV=5	PRS7
OG_10024	TC120410	189531304	similar to Proteasome (prosome, macropain) 26S subunit, ATPase, 1a; proteasome (prosome, macropain) 26S subunit, ATPase, 1a	PRS10_SPETR (sp|P62335) 26S protease regulatory subunit S10B OS=Spermophilus tridecemlineatus GN=PSMC6 PE=2 SV=1	PRS10
OG_10109	TC119878	189531435	hypothetical protein LOC799520
OG_10010	TC115771	189532775	integrin, beta 8
OG_10106	TC101636	189532887	hypothetical LOC791567
OG_10275	TC116204	189535823	similar to glucocorticoid induced gene 1	ZN704_HUMAN (sp|Q6ZNC4) Zinc finger protein 704 OS=Homo sapiens GN=ZNF704 PE=2 SV=1	ZN704
OG_10018	TC128579	189535997	similar to actinfilin	[BBH] KEAP1_PIG (sp|Q684M4) Kelch-like ECH-associated protein 1 OS=Sus scrofa GN=KEAP1 PE=3 SV=1	KEAP1
OG_10154	TC117544	189536079	signal transducer and activator of transcription 6, interleukin-4 induced; similar to STAT6	[BBH] STA5B_MOUSE (sp|P42232) Signal transducer and activator of transcription 5B OS=Mus musculus GN=Stat5b PE=1 SV=1	STA5B
OG_10922	TC101661	189536349	similar to SH3-domain GRB2-like 2	SH3G2_CHICK (sp|Q8AXV1) Endophilin-A1 OS=Gallus gallus GN=SH3GL2 PE=1 SV=1	SH3G2
OG_10922	TC98921	189536349	similar to SH3-domain GRB2-like 2
OG_12712	TC107045	189536640	similar to zinc finger protein 651
OG_10943	TC117661	189536791	similar to LOC496076 protein	[BBH] LRC34_RAT (sp|Q4V8D9) Leucine-rich repeat-containing protein 34 OS=Rattus norvegicus GN=Lrrc34 PE=1 SV=1	LRC34
OG_10601	TC119736	189536973	similar to tetratricopeptide repeat-containing hedgehog modulator 1	TT21B_HUMAN (sp|Q7Z4L5) Tetratricopeptide repeat protein 21B OS=Homo sapiens GN=TTC21B PE=2 SV=1	TT21B
OG_10004	TC122475	189537429	hypothetical protein LOC100149534; zgc:86725
OG_10004	TC125611	189537429	hypothetical protein LOC100149534; zgc:86725
OG_10021	TC118130	189540097	similar to polypeptide N-acetylgalactosaminyltransferase 3	GALT6_BOVIN (sp|Q5EA41) Polypeptide N-acetylgalactosaminyltransferase 6 OS=Bos taurus GN=GALNT6 PE=2 SV=1	GALT6
OG_10913	TC101515	189540930	similar to proteasome subunit beta5t	PSB5_RAT (sp|P28075) Proteasome subunit beta type-5 OS=Rattus norvegicus GN=Psmb5 PE=1 SV=3	PSB5
OG_10181	TC95056	189541268	similar to mitochondrial steroidogenic acute regulatory protein
OG_12700	TC97256	189541323	similar to SOX8 transcription factor
OG_10905	TC103147	189542500	high-mobility group box 2, like; similar to high-mobility group box 2	HMGB1_RAT (sp|P63159) High mobility group protein B1 OS=Rattus norvegicus GN=Hmgb1 PE=1 SV=2	HMGB1
OG_10940	TC109984	189545881	similar to Mediator of RNA polymerase II transcription subunit 10 (Mediator complex subunit 10) (Protein tennis match); mediator of RNA polymerase II transcription, subunit 10 homolog	[BBH] MED10_DANRE (sp|Q0VIA1) Mediator of RNA polymerase II transcription subunit 10 OS=Danio rerio GN=med10 PE=2 SV=1	MED10
OG_10295	TC122759	192453576	si:dkey-201c13.3	KLF9_RAT (sp|Q01713) Krueppel-like factor 9 OS=Rattus norvegicus GN=Klf9 PE=2 SV=1	KLF9
OG_10299	TC105133	193788703	procollagen-proline, 2-oxoglutarate 4-dioxygenase (proline 4-hydroxylase), beta polypeptide	[BBH] PDIA2_HUMAN (sp|Q13087) Protein disulfide-isomerase A2 OS=Homo sapiens GN=PDIA2 PE=2 SV=2	PDIA2
OG_10020	TC102936	195546853	tetraspanin 7b	TSN7_PONPY (sp|Q7YQK9) Tetraspanin-7 OS=Pongo pygmaeus GN=TSPAN7 PE=2 SV=1	TSN7
OG_10062	TC109125	224589094	ATP-binding cassette, sub-family A (ABC1), member 1A	ABCA1_MOUSE (sp|P41233) ATP-binding cassette sub-family A member 1 OS=Mus musculus GN=Abca1 PE=1 SV=3	ABCA1
OG_10221	TC100168	225637503	vacuolar protein sorting 35 (yeast)
OG_10234	TC131432	229577136	solute carrier family 4 member 11	[BBH] S4A11_HUMAN (sp|Q8NBS3) Sodium bicarbonate transporter-like protein 11 OS=Homo sapiens GN=SLC4A11 PE=1 SV=2	S4A11
OG_10107	TC99976	254553259	DEAH (Asp-Glu-Ala-His) box polypeptide 37	DHX37_HUMAN (sp|Q8IY37) Probable ATP-dependent RNA helicase DHX37 OS=Homo sapiens GN=DHX37 PE=2 SV=1	DHX37
OG_12515	TC119894	268835258	zinc finger protein 593	ZN593_XENTR (sp|B0BLT0) Zinc finger protein 593 OS=Xenopus tropicalis GN=znf593 PE=2 SV=1	ZN593

## Sheet: Xenopus
OrthoMCL	RefSeqAccession	Description
OG_10000	NM_001087258	Xenopus laevis procollagen, type I, alpha 2 (col1a2), mRNA [NM_001087258]
OG_10000	NM_001087352	Xenopus laevis collagen, type I, alpha 1 (col1a1), mRNA [NM_001087352]
OG_10000	NM_001090075	Xenopus laevis hypothetical protein MGC69046 (MGC69046), mRNA [NM_001090075]
OG_10001	NM_001086171	Xenopus laevis hypothetical protein MGC52896 (MGC52896), mRNA [NM_001086171]
OG_10001	NM_001095470	Xenopus laevis hypothetical LOC496315 (LOC496315), mRNA [NM_001095470]
OG_10001	NM_001095490	Xenopus laevis hypothetical LOC496339 (LOC496339), mRNA [NM_001095490]
OG_10002	NM_001085660	Xenopus laevis gap junction protein, alpha 1, 43kDa (gja1-A), mRNA [NM_001085660]
OG_10002	NM_001087009	Xenopus laevis connexin 29 (gjb2), mRNA [NM_001087009]
OG_10002	NM_001092320	Xenopus laevis MGC80761 protein (MGC80761), mRNA [NM_001092320]
OG_10003	NM_001091725	Xenopus laevis hypothetical protein MGC82378 (MGC82378), mRNA [NM_001091725]
OG_10004	NM_001095724	Xenopus laevis ARP2 actin-related protein 2 homolog (yeast) (MGC53325), mRNA [NM_001095724]
OG_10005	NM_001094120	Xenopus laevis MGC82143 protein (MGC82143), mRNA [NM_001094120]
OG_10005	NM_001094933	Xenopus laevis hypothetical LOC495257 (LOC495257), mRNA [NM_001094933]
OG_10009	NM_001087320	Xenopus laevis tubulin, alpha 6 (tuba6), mRNA [NM_001087320]
OG_10010	NM_001087817	Xenopus laevis integrin beta-1 subunit (LOC397755), mRNA [NM_001087817]
OG_10010	NM_001093119	Xenopus laevis integrin, beta 5 (itgb5), mRNA [NM_001093119]
OG_10011	NM_001086163	Xenopus laevis similar to Heat shock cognate protein 70 (MGC53952), mRNA [NM_001086163]
OG_10011	NM_001086599	Xenopus laevis Heat shock cognate protein 70 (hsc70), mRNA [NM_001086599]
OG_10012	NM_001087264	Xenopus laevis nuclear RNA helicase (ddx39), mRNA [NM_001087264]
OG_10012	NM_001094376	Xenopus laevis MGC81606 protein (MGC81606), mRNA [NM_001094376]
OG_10016	NM_001088377	Xenopus laevis nonmuscle myosin II heavy chain A (LOC398083), mRNA [NM_001088377]
OG_10016	NM_001091682	Xenopus laevis hypothetical protein LOC432231 (LOC432231), mRNA [NM_001091682]
OG_10018	NM_001093311	Xenopus laevis MGC82233 protein (MGC82233), mRNA [NM_001093311]
OG_10020	NM_001087051	Xenopus laevis CD63 antigen (cd63), mRNA [NM_001087051]
OG_10020	NM_001089077	Xenopus laevis similar to CD63 antigen (LOC398555), mRNA [NM_001089077]
OG_10021	NM_001091569	Xenopus laevis hypothetical protein MGC81150 (MGC81150), mRNA [NM_001091569]
OG_10024	NM_001087079	Xenopus laevis protease (prosome, macropain) 26S subunit, ATPase 1 (pros26.4), mRNA [NM_001087079]
OG_10024	NM_001090667	Xenopus laevis xMSS1 protein (xMSS1), mRNA [NM_001090667]
OG_10024	NM_001092013	Xenopus laevis MGC80185 protein (MGC80185), mRNA [NM_001092013]
OG_10028	NM_001095045	Xenopus laevis hypothetical LOC495384 (LOC495384), mRNA [NM_001095045]
OG_10030	NM_001094771	Xenopus laevis hypothetical LOC495071 (LOC495071), mRNA [NM_001094771]
OG_10034	NM_001091621	Xenopus laevis hypothetical protein MGC81183 (MGC81183), mRNA [NM_001091621]
OG_10038	NM_001089929	Xenopus laevis hypothetical protein MGC68609 (MGC68609), mRNA [NM_001089929]
OG_10039	NM_001085484	Xenopus laevis NADPH-P450 reductase (npr), mRNA [NM_001085484]
OG_10044	NM_001091992	Xenopus laevis MGC80123 protein (MGC80123), mRNA [NM_001091992]
OG_10046	NM_001091489	Xenopus laevis Septin-8-B (sept8-b), mRNA [NM_001091489]
OG_10046	NM_001094186	Xenopus laevis MGC81799 protein (MGC81799), mRNA [NM_001094186]
OG_10049	NM_001086478	Xenopus laevis hypothetical protein MGC68865 (MGC68865), mRNA [NM_001086478]
OG_10050	NM_001087100	Xenopus laevis DEAD (Asp-Glu-Ala-Asp) box polypeptide 42 (ddx42), mRNA [NM_001087100]
OG_10050	NM_001088259	Xenopus laevis DEAD box protein (vlg1), mRNA [NM_001088259]
OG_10051	NM_001092934	Xenopus laevis MGC84451 protein (MGC84451), mRNA [NM_001092934]
OG_10052	NM_001090233	Xenopus laevis hypothetical protein MGC68772 (MGC68772), mRNA [NM_001090233]
OG_10061	NM_001094430	Xenopus laevis MGC83937 protein (MGC83937), mRNA [NM_001094430]
OG_10062	NM_001095553	Xenopus laevis ATP-binding cassette, sub-family A, member 4 (abca4), mRNA [NM_001095553]
OG_10064	NM_001097956	Xenopus laevis hypothetical protein LOC100049123 (LOC100049123), mRNA [NM_001097956]
OG_10066	NM_001090246	Xenopus laevis NHE3 kinase A regulatory protein 2 (nherf-2), mRNA [NM_001090246]
OG_10067	NM_001092322	Xenopus laevis MGC80764 protein (MGC80764), mRNA [NM_001092322]
OG_10071	NM_001093911	Xenopus laevis MGC80816 protein (MGC80816), mRNA [NM_001093911]
OG_10074	NM_001095158	Xenopus laevis ADAM metallopeptidase with thrombospondin type 1 motif, 1 (adamts1), mRNA [NM_001095158]
OG_10075	NM_001086763	Xenopus laevis Adenylate kinase 2 (ak2), mRNA [NM_001086763]
OG_10080	NM_001090699	Xenopus laevis vitellogenin receptor (vldlr), mRNA [NM_001090699]
OG_10088	NM_001090546	Xenopus laevis inositol 1,4,5-triphosphate receptor (itpr1), mRNA [NM_001090546]
OG_10095	NM_001094149	Xenopus laevis MGC81274 protein (MGC81274), mRNA [NM_001094149]
OG_10096	NM_001087323	Xenopus laevis inosine 5'-phosphate dehydrogenase 1 (impdh1), mRNA [NM_001087323]
OG_10098	NM_001089883	Xenopus laevis hypothetical protein MGC68523 (MGC68523), mRNA [NM_001089883]
OG_10098	NM_001093537	Xenopus laevis RAB7, member RAS oncogene family (rab7), mRNA [NM_001093537]
OG_10100	NM_001092664	Xenopus laevis MGC83972 protein (MGC83972), mRNA [NM_001092664]
OG_10102	NM_001095094	Xenopus laevis hypothetical LOC495440 (LOC495440), mRNA [NM_001095094]
OG_10103	NM_001087208	Xenopus laevis replication factor C (activator 1) 5 (36.5 kDa) (rfc5), mRNA [NM_001087208]
OG_10103	NM_001089288	Xenopus laevis replication factor C p37 subunit (rfc2), mRNA [NM_001089288]
OG_10104	NM_001087245	Xenopus laevis Rab-protein 5 (rab5), mRNA [NM_001087245]
OG_10106	NM_001091540	Xenopus laevis hypothetical protein MGC83487 (MGC83487), mRNA [NM_001091540]
OG_10107	NM_001097932	Xenopus laevis ATP-dependent RNA helicase DHX29 (dhx29), mRNA [NM_001097932]
OG_10108	NM_001092149	Xenopus laevis MGC82638 protein (MGC82638), mRNA [NM_001092149]
OG_10109	NM_001091796	Xenopus laevis kinase regulatory subunit MOB1B (LOC443567), mRNA [NM_001091796]
OG_10110	NM_001094996	Xenopus laevis hypothetical LOC495330 (LOC495330), mRNA [NM_001094996]
OG_10111	NM_001087356	Xenopus laevis B-cell translocation gene 1, anti-proliferative (btg1), mRNA [NM_001087356]
OG_10115	NM_001086476	Xenopus laevis hypothetical protein MGC68862 (MGC68862), mRNA [NM_001086476]
OG_10116	NM_001096985	Xenopus laevis Nit protein 2 (nit2), mRNA [NM_001096985]
OG_10117	NM_001091638	Xenopus laevis hypothetical protein MGC83505 (MGC83505), mRNA [NM_001091638]
OG_10117	NM_001092593	Xenopus laevis MGC81883 protein (MGC81883), mRNA [NM_001092593]
OG_10118	NM_001093391	Xenopus laevis MGC83543 protein (MGC83543), mRNA [NM_001093391]
OG_10151	NM_001090383	Xenopus laevis bZIP transcription factor mafB (mafB), mRNA [NM_001090383]
OG_10152	NM_001094997	Xenopus laevis hypothetical LOC495331 (LOC495331), mRNA [NM_001094997]
OG_10154	NM_001091208	Xenopus laevis hypothetical protein MGC81286 (MGC81286), mRNA [NM_001091208]
OG_10181	NM_001086496	Xenopus laevis hypothetical protein MGC68989 (MGC68989), mRNA [NM_001086496]
OG_10182	NM_001096764	Xenopus laevis MYST histone acetyltransferase 2 (myst2), mRNA [NM_001096764]
OG_10183	NM_001094191	Xenopus laevis MGC81848 protein (MGC81848), mRNA [NM_001094191]
OG_10183	NM_001094317	Xenopus laevis MGC85342 protein (MGC85342), mRNA [NM_001094317]
OG_10198	NM_001089962	Xenopus laevis hypothetical protein MGC68807 (MGC68807), mRNA [NM_001089962]
OG_10198	NM_001094588	Xenopus laevis hypothetical LOC494751 (LOC494751), mRNA [NM_001094588]
OG_10220	NM_001087378	Xenopus laevis vaccinia related kinase 1 (vrk1), mRNA [NM_001087378]
OG_10221	NM_001096512	Xenopus laevis hypothetical protein MGC98309 (MGC98309), mRNA [NM_001096512]
OG_10222	NM_001092371	Xenopus laevis MGC80880 protein (MGC80880), mRNA [NM_001092371]
OG_10223	NM_001091912	Xenopus laevis MGC83263 protein (MGC83263), mRNA [NM_001091912]
OG_10224	NM_001087102	Xenopus laevis CGI-30 protein (cgi-30), mRNA [NM_001087102]
OG_10225	NM_001086497	Xenopus laevis Runt-related transcription factor 1 (runx1), mRNA [NM_001086497]
OG_10226	NM_001092237	Xenopus laevis MGC80554 protein (MGC80554), mRNA [NM_001092237]
OG_10228	NM_001086703	Xenopus laevis phosphoglucomutase 1 (pgm2), mRNA [NM_001086703]
OG_10231	NM_001088124	Xenopus laevis TFIIS elongation factor (xTFIIS.oB), mRNA [NM_001088124]
OG_10232	NM_001094291	Xenopus laevis MGC84363 protein (MGC84363), mRNA [NM_001094291]
OG_10234	NM_001091453	Xenopus laevis hypothetical protein MGC83246 (MGC83246), mRNA [NM_001091453]
OG_10244	NM_001091863	Xenopus laevis MGC81105 protein (MGC81105), mRNA [NM_001091863]
OG_10246	NM_001088629	Xenopus laevis beta-amyloid precursor protein A (app), mRNA [NM_001088629]
OG_10248	NM_001093513	Xenopus laevis F-box and leucine-rich repeat protein 3 (fbxl3), mRNA [NM_001093513]
OG_10249	NM_001087168	Xenopus laevis TAR DNA binding protein (tardbp), mRNA [NM_001087168]
OG_10250	NM_001092873	Xenopus laevis MGC81922 protein (MGC81922), mRNA [NM_001092873]
OG_10255	NM_001091476	Xenopus laevis hypothetical protein MGC80047 (MGC80047), mRNA [NM_001091476]
OG_10255	NM_001096051	Xenopus laevis hypothetical protein MGC115491 (MGC115491), mRNA [NM_001096051]
OG_10274	NM_001086588	Xenopus laevis ADP-ribosylation factor 1 (arf2), mRNA [NM_001086588]
OG_10275	NM_001093094	Xenopus laevis zinc finger protein 395 (znf395), mRNA [NM_001093094]
OG_10277	NM_001089692	Xenopus laevis hypothetical protein MGC68454 (MGC68454), mRNA [NM_001089692]
OG_10279	NM_001097111	Xenopus laevis diazepam binding inhibitor (dbi) b (dbib), mRNA [NM_001097111]
OG_10280	NM_001088102	Xenopus laevis NAD(+) ADP-ribosyltransferase (parp), mRNA [NM_001088102]
OG_10280	NM_001093066	Xenopus laevis ADP-ribosyltransferase (NAD+, poly(ADP-ribose) polymerase)-like 2 (adprtl2), mRNA [NM_001093066]
OG_10281	NM_001095123	Xenopus laevis hypothetical LOC495477 (LOC495477), mRNA [NM_001095123]
OG_10283	NM_001088509	Xenopus laevis growth hormone receptor (LOC398153), mRNA [NM_001088509]
OG_10295	NM_001085597	Xenopus laevis basic transcription element binding protein 1 (bteb1-A), mRNA [NM_001085597]
OG_10298	NM_001092016	Xenopus laevis MGC80194 protein (MGC80194), mRNA [NM_001092016]
OG_10299	NM_001086582	Xenopus laevis glucose regulated protein, 58kDa (grp58), mRNA [NM_001086582]
OG_10300	NM_001095586	Xenopus laevis Gng12 protein (gng12), mRNA [NM_001095586]
OG_10301	NM_001091961	Xenopus laevis MGC79085 protein (MGC79085), mRNA [NM_001091961]
OG_10302	NM_001092803	Xenopus laevis MGC84409 protein (MGC84409), mRNA [NM_001092803]
OG_10304	NM_001086902	Xenopus laevis elongation of very long chain fatty acids (FEN1/Elo2, SUR4/Elo3, yeast)-like 1 (elovl1), mRNA [NM_001086902]
OG_10305	NM_001086744	Xenopus laevis CGI-74 protein (cg7564), mRNA [NM_001086744]
OG_10306	NM_001091756	Xenopus laevis hypothetical protein MGC78953 (MGC78953), mRNA [NM_001091756]
OG_10307	NM_001087765	Xenopus laevis complement factor B (LOC397725), mRNA [NM_001087765]
OG_10308	NM_001090037	Xenopus laevis hypothetical protein MGC68656 (MGC68656), mRNA [NM_001090037]
OG_10309	NM_001087129	Xenopus laevis F-box only protein 9 (fbxo9), mRNA [NM_001087129]
OG_10313	NM_001093547	Xenopus laevis MGC80742 protein (MGC80742), mRNA [NM_001093547]
OG_10314	NM_001091694	Xenopus laevis hypothetical protein MGC81392 (MGC81392), mRNA [NM_001091694]
OG_10315	NM_001096549	Xenopus laevis hypothetical protein MGC115059 (MGC115059), mRNA [NM_001096549]
OG_10321	NM_001086397	Xenopus laevis hypothetical protein MGC69006 (MGC69006), mRNA [NM_001086397]
OG_10321	NM_001089839	Xenopus laevis hypothetical protein MGC68744 (MGC68744), mRNA [NM_001089839]
OG_10322	NM_001092142	Xenopus laevis MGC82614 protein (MGC82614), mRNA [NM_001092142]
OG_10322	NM_001094556	Xenopus laevis hypothetical LOC494717 (LOC494717), mRNA [NM_001094556]
OG_10323	NM_001089994	Xenopus laevis hypothetical protein MGC68587 (MGC68587), mRNA [NM_001089994]
OG_10344	NM_001085943	Xenopus laevis similar to calcium modulating ligand (MGC53900), mRNA [NM_001085943]
OG_10415	NM_001086158	Xenopus laevis similar to heat shock protein, 74 kDa, A (MGC52616), mRNA [NM_001086158]
OG_10415	NM_001086697	Xenopus laevis heat shock protein, 74 kDa, A (hspa9b), mRNA [NM_001086697]
OG_10438	NM_001087075	Xenopus laevis catalase (cat), mRNA [NM_001087075]
OG_10438	NM_001105268	Xenopus laevis hypothetical protein LOC100125664 (LOC100125664), mRNA [NM_001105268]
OG_10440	NM_001087159	Xenopus laevis glutamate rich WD repeat protein GRWD (grwd-pending), mRNA [NM_001087159]
OG_10440	NM_001092543	Xenopus laevis MGC83609 protein (MGC83609), mRNA [NM_001092543]
OG_10450	NM_001087664	Xenopus laevis BAMBI protein (TGF-beta signalling) (bambi-A), mRNA [NM_001087664]
OG_10450	NM_001094009	Xenopus laevis MGC81574 protein (MGC81574), mRNA [NM_001094009]
OG_10469	NM_001095140	Xenopus laevis hypothetical LOC495501 (LOC495501), mRNA [NM_001095140]
OG_10471	NM_001090503	Xenopus laevis similar to nucleobindin 1 (nucb), mRNA [NM_001090503]
OG_10471	NM_001092970	Xenopus laevis hypothetical protein LOC445873 (LOC445873), mRNA [NM_001092970]
OG_10506	NM_001093252	Xenopus laevis zinc finger CCCH type domain containing 7 (zc3hdc7), mRNA [NM_001093252]
OG_10506	NM_001093500	Xenopus laevis MGC80522 protein (MGC80522), mRNA [NM_001093500]
OG_10534	NM_001086669	Xenopus laevis RAB1, member RAS oncogene family (rab1), mRNA [NM_001086669]
OG_10535	NM_001092274	Xenopus laevis MGC80644 protein (MGC80644), mRNA [NM_001092274]
OG_10596	NM_001088481	Xenopus laevis pacsin2 protein (pacsin2), mRNA [NM_001088481]
OG_10598	NM_001085604	Xenopus laevis a disintegrin and metalloproteinase domain 9 (adam9-A), mRNA [NM_001085604]
OG_10601	NM_001091636	Xenopus laevis hypothetical protein MGC83540 (MGC83540), mRNA [NM_001091636]
OG_10604	NM_001093998	Xenopus laevis MGC78858 protein (MGC78858), mRNA [NM_001093998]
OG_10694	NM_001087568	Xenopus laevis pim-1 oncogene (pim1-a), mRNA [NM_001087568]
OG_10697	NM_001096773	Xenopus laevis hypothetical protein MGC80884 (MGC80884), mRNA [NM_001096773]
OG_10698	NM_001094496	Xenopus laevis hypothetical LOC494648 (tatdn1), mRNA [NM_001094496]
OG_10700	NM_001088769	Xenopus laevis sprouty 2 (LOC398313), mRNA [NM_001088769]
OG_10702	NM_001093550	Xenopus laevis amyloid beta precursor protein (cytoplasmic tail) binding protein 2 (appbp2), mRNA [NM_001093550]
OG_10705	NM_001095331	Xenopus laevis cation transport regulator-like protein 2 (chac2), mRNA [NM_001095331]
OG_10709	NM_001089633	Xenopus laevis alpha2,3-sialyltransferase (st3Gal-II), mRNA [NM_001089633]
OG_10712	NM_001090213	Xenopus laevis hypothetical protein MGC68706 (MGC68706), mRNA [NM_001090213]
OG_10780	NM_001091240	Xenopus laevis hypothetical protein MGC79016 (MGC79016), mRNA [NM_001091240]
OG_10785	NM_001095006	Xenopus laevis hypothetical LOC495340 (LOC495340), mRNA [NM_001095006]
OG_10789	NM_001092373	Xenopus laevis MGC80882 protein (MGC80882), mRNA [NM_001092373]
OG_10794	NM_001087056	Xenopus laevis keratin 8 (krt8), mRNA [NM_001087056]
OG_10799	NM_001086993	Xenopus laevis hypothetical protein MGC53209 (p44s10), mRNA [NM_001086993]
OG_10805	NM_001087221	Xenopus laevis proteasome (prosome, macropain) subunit, alpha type, 4 (psma4), mRNA [NM_001087221]
OG_10885	NM_001094566	Xenopus laevis D-dopachrome decarboxylase b (ddt-b), mRNA [NM_001094566]
OG_10888	NM_001092009	Xenopus laevis MGC80167 protein (MGC80167), mRNA [NM_001092009]
OG_10890	NM_001092488	Xenopus laevis transcription factor 21 (tcf21), mRNA [NM_001092488]
OG_10903	NM_001094837	Xenopus laevis hypothetical LOC495142 (LOC495142), mRNA [NM_001094837]
OG_10904	NM_001087544	Xenopus laevis glutathione synthetase, large subunit (gssls-a), mRNA [NM_001087544]
OG_10905	NM_001086107	Xenopus laevis HMG-X protein (MGC52578), mRNA [NM_001086107]
OG_10906	NM_001094235	Xenopus laevis MGC83563 protein (MGC83563), mRNA [NM_001094235]
OG_10907	NM_001090827	Xenopus laevis 26S proteasome subunit (xrpn10c), mRNA [NM_001090827]
OG_10909	NM_001092268	Xenopus laevis MGC80631 protein (MGC80631), mRNA [NM_001092268]
OG_10911	NM_001087235	Xenopus laevis inhibitor of DNA binding 4 (idb4), mRNA [NM_001087235]
OG_10912	NM_001087193	Xenopus laevis LIM and SH3 protein 1 (lasp1), mRNA [NM_001087193]
OG_10913	NM_001090854	Xenopus laevis low molecular mass protein-7 (LMP-7) homolog (psmb8), mRNA [NM_001090854]
OG_10914	NM_001086451	Xenopus laevis hypothetical protein MGC64432 (MGC64432), mRNA [NM_001086451]
OG_10915	NM_001090045	Xenopus laevis hypothetical protein MGC68714 (MGC68714), mRNA [NM_001090045]
OG_10916	NM_001086578	Xenopus laevis hypothetical protein MGC68655 (MGC68655), mRNA [NM_001086578]
OG_10917	NM_001086394	Xenopus laevis hypothetical protein MGC68999 (MGC68999), mRNA [NM_001086394]
OG_10918	NM_001090169	Xenopus laevis ubiquitin fusion degradation 1-like protein (MGC68571), mRNA [NM_001090169]
OG_10919	NM_001096772	Xenopus laevis interferon-related developmental regulator 2 (ifrd2), mRNA [NM_001096772]
OG_10920	NM_001094568	Xenopus laevis hypothetical LOC494729 (LOC494729), mRNA [NM_001094568]
OG_10922	NM_001091962	Xenopus laevis MGC79086 protein (MGC79086), mRNA [NM_001091962]
OG_10923	NM_001088174	Xenopus laevis DNA polymerase beta (polB), mRNA [NM_001088174]
OG_10924	NM_001086775	Xenopus laevis Sec61 alpha 1 subunit (S. cerevisiae) (sec61a1), mRNA [NM_001086775]
OG_10925	NM_001095185	Xenopus laevis hypothetical LOC495827 (LOC495827), mRNA [NM_001095185]
OG_10926	NM_001094264	Xenopus laevis MGC84207 protein (MGC84207), mRNA [NM_001094264]
OG_10929	NM_001094882	Xenopus laevis hypothetical LOC495193 (LOC495193), mRNA [NM_001094882]
OG_10930	NM_001092916	Xenopus laevis MGC84305 protein (MGC84305), mRNA [NM_001092916]
OG_10931	NM_001087139	Xenopus laevis unactive progesterone receptor, 23 kD (ptges3), mRNA [NM_001087139]
OG_10932	NM_001093185	Xenopus laevis MGC79118 protein (MGC79118), mRNA [NM_001093185]
OG_10933	NM_001087142	Xenopus laevis hypothetical protein MGC52936 (hspc177), mRNA [NM_001087142]
OG_10938	NM_001093285	Xenopus laevis UBX domain containing 4 (ubxd4-a), mRNA [NM_001093285]
OG_10939	NM_001091600	Xenopus laevis hypothetical protein MGC79060 (MGC79060), mRNA [NM_001091600]
OG_10940	NM_001091763	Xenopus laevis mediator of RNA polymerase II transcription subunit 10 (med10), mRNA [NM_001091763]
OG_10941	NM_001094916	Xenopus laevis hypothetical LOC495238 (LOC495238), mRNA [NM_001094916]
OG_10943	NM_001086761	Xenopus laevis RAN GTPase activating protein 1 (rangap1), mRNA [NM_001086761]
OG_10944	NM_001092802	Xenopus laevis MGC84406 protein (MGC84406), mRNA [NM_001092802]
OG_11440	NM_001092281	Xenopus laevis N-acetyltransferase 13 (nat13), mRNA [NM_001092281]
OG_11881	NM_001089206	Xenopus laevis hypothetical protein MGC64475 (MGC64475), mRNA [NM_001089206]
OG_12481	NM_001095803	Xenopus laevis dihydrouridine synthase 4-like (S. cerevisiae) (dus4l), mRNA [NM_001095803]
OG_12487	NM_001090936	Xenopus laevis DEL-1 precursor (LOC403365), mRNA [NM_001090936]
OG_12502	NM_001087370	Xenopus laevis hypothetical protein MGC69019 (mgc15407), mRNA [NM_001087370]
OG_12503	NM_001094254	Xenopus laevis MGC84052 protein (MGC84052), mRNA [NM_001094254]
OG_12504	NM_001095108	Xenopus laevis hypothetical LOC495455 (LOC495455), mRNA [NM_001095108]
OG_12506	NM_001093815	Xenopus laevis MGC85306 protein (MGC85306), mRNA [NM_001093815]
OG_12507	NM_001093565	Xenopus laevis beta-carotene dioxygenase 2 (bcdo2), mRNA [NM_001093565]
OG_12509	NM_001094840	Xenopus laevis hypothetical LOC495145 (LOC495145), mRNA [NM_001094840]
OG_12511	NM_001092054	Xenopus laevis MGC80317 protein (MGC80317), mRNA [NM_001092054]
OG_12513	NM_001093248	Xenopus laevis MGC81094 protein (MGC81094), mRNA [NM_001093248]
OG_12514	NM_001092365	Xenopus laevis MGC80868 protein (MGC80868), mRNA [NM_001092365]
OG_12515	NM_001094849	Xenopus laevis hypothetical LOC495155 (LOC495155), mRNA [NM_001094849]
OG_12694	NM_001085968	Xenopus laevis 60S ribosomal protein L5-B (rpl5-b), mRNA [NM_001085968]
OG_12696	NM_001087035	Xenopus laevis chromodomain helicase DNA binding protein 4 (b230399n07), mRNA [NM_001087035]
OG_12699	NM_001095881	Xenopus laevis hypothetical protein MGC115312 (MGC115312), mRNA [NM_001095881]
OG_12700	NM_001090807	Xenopus laevis transcription factor SOX9 (sox9), mRNA [NM_001090807]
OG_12701	NM_001095260	Xenopus laevis hypothetical LOC495993 (LOC495993), mRNA [NM_001095260]
OG_12702	NM_001095210	Xenopus laevis hypothetical LOC495942 (LOC495942), mRNA [NM_001095210]
OG_12703	NM_001092359	Xenopus laevis MGC80850 protein (MGC80850), mRNA [NM_001092359]
OG_12704	NM_001086130	Xenopus laevis hypothetical protein MGC53808 (MGC53808), mRNA [NM_001086130]
OG_12706	NM_001096305	Xenopus laevis hypothetical protein MGC131298 (MGC131298), mRNA [NM_001096305]
OG_12707	NM_001086646	Xenopus laevis CGI-51 protein (cgi-51), mRNA [NM_001086646]
OG_12708	NM_001095164	Xenopus laevis hypothetical LOC495685 (LOC495685), mRNA [NM_001095164]
OG_12709	NM_001085955	Xenopus laevis hypothetical protein MGC53307 (cwf19l1), mRNA [NM_001085955]
OG_12710	NM_001088588	Xenopus laevis poly(A) binding protein II (pabpii), mRNA [NM_001088588]
OG_12711	NM_001093991	Xenopus laevis MGC86483 protein (MGC86483), mRNA [NM_001093991]
OG_12712	NM_001091740	Xenopus laevis hypothetical protein MGC80211 (MGC80211), mRNA [NM_001091740]
OG_12714	NM_001092000	Xenopus laevis MGC80151 protein (MGC80151), mRNA [NM_001092000]
