# Supplementary material for: Oocyte-somatic cells interactions, lessons from evolution
Source: BMC Genomics. 2012 Oct 19;13:560. doi: 10.1186/1471-2164-13-560 (PMC3532176; doi:10.1186/1471-2164-13-560)
Supplement: Additional file 4 — Pathways. DAVID-defined KEGG pathways annotation categories for the lists of genes similarly expressed in non-mammalian species (A), mammals (B), tetrapods (C) and in all four analysed species (D). For each set of common differential genes, list of all genes present on mice AgilentV2 microarray was used as a background. Analysis reported the score and p-value of enrichment of GO terms related to different pathways in each genes set. For differentially expressed genes common to Xenopus and trout (A), a zebrafish and a Xenopus laevis background were used. [file 1471-2164-13-560-S4.xlsx]

## Sheet: A-Pathways_non-mammals 
DAVID classification
list : common genes trout xenope (Danio rerio IDs)
KEGG_PATHWAY
background : Danio rerio
Category	Term	Count	%	PValue	Genes	List Total	Pop Hits	Pop Total	Fold Enrichment	Bonferroni	Benjamini	FDR
KEGG_PATHWAY	dre03050:Proteasome	7	3.414634146341464	2.318056691449065E-4	1519911, 1545189, 1542885, 1552935, 1543622, 1527512, 1517359	68	53	3954	7.679800221975583	0.014727752476528688	0.014727752476528688	0.2352422739783533
KEGG_PATHWAY	dre04512:ECM-receptor interaction	5	2.4390243902439024	0.025967489312096404	1530627, 1541368, 1535400, 1546442, 1543597	68	67	3954	4.339332748024583	0.8143474255972729	0.5691258021153657	23.45490810289612
KEGG_PATHWAY	dre03018:RNA degradation	4	1.951219512195122	0.07727032882073152	1547371, 1530180, 1518870, 1549030	68	59	3954	3.942173479561316	0.9941820886278198	0.8201450616040796	55.82357071765631
		proteasome (prosome, macropain) 26S subunit, ATPase, 1b					collagen, type I, alpha 1
		proteasome (prosome, macropain) 26S subunit, non-ATPase, 6					collagen, type I, alpha 2
		proteasome (prosome, macropain) 26S subunit, non-ATPase, 7 (Mov34 homolog)					collagen, type I, alpha 3
		similar to Proteasome (prosome, macropain) 26S subunit, ATPase, 1a; proteasome (prosome, macropain) 26S subunit, ATPase, 1a					integrin, beta 1b.2
		similar to proteasome subunit beta5t					integrin, beta 8
		zgc:86833
		zgc:92726
list : common genes trout xenope (Xenopus laevis IDs)
KEGG_PATHWAY
background : Xenopus laevis
Category	Term	Count	%	PValue	Genes	List Total	Pop Hits	Pop Total	Fold Enrichment	Bonferroni	Benjamini	FDR
KEGG_PATHWAY	xla03050:Proteasome	8	3.5398230088495577	0.0015444784342211343	NM_001090667, NM_001087221, NM_001090827, NM_001086993, NM_001090854, NM_001094254, NM_001087079, NM_001092013	84	56	2647	4.5017006802721085	0.1067011387555643	0.1067011387555643	1.6004175569735768
KEGG_PATHWAY	xla04512:ECM-receptor interaction	5	2.2123893805309733	0.016558904922932716	NM_001087817, NM_001090075, NM_001093119, NM_001087258, NM_001087352	84	32	2647	4.923735119047619	0.7044508523892121	0.45635567913314135	15.994488093464742
		26S proteasome subunit
		MGC80185 protein					collagen, type I, alpha 1
		MGC84052 protein					hypothetical protein MGC69046
		hypothetical protein MGC53209					integrin beta-1 subunit
		low molecular mass protein-7 (LMP-7) homolog					integrin, beta 5
		protease (prosome, macropain) 26S subunit, ATPase 1					procollagen, type I, alpha 2
		proteasome (prosome, macropain) subunit, alpha type, 4
		xMSS1 protein

## Sheet: B-Pathways_tetrapods
DAVID classification
list : common genes tetrapodes (mice IDs)
KEGG_PATHWAY
background : µarray Agilent MouseV2
Category	Term	Count	%	PValue	Genes	List Total	Pop Hits	Pop Total	Fold Enrichment	Bonferroni	Benjamini	FDR
KEGG_PATHWAY	mmu04810:Regulation of actin cytoskeleton	23	5.793450881612091	1.682870950206172E-5	GNA13, GM7505, FGF18, FGF8, LOC628409, GNA12, ACTG-PS1, RDX, ITGB3, ACTG1, LOC635180, CDC42, EZR, GM8399, ITGAV, RAC1, RRAS, MSN, LOC100044177, FN1, GM12715, LOC100047695, MAP2K1, ROCK2, LOC633219, GM6375, RAF1, GM12003, LOC100048021, GM16385, ARPC1B, NRAS, PPP1CA, LOC100046704, GM8543, ITGA6, GM7407, ITGA7, MYH10	202	206	5070	2.802316639430934	0.0024372085830836054	0.0024372085830836054	0.01997653391341281
KEGG_PATHWAY	mmu04510:Focal adhesion	21	5.289672544080604	6.425669077911974E-5	GM7505, CAV2, LOC628409, COL3A1, ACTG-PS1, ITGB3, LOC635180, ACTG1, CDC42, GM8399, ITGAV, RAC1, THBS3, FN1, GM12715, LOC100047695, MAP2K1, ROCK2, LOC633219, GM6375, RAF1, GM12003, CAPN2, COL5A2, VASP, GM16385, PPP1CA, GM8543, ITGA6, GM7407, VEGFA, ITGA7, COL1A2, COL1A1	202	193	5070	2.7309803519212026	0.009274245942739845	0.0046479245727870655	0.07625629821427227
KEGG_PATHWAY	mmu05412:Arrhythmogenic right ventricular cardiomyopathy (ARVC)	11	2.770780856423174	5.991974390576373E-4	GM7505, TCF7, GM12715, LOC100047695, LOC628409, GM6375, LOC633219, GJA1, ACTG-PS1, GM12003, ITGB3, CTNNA1, GM16385, ACTG1, LOC635180, GM8543, ITGA6, ATP2A2, GM8399, PKP2, ITGAV, ITGA7, DSC2	202	74	5070	3.730933904201231	0.0832400965340575	0.028554285513418987	0.709030533392141
KEGG_PATHWAY	mmu00620:Pyruvate metabolism	8	2.0151133501259446	8.478897969890949E-4	AKR1B8, ME1, AKR1B7, ME3, ME2, ALDH1B1, LOC677317, DLAT, GM7049, ACAT1	202	40	5070	5.01980198019802	0.1157329520599304	0.030281099598716943	1.0019540119233672
KEGG_PATHWAY	mmu04722:Neurotrophin signaling pathway	14	3.5264483627204033	9.084386815686951E-4	PDK1, IRAK2, MAP2K1, YWHAB, RAF1, NFKBIA, MAPKAPK2, NRAS, CDC42, RPS6KA6, YWHAH, LOC100046704, RPS6KA1, GM7407, RAC1, TRAF6	202	121	5070	2.9040176744947224	0.12346923595577342	0.02601238916231563	1.0731519070419138
KEGG_PATHWAY	mmu04512:ECM-receptor interaction	11	2.770780856423174	0.0011165506823974688	CD36, ITGA6, ITGAV, ITGA7, COL3A1, COL1A2, COL1A1, ITGB3, COL5A2, THBS3, FN1	202	80	5070	3.4511138613861383	0.14955054697081738	0.026637185032185595	1.3175081118929732
KEGG_PATHWAY	mmu04144:Endocytosis	16	4.030226700251889	0.00536821405839869	CHMP2A, GM8717, 2610002M06RIK, CLTC, CDC42, RAB31, CHMP1B, SMAP1, HSPA2, ARRB1, GM7407, LOC100046125, RAB5A, RAB11A, SMURF2, STAM, TRAF6, LOC100045522, EHD2, AP2M1, EHD4	202	182	5070	2.2065063649222068	0.5418175586890415	0.10550705354917933	6.190206852489677
KEGG_PATHWAY	mmu04370:VEGF signaling pathway	9	2.2670025188916876	0.00915449461578353	CDC42, NRAS, LOC100046704, MAP2K1, RAC1, GM7407, VEGFA, MAPKAPK3, RAF1, NOS3, MAPKAPK2	202	75	5070	3.011881188118812	0.7364507186711715	0.15353748677166446	10.343004006973722
KEGG_PATHWAY	mmu04010:MAPK signaling pathway	19	4.785894206549118	0.012185946394679972	FGF18, FGF8, MAP2K1, GNA12, MAPKAPK3, PPM1A, DUSP10, RAF1, LOC100048021, MAPKAPK2, TGFB1, RPS6KA6, CDC42, NRAS, LOC100046704, RPS6KA1, HSPA2, ARRB1, RAC1, GM7407, RRAS, TRAF6	202	256	5070	1.862817141089109	0.8309932376562568	0.17924872761649602	13.545791175758682
KEGG_PATHWAY	mmu00071:Fatty acid metabolism	6	1.5113350125944585	0.01791675664938697	CPT1B, ACSL1, ADH1, ALDH1B1, ACSL4, ACAT1	202	39	5070	3.861386138613861	0.9273051494545881	0.23060321930707628	19.315926894815107
KEGG_PATHWAY	mmu00040:Pentose and glucuronate interconversions	4	1.0075566750629723	0.023470228766639765	AKR1B8, AKR1B7, CRYL1, UGDH	202	16	5070	6.274752475247525	0.9680555239987335	0.2688003430624438	24.568924908201762
KEGG_PATHWAY	mmu04114:Oocyte meiosis	10	2.518891687657431	0.02528224925182669	GM13244, GM13142, GM13233, MAP2K1, PPP2R5A, YWHAB, LOC100044385, RPS6KA6, PPP1CA, YWHAH, SLK, RPS6KA1, LOC677636, PPP2CA, PPP2CB, GM13169, GM3353	202	107	5070	2.3457018599056165	0.9755973553271847	0.26612897448212447	26.213906772826345
KEGG_PATHWAY	mmu05200:Pathways in cancer	21	5.289672544080604	0.02660284317164414	FGF18, FGF8, NFKBIA, TGFB1, CDC42, GM5824, ITGAV, RAC1, NOS2, TRAF6, FN1, CEBPA, TCF7, GM4864, MAP2K1, LOC100048437, LOC100046039, RAF1, CTNNA1, NRAS, HSP90B1, LOC100046704, ITGA6, HDAC1, VEGFA, GM7407, JAK1	202	319	5070	1.6522859182469969	0.979952480644335	0.2597314821178329	27.39199558846872
KEGG_PATHWAY	mmu04666:Fc gamma R-mediated phagocytosis	9	2.2670025188916876	0.02699242904352273	CDC42, ARPC1B, MYO10, MAP2K1, PPAP2C, HCK, RAC1, GM7407, RAF1, VASP	202	91	5070	2.4823196605374824	0.9810830188801185	0.2467866864031445	27.736236155655014
KEGG_PATHWAY	mmu04540:Gap junction	8	2.0151133501259446	0.040542222188789064	NRAS, TUBA8, LOC100046704, MAP2K1, CSNK1D, TUBA3B, TUBA3A, RAF1, GJA1, TUBB6, GM5366	202	81	5070	2.478914558122479	0.9975239989148408	0.3297295775242699	38.81874343591358
KEGG_PATHWAY	mmu04920:Adipocytokine signaling pathway	7	1.7632241813602016	0.042759400129987	CPT1B, ACSL1, CD36, SLC2A4, NFKBIA, JAK2, ACSL4	202	65	5070	2.702970297029703	0.9982296424510315	0.3270174371339072	40.476245278909396
KEGG_PATHWAY	mmu04350:TGF-beta signaling pathway	8	2.0151133501259446	0.04289901827005123	SMAD9, ROCK2, PPP2CA, PPP2CB, LOC100044385, SMURF2, DCN, LOC100045522, THBS3, TGFB1	202	82	5070	2.448683892779522	0.9982666931773344	0.3120119281559408	40.57923071476171
KEGG_PATHWAY	mmu04130:SNARE interactions in vesicular transport	5	1.2594458438287155	0.04390146875791356	SNAP29, STX1A, STX12, STX7, VAMP8	202	34	5070	3.6910308677926618	0.998511035307653	0.3034728937884861	41.31388223619156
KEGG_PATHWAY	mmu00500:Starch and sucrose metabolism	5	1.2594458438287155	0.04808565400042261	PGM2, ENPP1, PYGL, UGDH, PYGB	202	35	5070	3.585572842998586	0.9992117001613434	0.31345664120082695	44.29135227835962
KEGG_PATHWAY	mmu04730:Long-term depression	7	1.7632241813602016	0.05145747035978898	GNA13, NRAS, LOC100046704, MAP2K1, PPP2CA, GNA12, PPP2CB, RAF1, LOC100044385, LOC100048021	202	68	5070	2.5837216074548635	0.9995287654038313	0.3181923679339228	46.58936633718713
KEGG_PATHWAY	mmu05211:Renal cell carcinoma	7	1.7632241813602016	0.0578163165533688	CDC42, NRAS, LOC100046704, MAP2K1, RAC1, GM7407, VEGFA, RAF1, TGFB1	202	70	5070	2.5099009900990104	0.9998223116533681	0.3371544717085616	50.688514784082386
KEGG_PATHWAY	mmu05212:Pancreatic cancer	7	1.7632241813602016	0.0611650932500328	CDC42, MAP2K1, RAC1, GM7407, VEGFA, RAF1, JAK1, TGFB1	202	71	5070	2.4745502719286017	0.9998939677051073	0.34031273811075624	52.7294734078017
KEGG_PATHWAY	mmu00830:Retinol metabolism	6	1.5113350125944585	0.06542035906177189	ALDH1A1, ALDH1A2, RDH10, ADH1, ALDH1A7, RDH5	202	55	5070	2.738073807380738	0.9999451261002641	0.34723774222964165	55.211262431943396
KEGG_PATHWAY	mmu04530:Tight junction	10	2.518891687657431	0.06652899275695257	GM7505, GM8786, LOC628409, ACTG-PS1, LOC100044385, ACTG1, LOC635180, CDC42, CTTN, GM8399, PPP2CA, PPP2CB, RRAS, GM12715, INADL, LOC100047695, LOC633219, GM6375, GM12003, CTNNA1, GM16385, NRAS, GM8543, LOC100046704, GM7407, MYH10	202	128	5070	1.9608601485148516	0.9999538022433164	0.34028067852264265	55.83795008817853
KEGG_PATHWAY	mmu00280:Valine, leucine and isoleucine degradation	5	1.2594458438287155	0.08324658849432669	BCAT1, LOC100040592, ALDH1B1, HMGCS1, ABAT, LOC100048832, ACAT1	202	42	5070	2.987977369165488	0.9999966378464653	0.3959613869823808	64.36494754402456
KEGG_PATHWAY	mmu00900:Terpenoid backbone biosynthesis	3	0.7556675062972292	0.09157346464616467	LOC674674, LOC100040592, GM5873, GM3571, FDPS, HMGCS1, GM8163, LOC634846, ACAT1	202	13	5070	5.792079207920792	0.9999991045884775	0.4146906151550168	68.023306081712
KEGG_PATHWAY	mmu04710:Circadian rhythm	3	0.7556675062972292	0.09157346464616467	CSNK1D, CSNK1E, ARNTL	202	13	5070	5.792079207920792	0.9999991045884775	0.4146906151550168	68.023306081712

## Sheet: C-Pathways_mammals
DAVID classification
list : common genes mammals, mouse and cow (mice IDs)
background : µarray Agilent MouseV2
KEGG_PATHWAY
Category	Term	Count	%	PValue	Genes	List Total	Pop Hits	Pop Total	Fold Enrichment	Bonferroni	Benjamini	FDR
KEGG_PATHWAY	mmu04810:Regulation of actin cytoskeleton	50	4.00320256204964	4.968909283801125E-10	GNA13, GM7505, FGF18, FGF8, BCAR1, WASF2, GNA12, ACTG1, CDC42, LOC627816, GM8399, GSN, GM6517, RHOA, RRAS, PDGFC, MSN, LOC100044177, LOC100048522, ROCK2, GM6180, ARHGEF6, GM6375, GM9231, LOC631743, ACTN1, GM12003, ACTN3, PPP1CC, GM16385, ARPC1B, MAPK1, PPP1CA, LOC100046704, CRKL, ARPC5L, CFL1, GM7407, MAPK3, TMSB4X, FGFR1, LOC100047211, 2900073G15RIK, LOC628409, ITGA11, ACTG-PS1, RDX, ITGB3, GNG1…	482	206	5070	2.5530757764976033	8.596213463274438E-8	8.596213463274438E-8	6.079886261112222E-7
KEGG_PATHWAY	mmu04510:Focal adhesion	44	3.522818254603683	4.9408636199217695E-8	GM7505, BCAR1, ACTG1, CDC42, LOC627816, GM8399, GM6517, RHOA, PDGFC, COL11A1, PRKCA, ROCK2, GM9231, GM6375, LOC631743, ACTN1, GM12003, ACTN3, PPP1CC, VASP, GM16385, MAPK1, PPP1CA, CRKL, MAPK3, GM7407, VEGFA, COL1A2, LAMC1, COL1A1, CAV2, CAV1, 2900073G15RIK, LOC628409, TNC, COL3A1, ITGA11, ACTG-PS1, ITGB3, GM9315, LOC635180, ITGAV, RAC1, GM12844, THBS3, FN1, COL4A2, GM12715, COL4A1, LOC100047695, …	482	193	5070	2.3980392578418934	8.547657739277348E-6	4.273838002499808E-6	6.0455677486359605E-5
KEGG_PATHWAY	mmu04512:ECM-receptor interaction	22	1.7614091273018415	1.0515830306496057E-5	COL4A2, COL4A1, TNC, COL3A1, ITGA11, ITGA2, ITGB3, SDC4, COL5A2, SDC2, ITGA9, CD36, ITGA6, ITGA5, ITGAV, ITGA7, COL1A2, COL1A1, LAMC1, COL11A1, THBS3, FN1	482	80	5070	2.8926348547717837	0.0018175943795383231	6.062322364369654E-4	0.012866258099186734
KEGG_PATHWAY	mmu04270:Vascular smooth muscle contraction	26	2.0816653322658127	2.402351192918785E-5	ADCY3, GNA13, MYL6, CALD1, ADCY5, GNA12, GM9315, EDNRA, ACTG2, GM5915, LOC627816, MYL6B, CALML3, RHOA, GM12844, PRKACA, PPP1R14A, PRKCA, RAMP2, MAP2K1, ROCK2, ACTA2, MAP2K2, GM9231, LOC631743, RAF1, NPR2, LOC100048021, GM10080, GM8894, ITPR3, PPP1CC, MAPK1, PPP1CA, MAPK3, LOC100047385	482	110	5070	2.4862316107129385	0.004147492782506257	0.0010384897674422522	0.029390855666500126
KEGG_PATHWAY	mmu04722:Neurotrophin signaling pathway	26	2.0816653322658127	1.2810045709698236E-4	YWHAZ, NFKBIE, NFKBIA, MAPKAPK2, CDC42, CALML3, MAP3K1, RAC1, RHOA, GM12844, TRAF6, ARHGDIB, IRAK2, PDK1, LOC100048397, MAP2K1, MAP2K2, YWHAB, LOC631743, RAF1, RPS6KA5, NRAS, MAPK1, RPS6KA6, GM4202, YWHAH, LOC100046704, CRKL, RPS6KA1, MAPK3, GM7407, RAP1B	482	121	5070	2.2602105551935803	0.02191900816640613	0.004422750433989209	0.1566291193764946
KEGG_PATHWAY	mmu04666:Fc gamma R-mediated phagocytosis	21	1.6813450760608486	2.535959400747481E-4	WASF2, ARPC5, CDC42, ARPC3, GM16372, GSN, RAC1, LOC100048522, PRKCA, PLD2, MAP2K1, PPAP2C, HCK, GM6180, RAF1, VAV1, VASP, ARPC1B, MAPK1, MYO10, CRKL, ARPC5L, MAPK3, CFL1, GM7407	482	91	5070	2.427385892116183	0.04292896302167015	0.007286269068535023	0.30985464102903926
KEGG_PATHWAY	mmu05412:Arrhythmogenic right ventricular cardiomyopathy (ARVC)	18	1.4411529223378703	4.217285622777304E-4	GM7505, LOC628409, ITGA11, GJA1, ACTG-PS1, CACNB3, ITGB3, ACTG1, LOC635180, GM8399, ITGAV, GM12715, TCF7, LOC100047695, GM6375, LOC633219, ITGA2, ACTN1, GM12003, ACTN3, CTNNA1, GM16385, ITGA9, GM8543, ITGA6, ATP2A2, PKP2, ITGA5, ITGA7, DSC2	482	74	5070	2.558595940338679	0.07037539982968455	0.010370767452873575	0.5148001628296872
KEGG_PATHWAY	mmu04010:MAPK signaling pathway	42	3.362690152121697	4.671920631335736E-4	FGFR1, FGF18, FGF8, MAPKAPK5, GNA12, DUSP10, MAPKAPK3, PPM1A, MKNK1, CACNB3, GNG12, MAPKAPK2, SRF, TGFB1, CDC42, HSPA2, MAP3K2, MAP3K1, RAC1, RRAS, PRKACA, TRAF6, MAP2K6, PRKCA, LOC100048397, MAP2K1, MAP2K2, MAP2K3, MAP2K4, RAF1, LOC100048021, RPS6KA5, NRAS, MAPK1, RPS6KA6, LOC100046704, CRKL, RPS6KA1, DUSP1, ARRB1, MAPK3, GM7407, RAP1B, CACNA1A, DUSP6, MAP3K11	482	256	5070	1.7257196576763485	0.07766161702539676	0.010054501241417158	0.5701514754070214
KEGG_PATHWAY	mmu05200:Pathways in cancer	49	3.923138510808647	6.759662513724115E-4	E2F1, FGF18, FGF8, STK36, GM10053, TGFB1, CCNE1, CDC42, RHOA, TGFA, NOS2, WNT6, PRKCA, LOC100048437, CYCS, LOC631743, GM10108, CTNNA1, DAPK3, MAPK1, LOC100046704, CRKL, PIAS4, LOC100045296, VEGFA, GM7407, MAPK3, MDM2, LAMC1, FGFR1, NFKBIA, LOC100045866, GM5824, ITGAV, RAC1, GM12844, FLT3L, TRAF6, TRAF5, LOC100048270, FN1, CEBPA, TCF7, COL4A2, COL4A1, GM4864, LOC100045925, MAP2K1, MAP2K2, LOC10004…	482	319	5070	1.615720808022997	0.11039853064592287	0.012913858321744742	0.8239688373754106
KEGG_PATHWAY	mmu00071:Fatty acid metabolism	12	0.9607686148919135	7.137348567667625E-4	CPT1C, CPT1B, ACSL1, ACADM, CPT2, ADH1, ALDH1B1, ECHS1, ACSL4, ACAT1, ALDH3A2, CPT1A	482	39	5070	3.2365145228215764	0.11619622574383925	0.01227604849102304	0.8698224416208933
KEGG_PATHWAY	mmu04910:Insulin signaling pathway	25	2.00160128102482	0.0011100564061095114	LOC674373, LOC630527, PRKAG2, MKNK1, GM9315, EIF4EBP1, LOC627816, SLC2A4, CALML3, PRKACA, TRIP10, MAP2K1, MAP2K2, PHKG2, GM9231, FLOT2, FLOT1, SOCS1, PRKCI, RAF1, PPP1CC, NRAS, MAPK1, PPP1CA, LOC100046704, EIF4E, CRKL, LOC100047161, PYGL, MAPK3, RHEB, PYGB	482	131	5070	2.0073801906813213	0.1748139679582742	0.0173161782295288	1.3498106640746466
KEGG_PATHWAY	mmu04912:GnRH signaling pathway	20	1.6012810248198557	0.0012329989859167514	ADCY3, PRKCA, PLD2, MAP2K1, MAP2K2, MAP2K3, ADCY5, MAP2K4, RAF1, ITPR3, CDC42, NRAS, MAPK1, LOC100046704, MAP3K2, PTK2B, CALML3, MAP3K1, GM7407, MAPK3, PRKACA, LOC100047385, MAP2K6	482	95	5070	2.2144573050884473	0.19219972671302932	0.017629453422675412	1.4982731335655863
KEGG_PATHWAY	mmu04540:Gap junction	18	1.4411529223378703	0.001261861453668184	ADCY3, PRKCA, MAP2K1, MAP2K2, TUBA3B, ADCY5, TUBA3A, RAF1, GJA1, GM5366, ITPR3, MAPK1, NRAS, TUBA8, LOC100046704, CSNK1D, MAP3K2, MAPK3, TUBB6, PRKACA, PDGFC, LOC100047385	482	81	5070	2.3374827109266945	0.1962281999873302	0.016662683614576124	1.5330969978232911
KEGG_PATHWAY	mmu04144:Endocytosis	31	2.481985588470777	0.0016885378477854039	LDLR, VPS37A, CLTC, CDC42, LOC100044307, SMAP1, STAM, PLD2, LOC100044976, PRKCI, CHMP1B, ARRB1, H2-BL, GM10499, GM7407, RAB5A, MDM2, GM7464, LOC100044019, CHMP2A, LOC676708, 2610002M06RIK, LOC68395, LOC100044020, LOC100044021, GM8810, HSPA2, LOC547349, RAB11A, TRAF6, EHD1, EHD2, AP2M1, EHD4, H2-Q2, H2-Q10, GM8717, H2-M3, H2-Q1, LOC677644, H2-Q6, H2-Q7, H2-Q8, H2-Q9, EPS15, RAB31, LOC100046125, VP…	482	182	5070	1.7916419679905156	0.2535032017209494	0.02066659658547576	2.0465841010030683
KEGG_PATHWAY	mmu04720:Long-term potentiation	15	1.200960768614892	0.0029897324772026955	PRKCA, MAP2K1, LOC100048397, MAP2K2, GM9231, RAF1, ITPR3, PPP1CC, GM9315, RPS6KA6, MAPK1, NRAS, PPP1CA, LOC100046704, LOC627816, RPS6KA1, CALML3, MAPK3, PRKACA, RAP1B	482	66	5070	2.39060731799321	0.40428829379332587	0.03394376246818043	3.59737259568923
KEGG_PATHWAY	mmu05219:Bladder cancer	11	0.8807045636509208	0.0033327144808007114	E2F1, RPS6KA5, MAPK1, NRAS, LOC100046704, MAP2K1, MAP2K2, MAPK3, VEGFA, RAF1, MDM2, DAPK3	482	40	5070	2.8926348547717837	0.4387127651527848	0.035451493667349676	4.002373287094763
KEGG_PATHWAY	mmu05215:Prostate cancer	18	1.4411529223378703	0.003647564749590489	E2F1, FGFR1, TCF7, MAP2K1, CREB3, MAP2K2, CREB1, RAF1, NFKBIA, NRAS, MAPK1, CCNE1, HSP90B1, LOC100046704, MAPK3, MDM2, TGFA, PDGFC, CREB3L3	482	89	5070	2.1273719054501377	0.468569242358302	0.036504246065184986	4.372779364378054
KEGG_PATHWAY	mmu04114:Oocyte meiosis	20	1.6012810248198557	0.0050810832579916325	ADCY3, YWHAZ, GM13233, PPP2R5A, ADCY5, LOC100044385, GM9315, CCNE1, LOC627816, SLK, LOC677636, CALML3, PPP2CA, PPP2CB, GM3353, GM13169, PRKACA, GM13244, GM13142, MAP2K1, GM9231, YWHAB, ITPR3, PPP1CC, MAPK1, RPS6KA6, PPP1CA, GM4202, YWHAH, RPS6KA1, MAPK3, LOC100047385	482	107	5070	1.966106953115911	0.5857427838473906	0.047780158221832125	6.042711783633847
KEGG_PATHWAY	mmu05211:Renal cell carcinoma	15	1.200960768614892	0.00524573420292297	MAP2K1, LOC100048397, MAP2K2, RAF1, FLCN, LOC100045866, TGFB1, CDC42, MAPK1, NRAS, CRKL, LOC100046704, RAC1, GM7407, VEGFA, MAPK3, TGFA, RAP1B, TCEB1	482	70	5070	2.2540011855364552	0.5974357862697843	0.046760893728195696	6.232792310468616
KEGG_PATHWAY	mmu05212:Pancreatic cancer	15	1.200960768614892	0.005983680089194742	E2F1, MAP2K1, ARHGEF6, RAF1, BRCA2, RALGDS, STAT3, TGFB1, MAPK1, CDC42, LOC100045296, RAC1, GM7407, VEGFA, MAPK3, TGFA, JAK1	482	71	5070	2.2222546899655193	0.6459390298968654	0.05058977924813668	7.080380478112492
KEGG_PATHWAY	mmu04062:Chemokine signaling pathway	28	2.241793434747798	0.006629296865707573	ADCY3, ADCY5, BCAR1, NFKBIA, PF4, GNG12, CCL6, CDC42, PTK2B, RAC1, RHOA, GM12844, PRKACA, LOC100048397, MAP2K1, ROCK2, HCK, LOC631743, RAF1, VAV1, STAT3, NRAS, MAPK1, LOC100046704, CRKL, GNB2, LOC100045296, GNB1, ARRB1, GM7407, MAPK3, JAK2, RAP1B, JAK3, LOC100047385	482	174	5070	1.6926598941193305	0.6835805929338672	0.05332042889171984	7.8161452704687555
KEGG_PATHWAY	mmu04520:Adherens junction	15	1.200960768614892	0.007708662577972627	GM7505, FGFR1, LOC628409, WASF2, ACTG-PS1, ACTG1, LOC635180, CDC42, PVRL1, GM8399, PVRL3, RAC1, PVRL2, RHOA, GM12844, GM12715, TCF7, LOC100047695, GM6375, LOC633219, LOC631743, ACTN1, GM12003, ACTN3, CTNNA1, GM16385, MAPK1, GM8543, GM7407, MAPK3	482	73	5070	2.1613709998294777	0.7378308377853926	0.05903842022561645	9.03428517964805
KEGG_PATHWAY	mmu04612:Antigen processing and presentation	14	1.120896717373899	0.00802089013718273	LOC676708, LOC68395, CALR, LOC100044020, LOC100044021, LOC100044307, GM8810, HSPA2, LOC547349, TAP2, HSPA5, H2-Q2, H2-Q10, H2-M3, CREB1, H2-Q1, LOC677644, CTSS, H2-Q6, H2-Q7, H2-Q8, H2-Q9, GM7776, PSME1, GM10499, H2-BL, H2-T23, CTSB, LOC100044019	482	66	5070	2.231233496793663	0.7517226673554469	0.0587761657260194	9.383889315082817
KEGG_PATHWAY	mmu04360:Axon guidance	22	1.7614091273018415	0.009244507928913893	PLXNA2, EFNA1, FES, CDC42, SEMA3F, SEMA3E, RAC1, RHOA, SEMA3C, GM12844, ROBO2, SEMA3A, LOC100048522, LOC100044162, ROCK2, GM6180, LOC100044161, LOC631743, CDK5, SLIT1, EPHA2, MAPK1, EPHA4, NRAS, LOC100046704, RGS3, GM7407, MAPK3, CFL1, SEMA4A	482	129	5070	1.7938820804786257	0.7994593118334118	0.06475562633918663	10.742126757019044
KEGG_PATHWAY	mmu05414:Dilated cardiomyopathy	17	1.3610888710968776	0.010688703098234421	ADCY3, GM7505, LOC628409, ADCY5, ITGA11, ACTG-PS1, CACNB3, ITGB3, TPM2, TGFB1, ACTG1, LOC635180, GM8399, ITGAV, PRKACA, GM12715, LOC100047695, GM6375, LOC633219, ITGA2, GM12003, TNNI3, GM16385, ITGA9, GM8543, ITGA6, ATP2A2, ITGA5, ITGA7, LOC100047385	482	91	5070	1.9650266745702432	0.8441870625818699	0.07166624810499234	12.321144233225345
KEGG_PATHWAY	mmu00620:Pyruvate metabolism	10	0.8006405124099278	0.010906168606881032	AKR1B8, ME1, AKR1B7, ME3, ME2, ALDH1B1, LOC677317, DLAT, ACSS2, GM7049, ACAT1, ALDH3A2	482	40	5070	2.6296680497925307	0.8500016962932655	0.07036810983159603	12.55667649115777
KEGG_PATHWAY	mmu03030:DNA replication	9	0.7205764611689351	0.012249866569402775	PRIM1, RFC4, LOC100047665, POLD1, LIG1, POLA1, MCM2, RNASEH2A, MCM4, MCM5	482	34	5070	2.78435440566268	0.8814373808946396	0.07593659871193348	13.99916823804932
KEGG_PATHWAY	mmu00280:Valine, leucine and isoleucine degradation	10	0.8006405124099278	0.01500932887787216	BCAT1, LOC100040592, ACADM, ALDH1B1, HMGCS1, ECHS1, ABAT, LOC100048832, ACAT1, PCCB, ALDH3A2, AUH	482	42	5070	2.5044457617071725	0.9269271084667806	0.08920661523582907	16.893243100196052
KEGG_PATHWAY	mmu00640:Propanoate metabolism	8	0.6405124099279423	0.016293787546100783	ACADM, ALDH1B1, ECHS1, ABAT, ACSS2, ACAT1, PCCB, ALDH3A2	482	29	5070	2.9017026756331377	0.9416935442404372	0.09335242365150931	18.209617970217185
KEGG_PATHWAY	mmu04916:Melanogenesis	17	1.3610888710968776	0.019175772114098204	ADCY3, PRKCA, TCF7, MAP2K1, CREB3, MAP2K2, CREB1, ADCY5, RAF1, FZD6, MAPK1, NRAS, LOC100046704, CALML3, MAPK3, PRKACA, CREB3L3, WNT6, LOC100047385	482	97	5070	1.8434786328442487	0.9649025943810956	0.10564659010367305	21.093831829074215
KEGG_PATHWAY	mmu05410:Hypertrophic cardiomyopathy (HCM)	15	1.200960768614892	0.020844237215230585	GM7505, LOC628409, PRKAG2, ITGA11, ACTG-PS1, CACNB3, ITGB3, TPM2, TGFB1, ACTG1, LOC635180, GM8399, ITGAV, GM12715, LOC100047695, GM6375, LOC633219, ITGA2, GM12003, TNNI3, GM16385, ITGA9, GM8543, ITGA6, ATP2A2, ITGA5, ITGA7	482	82	5070	1.92414735350673	0.9738568038837634	0.11090727996627925	22.72059803771832
KEGG_PATHWAY	mmu04730:Long-term depression	13	1.0408326661329064	0.024563040238110578	PRKCA, GNA13, MAP2K1, MAP2K2, GNA12, RAF1, LOC100044385, LOC100048021, ITPR3, MAPK1, NRAS, LOC100046704, PPP2CA, MAPK3, PPP2CB, CACNA1A	482	68	5070	2.0109226263119355	0.9864648571546594	0.1258052100116751	26.236238033778502
KEGG_PATHWAY	mmu05222:Small cell lung cancer	15	1.200960768614892	0.025273415312869335	E2F1, COL4A2, COL4A1, LOC100045925, CYCS, ITGA2, NFKBIA, GM10108, GM10053, CCNE1, ITGA6, PIAS4, ITGAV, NOS2, LAMC1, TRAF6, TRAF5, LOC100048270, FN1	482	84	5070	1.8783343212803794	0.9880676404104628	0.12558221998853558	26.890858908669692
KEGG_PATHWAY	mmu00900:Terpenoid backbone biosynthesis	5	0.4003202562049639	0.028584663755042164	LOC674674, LOC100040592, GM5873, FDPS, GM3571, HMGCS1, GM8163, LOC634846, PMVK, ACAT1, PDSS1	482	13	5070	4.045643153526971	0.9933769608324137	0.13719341563696952	29.87241964020645
KEGG_PATHWAY	mmu03320:PPAR signaling pathway	13	1.0408326661329064	0.03335284515130394	GM8317, ME1, SLC27A1, GM7808, GM8649, CPT2, GM5239, LOC100042019, GM13215, GM7049, GM13815, GM6014, ACSL1, GM11808, GM6438, GM11517, GM4802, LOC677317, ACSL4, RPS27A, LOC100048341, CPT1C, CPT1B, ACADM, GM11759, GM8797, FADS2, GM5928, LOC100045857, CPT1A, GM12617, 2810422J05RIK, GM6111, CD36, LOC100048105, GM8430, UBC, UBB, GYK, UBA52	482	71	5070	1.9259540646367836	0.9971727772729858	0.1543674042174259	33.97003112218151
KEGG_PATHWAY	mmu04664:Fc epsilon RI signaling pathway	14	1.120896717373899	0.03659969044825131	PDK1, PRKCA, MAP2K1, MAP2K2, MAP2K3, MAP2K4, RAF1, VAV1, MAPK1, NRAS, LOC100046704, MAPK3, RAC1, FCER1G, MAP2K6	482	80	5070	1.8407676348547717	0.998420305146127	0.16404559811512032	36.63315047459781
KEGG_PATHWAY	mmu04920:Adipocytokine signaling pathway	12	0.9607686148919135	0.04028629870032874	CPT1C, CPT1B, NFKBIE, PRKAG2, NFKBIA, CPT1A, STAT3, CD36, ACSL1, SLC2A4, LOC100045296, JAK2, ACSL4	482	65	5070	1.941908713692946	0.9991862083300583	0.17491183468552596	39.53718578717055
KEGG_PATHWAY	mmu04350:TGF-beta signaling pathway	14	1.120896717373899	0.043597969278762944	AMHR2, SMAD9, ROCK2, FST, LOC631743, LOC100044385, DCN, TGFB1, MAPK1, AMH, PPP2CA, MAPK3, PPP2CB, RHOA, GM12844, SMURF2, LOC100045522, THBS3	482	82	5070	1.795870863272948	0.9995524879878694	0.18367465318895004	42.04114141656886
KEGG_PATHWAY	mmu04670:Leukocyte transendothelial migration	18	1.4411529223378703	0.045235997383079	GM7505, 2900073G15RIK, LOC628409, BCAR1, ACTG-PS1, LOC635180, ACTG1, CDC42, EZR, GM8399, PTK2B, GM6517, RAC1, RHOA, GM12844, MSN, LOC100044177, PRKCA, GM12715, LOC100047695, LOC100048397, ROCK2, GM6375, LOC633219, LOC631743, ACTN1, GM12003, ACTN3, CTNNA1, VAV1, VASP, GM16385, GM8543, GM7407, RAP1B, TXK	482	116	5070	1.63220775504364	0.9996673294850237	0.18563166300742073	43.244127639258714
KEGG_PATHWAY	mmu04370:VEGF signaling pathway	13	1.0408326661329064	0.048287491122045265	PRKCA, MAP2K1, MAP2K2, MAPKAPK3, RAF1, MAPKAPK2, MAPK1, NRAS, CDC42, LOC100046704, RAC1, VEGFA, MAPK3, GM7407, NOS3	482	75	5070	1.8232365145228218	0.9998087948829354	0.19269528720231555	45.42423960832582
KEGG_PATHWAY	mmu00040:Pentose and glucuronate interconversions	5	0.4003202562049639	0.058021355942307305	AKR1B8, AKR1B7, CRYL1, UGDH, UGP2	482	16	5070	3.287085062240664	0.9999677074131706	0.22291965766262045	51.875069250966746
KEGG_PATHWAY	mmu05214:Glioma	11	0.8807045636509208	0.06483806362826577	E2F1, PRKCA, MAPK1, NRAS, LOC100046704, MAP2K1, MAP2K2, CALML3, MAPK3, RAF1, TGFA, MDM2	482	62	5070	1.8662160353366348	0.9999908077859645	0.24128017588392647	55.96729663819312
KEGG_PATHWAY	mmu05218:Melanoma	12	0.9607686148919135	0.06924849492559787	E2F1, FGF18, FGFR1, FGF8, MAP2K1, MAP2K2, RAF1, NRAS, MAPK1, LOC100046704, MAPK3, MDM2, PDGFC	482	71	5070	1.7778037519724155	0.9999959426893581	0.25077856814048993	58.44203933712346
KEGG_PATHWAY	mmu00100:Steroid biosynthesis	5	0.4003202562049639	0.07040393407359566	TM7SF2, DHCR7, HSD17B7, SC4MOL, NSDHL	482	17	5070	3.093727117402978	0.999996727271796	0.2495204505014249	59.068906258573804
KEGG_PATHWAY	mmu00010:Glycolysis / Gluconeogenesis	10	0.8006405124099278	0.07192430133443153	GM5506, ALDOC, DLAT, ACSS2, LOC100044223, ALDH3A2, ALDH3B1, PGM2, ADH1, ALDH1B1, GM5855, ENO2, GM4735, LOC674877, LOC100045967, ENO1	482	55	5070	1.912485854394568	0.9999975343673727	0.24945595075477622	59.880531392920325
KEGG_PATHWAY	mmu05221:Acute myeloid leukemia	10	0.8006405124099278	0.08622486617851632	CEBPA, MAPK1, NRAS, TCF7, EIF4EBP1, LOC100046704, MAP2K1, LOC100045296, MAP2K2, MAPK3, RAF1, STAT3	482	57	5070	1.845381087573706	0.9999998320403116	0.28760338185861856	66.8231032357903
KEGG_PATHWAY	mmu05220:Chronic myeloid leukemia	12	0.9607686148919135	0.0945437735745239	E2F1, GM4864, LOC100048437, MAP2K1, MAP2K2, LOC100046039, RAF1, NFKBIA, TGFB1, NRAS, MAPK1, GM5824, CRKL, LOC100046704, HDAC1, MAPK3, MDM2	482	75	5070	1.68298755186722	0.9999999654800229	0.30619800784305007	70.33553919151667
KEGG_PATHWAY	mmu04530:Tight junction	18	1.4411529223378703	0.09554343114393214	GM7505, 2900073G15RIK, GM8786, LOC628409, LOC100044385, ACTG-PS1, LOC635180, ACTG1, CDC42, CTTN, GM8399, PPP2CA, GM6517, PPP2CB, EXOC4, RHOA, RRAS, GM12844, PRKCA, INADL, GM12715, LOC100047695, GM6375, LOC633219, PRKCI, LOC631743, ACTN1, GM12003, ACTN3, CTNNA1, GM16385, EPB4.1L2, NRAS, LOC100046704, GM8543, GM7407, MYH10	482	128	5070	1.4791882780082988	0.9999999714848874	0.30367167054146216	70.7337955617949
KEGG_PATHWAY	mmu03450:Non-homologous end-joining	4	0.32025620496397117	0.09787088978735775	XRCC5, DCLRE1C, NHEJ1, RAD50	482	12	5070	3.5062240663900415	0.9999999817406807	0.3048618657219585	71.64208924780111
KEGG_PATHWAY	mmu00240:Pyrimidine metabolism	14	1.120896717373899	0.09883089420479019	POLR2G, GM6091, LOC100045567, AK3, POLA1, PNP, TK2, CMPK1, TK1, NME4, PRIM1, NME5, NME3, POLD1, NT5C3, GM5867, NT5C	482	93	5070	1.5834560299825995	0.999999984812406	0.30236256034952724	72.00913349371783

## Sheet: D-Pathways_all species
DAVID classification
list : common genes 4 species (mouse IDs)
background : µarray Agilent MouseV2
Category	Term	Count	%	PValue	Genes	List Total	Pop Hits	Pop Total	Fold Enrichment	Bonferroni	Benjamini	FDR
KEGG_PATHWAY	mmu04512:ECM-receptor interaction	5	8.19672131147541	0.0010114280338802525	COL3A1, COL1A2, COL1A1, ITGB3, COL5A2	30	80	5070	10.562499999999998	0.043548650448799964	0.043548650448799964	0.9422779807319204
KEGG_PATHWAY	mmu00040:Pentose and glucuronate interconversions	3	4.918032786885246	0.003607581163769779	AKR1B8, AKR1B7, CRYL1	30	16	5070	31.687500000000004	0.1470211987697705	0.0764314853622231	3.3247391384359615
KEGG_PATHWAY	mmu04510:Focal adhesion	6	9.836065573770492	0.004276819049292406	GM7505, GM12715, LOC100047695, LOC628409, LOC633219, GM6375, COL3A1, ACTG-PS1, GM12003, ITGB3, COL5A2, GM16385, ACTG1, LOC635180, GM8543, GM8399, COL1A2, COL1A1	30	193	5070	5.253886010362695	0.17186872724837932	0.060926190406939695	3.930534045255052
KEGG_PATHWAY	mmu00330:Arginine and proline metabolism	3	4.918032786885246	0.0338827482681086	SAT1, GM5552, LOC100047261, NOS3, NOS2	30	51	5070	9.941176470588236	0.7805614928473482	0.3155713037906904	27.565924611365013
KEGG_PATHWAY	mmu04144:Endocytosis	4	6.557377049180328	0.08405429339803706	CHMP2A, RAB31, HSPA2, RAB5A, LOC100046125	30	182	5070	3.7142857142857144	0.9789976362204899	0.5382003118400847	56.01923378481892
