# Supplementary material for: Oocyte-somatic cells interactions, lessons from evolution
Source: BMC Genomics. 2012 Oct 19;13:560. doi: 10.1186/1471-2164-13-560 (PMC3532176; doi:10.1186/1471-2164-13-560)
Supplement: Additional file 5 — Orthologous mouse and cow genes exhibiting a similar expression profile. For each OrthoMCL group of orthologous genes, corresponding RefSeq accession numbers and description are shown. Data from different species are displayed in separate datasheets. [file 1471-2164-13-560-S5.xlsx]

## Sheet: Mouse
OrthoMCL	Gene ID [Acc #]
OG_10894	proteasome (prosome, macropain) 28 subunit, alpha (Psme1), mRNA [NM_011189]	[NM_011189]
OG_10032	kinesin light chain 4 (Klc4), mRNA [NM_029091]	[NM_029091]
OG_10045	dual specificity phosphatase 10 (Dusp10), mRNA [NM_022019]	[NM_022019]
OG_10088	inositol 1,4,5-triphosphate receptor 3 (Itpr3), mRNA [NM_080553]	[NM_080553]
OG_10001	pyrimidinergic receptor P2Y, G-protein coupled, 6 (P2ry6), mRNA [NM_183168]	[NM_183168]
OG_11445	GH regulated TBC protein 1 (Grtp1), mRNA [NM_025768]	[NM_025768]
OG_10077	coronin, actin binding protein 1B (Coro1b), mRNA [NM_011778]	[NM_011778]
OG_10861	dimethylarginine dimethylaminohydrolase 1 (Ddah1), mRNA [NM_026993]	[NM_026993]
OG_10265	macrophage stimulating 1 receptor (c-met-related tyrosine kinase) (Mst1r), mRNA [NM_009074]	[NM_009074]
OG_10853	CDK2-associated protein 2 (Cdk2ap2), mRNA [NM_026373]	[NM_026373]
OG_11661	signal recognition particle 14 (Srp14), mRNA [NM_009273]	[NM_009273]
OG_10176	solute carrier family 7 (cationic amino acid transporter, y+ system), member 8 (Slc7a8), mRNA [NM_016972]	[NM_016972]
OG_11897	solute carrier family 5 (inositol transporters), member 3 (Slc5a3), mRNA [NM_017391]	[NM_017391]
OG_11907	uroplakin 1B (Upk1b), mRNA [NM_178924]	[NM_178924]
OG_11674	Hermansky-Pudlak syndrome 6 (Hps6), mRNA [NM_176785]	[NM_176785]
OG_11568	basic leucine zipper transcription factor, ATF-like (Batf), mRNA [NM_016767]	[NM_016767]
OG_11958	cystatin B (Cstb), mRNA [NM_007793]	[NM_007793]
OG_11239	solute carrier family 27 (fatty acid transporter), member 1 (Slc27a1), mRNA [NM_011977]	[NM_011977]
OG_10104	RAB5A, member RAS oncogene family (Rab5a), mRNA [NM_025887]	[NM_025887]
OG_10877	ethylmalonic encephalopathy 1 (Ethe1), nuclear gene encoding mitochondrial protein, mRNA [NM_023154]	[NM_023154]
OG_10643	SKI-like (Skil), transcript variant 1, mRNA [NM_011386]	[NM_011386]
OG_12075	activating signal cointegrator 1 complex subunit 2 (Ascc2), mRNA [NM_029291]	[NM_029291]
OG_10394	ubiquitin specific peptidase 20 (Usp20), mRNA [NM_028846]	[NM_028846]
OG_12066	GTP binding protein 2 (Gtpbp2), transcript variant 1, mRNA [NM_019581]	[NM_019581]
OG_10078	collagen, type IV, alpha 1 (Col4a1), mRNA [NM_009931]	[NM_009931]
OG_11584	mesoderm specific transcript (Mest), mRNA [NM_008590]	[NM_008590]
OG_10735	hydroxysteroid 11-beta dehydrogenase 1 (Hsd11b1), transcript variant 1, mRNA [NM_008288]	[NM_008288]
OG_11536	prenyl (solanesyl) diphosphate synthase, subunit 1 (Pdss1), mRNA [NM_019501]	[NM_019501]
OG_10874	ribonuclease, RNase K (Rnasek), mRNA [NM_173742]	[NM_173742]
OG_10038	aldo-keto reductase family 1, member B8 (Akr1b8), mRNA [NM_008012]	[NM_008012]
OG_11647	HECT domain containing 3 (Hectd3), mRNA [NM_175244]	[NM_175244]
OG_11281	tumor necrosis factor receptor superfamily, member 12a (Tnfrsf12a), transcript variant 1, mRNA [NM_013749]	[NM_013749]
OG_11806	isocitrate dehydrogenase 1 (NADP+), soluble (Idh1), transcript variant 2, mRNA [NM_010497]	[NM_010497]
OG_11546	chromatin licensing and DNA replication factor 1 (Cdt1), mRNA [NM_026014]	[NM_026014]
OG_11475	ankyrin repeat and SOCS box-containing 13 (Asb13), transcript variant 2, mRNA [NM_080857]	[NM_080857]
OG_11733	pannexin 1 (Panx1), mRNA [NM_019482]	[NM_019482]
OG_12007	calmodulin-like 3 (Calml3), mRNA [NM_027416]	[NM_027416]
OG_10317	solute carrier family 38, member 3 (Slc38a3), mRNA [NM_023805]	[NM_023805]
OG_10039	nitric oxide synthase 3, endothelial cell (Nos3), mRNA [NM_008713]	[NM_008713]
OG_10545	four and a half LIM domains 2 (Fhl2), mRNA [NM_010212]	[NM_010212]
OG_11285	ankyrin repeat and SOCS box-containing 8 (Asb8), transcript variant 1, mRNA [NM_030121]	[NM_030121]
OG_11960	CD59a antigen (Cd59a), transcript variant 2, mRNA [NM_007652]	[NM_007652]
OG_11332	transmembrane protein 42 (Tmem42), transcript variant 1, mRNA [NM_025339]	[NM_025339]
OG_10868	ring finger protein 181 (Rnf181), mRNA [NM_025607]	[NM_025607]
OG_10674	ring finger protein 14 (Rnf14), transcript variant 2, mRNA [NM_020012]	[NM_020012]
OG_11357	prostaglandin F2 receptor negative regulator (Ptgfrn), mRNA [NM_011197]	[NM_011197]
OG_11253	Son DNA binding protein (Son), transcript variant 2, mRNA [NM_019973]	[NM_019973]
OG_10714	cytochrome c oxidase, subunit VIIa 1 (Cox7a1), mRNA [NM_009944]	[NM_009944]
OG_10107	DEAH (Asp-Glu-Ala-His) box polypeptide 36 (Dhx36), mRNA [NM_028136]	[NM_028136]
OG_11980	proteasome (prosome, macropain) 26S subunit, non-ATPase, 8 (Psmd8), mRNA [NM_026545]	[NM_026545]
OG_10586	Smith-Magenis syndrome chromosome region, candidate 7-like (human) (Smcr7l), mRNA [NM_178719]	[NM_178719]
OG_11545	tripartite motif-containing 24 (Trim24), mRNA [NM_145076]	[NM_145076]
OG_11242	zinc finger, DHHC domain containing 12 (Zdhhc12), transcript variant 1, mRNA [NM_025428]	[NM_025428]
OG_11294	breast cancer metastasis-suppressor 1 (Brms1), mRNA [NM_134155]	[NM_134155]
OG_10407	DENN/MADD domain containing 2A (Dennd2a), mRNA [NM_172477]	[NM_172477]
OG_10369	glutathione S-transferase omega 1 (Gsto1), mRNA [NM_010362]	[NM_010362]
OG_10306	chromatin modifying protein 2A (Chmp2a), mRNA [NM_026885]	[NM_026885]
OG_11316	epidermal growth factor receptor pathway substrate 15 (Eps15), transcript variant 1, mRNA [NM_007943]	[NM_007943]
OG_10761	connective tissue growth factor (Ctgf), mRNA [NM_010217]	[NM_010217]
OG_11987	syndecan 2 (Sdc2), mRNA [NM_008304]	[NM_008304]
OG_11256	minichromosome maintenance deficient 2 mitotin (S. cerevisiae) (Mcm2), mRNA [NM_008564]	[NM_008564]
OG_11693	DnaJ (Hsp40) homolog, subfamily C, member 9 (Dnajc9), mRNA [NM_134081]	[NM_134081]
OG_10724	non-metastatic cells 4, protein expressed in (Nme4), nuclear gene encoding mitochondrial protein, mRNA [NM_019731]	[NM_019731]
OG_10834	eukaryotic translation elongation factor 1 epsilon 1 (Eef1e1), mRNA [NM_025380]	[NM_025380]
OG_10502	core 1 synthase, glycoprotein-N-acetylgalactosamine 3-beta-galactosyltransferase, 1 (C1galt1), mRNA [NM_052993]	[NM_052993]
OG_11682	HIRA interacting protein 3 (Hirip3), mRNA [NM_172746]	[NM_172746]
OG_11550	heparan sulfate 6-O-sulfotransferase 1 (Hs6st1), mRNA [NM_015818]	[NM_015818]
OG_11761	DNA primase, p49 subunit (Prim1), mRNA [NM_008921]	[NM_008921]
OG_11774	protein tyrosine phosphatase, non-receptor type 9 (Ptpn9), mRNA [NM_019651]	[NM_019651]
OG_10116	nitrilase 1 (Nit1), mRNA [NM_012049]	[NM_012049]
OG_10875	argininosuccinate lyase (Asl), mRNA [NM_133768]	[NM_133768]
OG_11712	carbonic anhydrase 14 (Car14), mRNA [NM_011797]	[NM_011797]
OG_10680	flightless I homolog (Drosophila) (Flii), mRNA [NM_022009]	[NM_022009]
OG_10842	vasodilator-stimulated phosphoprotein (Vasp), mRNA [NM_009499]	[NM_009499]
OG_11703	protein kinase C, delta binding protein (Prkcdbp), mRNA [NM_028444]	[NM_028444]
OG_11301	EF-hand calcium binding domain 2 (Efcab2), mRNA [NM_026626]	[NM_026626]
OG_10526	echinoderm microtubule associated protein like 3 (Eml3), mRNA [NM_144872]	[NM_144872]
OG_10000	collagen, type I, alpha 2 (Col1a2), mRNA [NM_007743]	[NM_007743]
OG_10147	CUG triplet repeat, RNA binding protein 2 (Cugbp2), transcript variant 6, mRNA [NM_010160]	[NM_010160]
OG_10284	syntaxin 1A (brain) (Stx1a), mRNA [NM_016801]	[NM_016801]
OG_11330	ring finger protein 139 (Rnf139), mRNA [NM_175226]	[NM_175226]
OG_11510	nuclear receptor subfamily 2, group F, member 6 (Nr2f6), mRNA [NM_010150]	[NM_010150]
OG_10409	synemin, intermediate filament protein (Synm), transcript variant 1, mRNA [NM_201639]	[NM_201639]
OG_10564	Rho-guanine nucleotide exchange factor (Rgnef), mRNA [NM_012026]	[NM_012026]
OG_10751	minichromosome maintenance deficient 5, cell division cycle 46 (S. cerevisiae) (Mcm5), mRNA [NM_008566]	[NM_008566]
OG_10768	low density lipoprotein receptor-related protein 1 (Lrp1), mRNA [NM_008512]	[NM_008512]
OG_10726	leucine rich repeat containing 1 (Lrrc1), transcript variant 2, mRNA [NM_172528]	[NM_172528]
OG_11771	WAP four-disulfide core domain 1 (Wfdc1), mRNA [NM_023395]	[NM_023395]
OG_11746	establishment of cohesion 1 homolog 2 (S. cerevisiae) (Esco2), mRNA [NM_028039]	[NM_028039]
OG_11662	coiled-coil domain containing 75 (Ccdc75), mRNA [NM_181649]	[NM_181649]
OG_10029	oxysterol binding protein-like 3 (Osbpl3), transcript variant 1, mRNA [NM_027881]	[NM_027881]
OG_11290	CD83 antigen (Cd83), mRNA [NM_009856]	[NM_009856]
OG_10376	signal transducer and activator of transcription 3 (Stat3), transcript variant 1, mRNA [NM_213659]	[NM_213659]
OG_10749	X-ray repair complementing defective repair in Chinese hamster cells 5 (Xrcc5), mRNA [NM_009533]	[NM_009533]
OG_10627	SET domain containing (lysine methyltransferase) 8 (Setd8), mRNA [NM_030241]	[NM_030241]
OG_11786	apolipoprotein B48 receptor (Apob48r), mRNA [NM_138310]	[NM_138310]
OG_10086	myotubularin related protein 6 (Mtmr6), mRNA [NM_144843]	[NM_144843]
OG_11540	ankyrin repeat domain 32 (Ankrd32), mRNA [NM_134071]	[NM_134071]
OG_11753	CCR4-NOT transcription complex, subunit 6-like (Cnot6l), transcript variant 2, mRNA [NM_178854]	[NM_178854]
OG_10075	adenylate kinase 3 (Ak3), nuclear gene encoding mitochondrial protein, mRNA [NM_021299]	[NM_021299]
OG_10104	RAB31, member RAS oncogene family (Rab31), mRNA [NM_133685]	[NM_133685]
OG_11804	solute carrier family 35, member B1 (Slc35b1), mRNA [NM_016752]	[NM_016752]
OG_10527	sterol-C4-methyl oxidase-like (Sc4mol), mRNA [NM_025436]	[NM_025436]
OG_10021	UDP-N-acetyl-alpha-D-galactosamine:polypeptide N-acetylgalactosaminyltransferase 1 (Galnt1), transcript variant 1, mRNA [NM_013814]	[NM_013814]
OG_10772	reticulon 2 (Z-band associated protein) (Rtn2), transcript variant B, mRNA [NM_013648]	[NM_013648]
OG_11962	TRAF3 interacting protein 2 (Traf3ip2), mRNA [NM_134000]	[NM_134000]
OG_10838	transforming growth factor, beta induced (Tgfbi), mRNA [NM_009369]	[NM_009369]
OG_10845	TBC1 domain family, member 20 (Tbc1d20), mRNA [NM_024196]	[NM_024196]
OG_10725	septin 2 (Sept2), transcript variant 2, mRNA [NM_010891]	[NM_010891]
OG_10813	solute carrier family 2 (facilitated glucose transporter), member 4 (Slc2a4), mRNA [NM_009204]	[NM_009204]
OG_10597	RAN binding protein 10 (Ranbp10), mRNA [NM_145824]	[NM_145824]
OG_10030	tripartite motif-containing 62 (Trim62), mRNA [NM_178110]	[NM_178110]
OG_11890	translocator protein (Tspo), mRNA [NM_009775]	[NM_009775]
OG_11634	PAS domain containing serine/threonine kinase (Pask), mRNA [NM_080850]	[NM_080850]
OG_10092	PHD finger protein 17 (Phf17), transcript variant 1, mRNA [NM_172303]	[NM_172303]
OG_12070	sorting nexin 17 (Snx17), mRNA [NM_153680]	[NM_153680]
OG_10200	plakophilin 2 (Pkp2), mRNA [NM_026163]	[NM_026163]
OG_10578	RIKEN cDNA 1190002H23 gene (1190002H23Rik), mRNA [NM_025427]	[NM_025427]
OG_11490	zinc finger, DHHC domain containing 21 (Zdhhc21), mRNA [NM_026647]	[NM_026647]
OG_11707	myelin protein zero-like 1 (Mpzl1), transcript variant 2, mRNA [NM_001001880]	[NM_001001880]
OG_11996	tyrosine aminotransferase (Tat), nuclear gene encoding mitochondrial protein, mRNA [NM_146214]	[NM_146214]
OG_10072	plexin A2 (Plxna2), mRNA [NM_008882]	[NM_008882]
OG_10626	cell division cycle 42 homolog (S. cerevisiae) (Cdc42), mRNA [NM_009861]	[NM_009861]
OG_11807	2',3'-cyclic nucleotide 3' phosphodiesterase (Cnp), transcript variant 2, mRNA [NM_009923]	[NM_009923]
OG_10268	forkhead box P2 (Foxp2), transcript variant 1, mRNA [NM_053242]	[NM_053242]
OG_10095	syndecan binding protein (syntenin) 2 (Sdcbp2), mRNA [NM_145535]	[NM_145535]
OG_11660	CXXC finger 5 (Cxxc5), mRNA [NM_133687]	[NM_133687]
OG_11755	nuclear factor of kappa light polypeptide gene enhancer in B-cells inhibitor, epsilon (Nfkbie), mRNA [NM_008690]	[NM_008690]
OG_11914	intercellular adhesion molecule 4, Landsteiner-Wiener blood group (Icam4), mRNA [NM_023892]	[NM_023892]
OG_10230	zinc finger protein 36, C3H type-like 1 (Zfp36l1), mRNA [NM_007564]	[NM_007564]
OG_12090	ST8 alpha-N-acetyl-neuraminide alpha-2,8-sialyltransferase 4 (St8sia4), transcript variant 1, mRNA [NM_009183]	[NM_009183]
OG_11945	cyclin-dependent kinase-like 2 (CDC2-related kinase) (Cdkl2), transcript variant 1, mRNA [NM_016912]	[NM_016912]
OG_10544	akirin 1 (Akirin1), mRNA [NM_023423]	[NM_023423]
OG_10006	histocompatibility 2, T region locus 23 (H2-T23), mRNA [NM_010398]	[NM_010398]
OG_10202	UDP-Gal:betaGlcNAc beta 1,4-galactosyltransferase, polypeptide 4 (B4galt4), mRNA [NM_019804]	[NM_019804]
OG_10732	hypoxanthine guanine phosphoribosyl transferase (Hprt), mRNA [NM_013556]	[NM_013556]
OG_10262	mitogen-activated protein kinase kinase 1 (Map2k1), mRNA [NM_008927]	[NM_008927]
OG_11727	hydroxysteroid (17-beta) dehydrogenase 1 (Hsd17b1), mRNA [NM_010475]	[NM_010475]
OG_11941	src family associated phosphoprotein 2 (Skap2), mRNA [NM_018773]	[NM_018773]
OG_11452	neuroblastoma, suppression of tumorigenicity 1 (Nbl1), mRNA [NM_008675]	[NM_008675]
OG_11959	ubiquitin-conjugating enzyme E2B, RAD6 homology (S. cerevisiae) (Ube2b), mRNA [NM_009458]	[NM_009458]
OG_11226	required for meiotic nuclear division 5 homolog B (S. cerevisiae) (Rmnd5b), mRNA [NM_025346]	[NM_025346]
OG_10633	H2A histone family, member X (H2afx), mRNA [NM_010436]	[NM_010436]
OG_10143	ATP-binding cassette, sub-family B (MDR/TAP), member 1B (Abcb1b), mRNA [NM_011075]	[NM_011075]
OG_10292	translocating chain-associating membrane protein 2 (Tram2), transcript variant 2, mRNA [NM_177409]	[NM_177409]
OG_10649	chromosome segregation 1-like (S. cerevisiae) (Cse1l), mRNA [NM_023565]	[NM_023565]
OG_10143	ATP-binding cassette, sub-family B (MDR/TAP), member 4 (Abcb4), mRNA [NM_008830]	[NM_008830]
OG_10028	regulator of G-protein signaling 16 (Rgs16), mRNA [NM_011267]	[NM_011267]
OG_10166	DEAH (Asp-Glu-Ala-His) box polypeptide 38 (Dhx38), mRNA [NM_178380]	[NM_178380]
OG_10253	spermatogenesis associated 2-like (Spata2L), mRNA [NM_030176]	[NM_030176]
OG_10731	solute carrier family 25 (mitochondrial carrier, adenine nucleotide translocator), member 13 (Slc25a13), nuclear gene encoding mitochondrial protein, mRNA [NM_015829]	[NM_015829]
OG_10291	syntaxin 12 (Stx12), mRNA [NM_133887]	[NM_133887]
OG_10606	interleukin 17 receptor D (Il17rd), mRNA [NM_134437]	[NM_134437]
OG_11574	delta-like 2 homolog (Drosophila) (Dlk2), mRNA [NM_207666]	[NM_207666]
OG_10049	mitogen-activated protein kinase kinase 6 (Map2k6), mRNA [NM_011943]	[NM_011943]
OG_10112	TSPY-like 4 (Tspyl4), mRNA [NM_030203]	[NM_030203]
OG_10684	staufen (RNA binding protein) homolog 1 (Drosophila) (Stau1), transcript variant 3, mRNA [NM_011490]	[NM_011490]
OG_11465	K(lysine) acetyltransferase 2B (Kat2b), mRNA [NM_020005]	[NM_020005]
OG_11904	calcium channel, voltage-dependent, beta 3 subunit (Cacnb3), transcript variant 1, mRNA [NM_007581]	[NM_007581]
OG_11655	homeobox D4 (Hoxd4), mRNA [NM_010469]	[NM_010469]
OG_10678	protocadherin 7 (Pcdh7), transcript variant 2, mRNA [NM_018764]	[NM_018764]
OG_10012	DEAD (Asp-Glu-Ala-Asp) box polypeptide 19b (Ddx19b), mRNA [NM_172284]	[NM_172284]
OG_10690	RNA binding motif protein 38 (Rbm38), mRNA [NM_019547]	[NM_019547]
OG_10312	dihydrolipoamide S-acetyltransferase (E2 component of pyruvate dehydrogenase complex) (Dlat), nuclear gene encoding mitochondrial protein, mRNA [NM_145614]	[NM_145614]
OG_11553	ADP-dependent glucokinase (Adpgk), mRNA [NM_028121]	[NM_028121]
OG_11522	sphingosine-1-phosphate phosphotase 2 (Sgpp2), mRNA [NM_001004173]	[NM_001004173]
OG_11539	LPS-induced TN factor (Litaf), mRNA [NM_019980]	[NM_019980]
OG_10120	discoidin domain receptor family, member 2 (Ddr2), mRNA [NM_022563]	[NM_022563]
OG_10563	RAD51-like 1 (S. cerevisiae) (Rad51l1), mRNA [NM_009014]	[NM_009014]
OG_11338	carboxymethylenebutenolidase-like (Pseudomonas) (Cmbl), mRNA [NM_181588]	[NM_181588]
OG_12061	basic helix-loop-helix family, member e40 (Bhlhe40), mRNA [NM_011498]	[NM_011498]
OG_10049	mitogen-activated protein kinase kinase 3 (Map2k3), mRNA [NM_008928]	[NM_008928]
OG_11295	inositol 1,4,5-trisphosphate 3-kinase A (Itpka), mRNA [NM_146125]	[NM_146125]
OG_11658	MANSC domain containing 1 (Mansc1), mRNA [NM_026345]	[NM_026345]
OG_11648	carbohydrate (N-acetylgalactosamine 4-0) sulfotransferase 8 (Chst8), mRNA [NM_175140]	[NM_175140]
OG_11581	ring finger protein 19A (Rnf19a), mRNA [NM_013923]	[NM_013923]
OG_10334	prostaglandin-endoperoxide synthase 1 (Ptgs1), mRNA [NM_008969]	[NM_008969]
OG_10196	caveolin 2 (Cav2), mRNA [NM_016900]	[NM_016900]
OG_12008	synapse associated protein 1 (Syap1), mRNA [NM_025932]	[NM_025932]
OG_11344	suppressor of cytokine signaling 1 (Socs1), mRNA [NM_009896]	[NM_009896]
OG_10386	solute carrier family 12, member 6 (Slc12a6), transcript variant 2, mRNA [NM_133649]	[NM_133649]
OG_12086	ST3 beta-galactoside alpha-2,3-sialyltransferase 6 (St3gal6), mRNA [NM_018784]	[NM_018784]
OG_10251	a disintegrin and metallopeptidase domain 23 (Adam23), mRNA [NM_011780]	[NM_011780]
OG_11657	ras homolog gene family, member C (Rhoc), mRNA [NM_007484]	[NM_007484]
OG_10125	G protein-coupled receptor 124 (Gpr124), mRNA [NM_054044]	[NM_054044]
OG_10025	suppression of tumorigenicity 14 (colon carcinoma) (St14), mRNA [NM_011176]	[NM_011176]
OG_11580	Rho family GTPase 3 (Rnd3), mRNA [NM_028810]	[NM_028810]
OG_10540	ligase I, DNA, ATP-dependent (Lig1), transcript variant 2, mRNA [NM_010715]	[NM_010715]
OG_10273	guanine nucleotide binding protein, alpha 13 (Gna13), mRNA [NM_010303]	[NM_010303]
OG_11283	RIKEN cDNA 3110001I22 gene (3110001I22Rik), mRNA [NM_025653]	[NM_025653]
OG_10168	transmembrane and tetratricopeptide repeat containing 2 (Tmtc2), mRNA [NM_177368]	[NM_177368]
OG_11456	sel-1 suppressor of lin-12-like 3 (C. elegans) (Sel1l3), mRNA [NM_172710]	[NM_172710]
OG_11773	prolyl 4-hydroxylase, transmembrane (endoplasmic reticulum) (P4htm), mRNA [NM_028944]	[NM_028944]
OG_10279	acyl-Coenzyme A binding domain containing 4 (Acbd4), transcript variant 1, mRNA [NM_025988]	[NM_025988]
OG_11530	phosphodiesterase 7A (Pde7a), transcript variant 1, mRNA [NM_008802]	[NM_008802]
OG_12085	mitochondrial ribosomal protein S14 (Mrps14), nuclear gene encoding mitochondrial protein, mRNA [NM_025474]	[NM_025474]
OG_10139	FK506 binding protein 1b (Fkbp1b), mRNA [NM_016863]	[NM_016863]
OG_11291	stomatin (Stom), mRNA [NM_013515]	[NM_013515]
OG_10063	nuclear factor of kappa light polypeptide gene enhancer in B-cells inhibitor, alpha (Nfkbia), mRNA [NM_010907]	[NM_010907]
OG_10884	gamma-aminobutyric acid receptor associated protein (Gabarap), mRNA [NM_019749]	[NM_019749]
OG_11721	nucleosome assembly protein 1-like 5 (Nap1l5), mRNA [NM_021432]	[NM_021432]
OG_11298	RecQ protein-like (Recql), mRNA [NM_023042]	[NM_023042]
OG_11329	dynactin 3 (Dctn3), transcript variant 1, mRNA [NM_016890]	[NM_016890]
OG_10140	G1 to S phase transition 2 (Gspt2), mRNA [NM_008179]	[NM_008179]
OG_11493	receptor transporter protein 4 (Rtp4), mRNA [NM_023386]	[NM_023386]
OG_10051	tyrosine 3-monooxygenase/tryptophan 5-monooxygenase activation protein, eta polypeptide (Ywhah), mRNA [NM_011738]	[NM_011738]
OG_12065	Nalpha acteyltransferase 38 (Naa38), mRNA [NM_133939]	[NM_133939]
OG_10901	hairy/enhancer-of-split related with YRPW motif 2 (Hey2), mRNA [NM_013904]	[NM_013904]
OG_10270	G protein-coupled receptor, family C, group 5, member C (Gprc5c), transcript variant 2, mRNA [NM_147217]	[NM_147217]
OG_11954	family with sequence similarity 118, member A (Fam118a), transcript variant 1, mRNA [NM_133750]	[NM_133750]
OG_12078	thymidine kinase 2, mitochondrial (Tk2), nuclear gene encoding mitochondrial protein, mRNA [NM_021028]	[NM_021028]
OG_10106	PTK2 protein tyrosine kinase 2 beta (Ptk2b), transcript variant 3, mRNA [NM_172498]	[NM_172498]
OG_10309	f-box protein 9 (Fbxo9), transcript variant 1, mRNA [NM_023605]	[NM_023605]
OG_12073	RAB geranylgeranyl transferase, b subunit (Rabggtb), transcript variant 1, mRNA [NM_011231]	[NM_011231]
OG_10654	nidogen 2 (Nid2), mRNA [NM_008695]	[NM_008695]
OG_10720	acetyl-Coenzyme A acetyltransferase 1 (Acat1), nuclear gene encoding mitochondrial protein, mRNA [NM_144784]	[NM_144784]
OG_11478	zinc finger protein 143 (Zfp143), mRNA [NM_009281]	[NM_009281]
OG_10101	acyl-Coenzyme A dehydrogenase, medium chain (Acadm), nuclear gene encoding mitochondrial protein, mRNA [NM_007382]	[NM_007382]
OG_10817	Rho-associated coiled-coil containing protein kinase 2 (Rock2), mRNA [NM_009072]	[NM_009072]
OG_10044	CD9 antigen (Cd9), mRNA [NM_007657]	[NM_007657]
OG_10696	cytidine monophosphate (UMP-CMP) kinase 1 (Cmpk1), mRNA [NM_025647]	[NM_025647]
OG_10851	catenin (cadherin associated protein), alpha 1 (Ctnna1), mRNA [NM_009818]	[NM_009818]
OG_10847	RIKEN cDNA 2410004B18 gene (2410004B18Rik), mRNA [NM_025555]	[NM_025555]
OG_10145	aminolevulinic acid synthase 2, erythroid (Alas2), nuclear gene encoding mitochondrial protein, transcript variant 1, mRNA [NM_009653]	[NM_009653]
OG_10628	transmembrane protein 165 (Tmem165), mRNA [NM_011626]	[NM_011626]
OG_11650	small nuclear ribonucleoprotein 25 (U11/U12) (Snrnp25), mRNA [NM_030093]	[NM_030093]
OG_11492	eukaryotic translation initiation factor 4E binding protein 1 (Eif4ebp1), mRNA [NM_007918]	[NM_007918]
OG_10639	ubiquitin specific peptidase 3 (Usp3), mRNA [NM_144937]	[NM_144937]
OG_10038	aldo-keto reductase family 1, member B7 (Akr1b7), mRNA [NM_009731]	[NM_009731]
OG_10833	decorin (Dcn), mRNA [NM_007833]	[NM_007833]
OG_10014	aldehyde dehydrogenase family 1, subfamily A1 (Aldh1a1), mRNA [NM_013467]	[NM_013467]
OG_10070	guanine nucleotide binding protein (G protein), beta 1 (Gnb1), transcript variant 1, mRNA [NM_008142]	[NM_008142]
OG_10818	protein phosphatase 1A, magnesium dependent, alpha isoform (Ppm1a), mRNA [NM_008910]	[NM_008910]
OG_10108	crystallin, lambda 1 (Cryl1), mRNA [NM_030004]	[NM_030004]
OG_10672	DEAD/H (Asp-Glu-Ala-Asp/His) box polypeptide 26B (Ddx26b), mRNA [NM_172779]	[NM_172779]
OG_10060	threonyl-tRNA synthetase-like 2 (Tarsl2), mRNA [NM_172310]	[NM_172310]
OG_11488	eukaryotic elongation factor, selenocysteine-tRNA-specific (Eefsec), mRNA [NM_023060]	[NM_023060]
OG_10003	zinc finger protein 87 (Zfp87), mRNA [NM_133228]	[NM_133228]
OG_10876	TSC22 domain family, member 1 (Tsc22d1), transcript variant 2, mRNA [NM_009366]	[NM_009366]
OG_10007	EH-domain containing 2 (Ehd2), mRNA [NM_153068]	[NM_153068]
OG_10659	solute carrier family 25 (mitochondrial carnitine/acylcarnitine translocase), member 20 (Slc25a20), nuclear gene encoding mitochondrial protein, mRNA [NM_020520]	[NM_020520]
OG_10745	Ras-related GTP binding C (Rragc), mRNA [NM_017475]	[NM_017475]
OG_11764	melanocortin 2 receptor accessory protein (Mrap), mRNA [NM_029844]	[NM_029844]
OG_10019	actinin, alpha 1 (Actn1), mRNA [NM_134156]	[NM_134156]
OG_11973	nudix (nucleoside diphosphate linked moiety X)-type motif 21 (Nudt21), mRNA [NM_026623]	[NM_026623]
OG_10668	thioredoxin domain containing 17 (Txndc17), mRNA [NM_026559]	[NM_026559]
OG_11359	exocyst complex component 4 (Exoc4), mRNA [NM_009148]	[NM_009148]
OG_11255	helicase, lymphoid specific (Hells), mRNA [NM_008234]	[NM_008234]
OG_11234	sirtuin 7 (silent mating type information regulation 2, homolog) 7 (S. cerevisiae) (Sirt7), mRNA [NM_153056]	[NM_153056]
OG_11986	cysteine-rich PDZ-binding protein (Cript), mRNA [NM_019936]	[NM_019936]
OG_10788	supervillin (Svil), transcript variant 1, mRNA [NM_153153]	[NM_153153]
OG_11325	RAB35, member RAS oncogene family (Rab35), mRNA [NM_198163]	[NM_198163]
OG_11261	tissue inhibitor of metalloproteinase 4 (Timp4), mRNA [NM_080639]	[NM_080639]
OG_11303	minichromosome maintenance deficient 4 homolog (S. cerevisiae) (Mcm4), mRNA [NM_008565]	[NM_008565]
OG_10896	chloride intracellular channel 1 (Clic1), mRNA [NM_033444]	[NM_033444]
OG_11920	caldesmon 1 (Cald1), mRNA [NM_145575]	[NM_145575]
OG_11340	angiopoietin-like 1 (Angptl1), mRNA [NM_028333]	[NM_028333]
OG_10166	DEAH (Asp-Glu-Ala-His) box polypeptide 16 (Dhx16), mRNA [NM_026987]	[NM_026987]
OG_10286	activated leukocyte cell adhesion molecule (Alcam), mRNA [NM_009655]	[NM_009655]
OG_10814	ATPase, H+ transporting, lysosomal V0 subunit D1 (Atp6v0d1), mRNA [NM_013477]	[NM_013477]
OG_11461	leucine-rich repeat LGI family, member 2 (Lgi2), mRNA [NM_144945]	[NM_144945]
OG_10291	syntaxin 7 (Stx7), mRNA [NM_016797]	[NM_016797]
OG_11937	RIKEN cDNA 2310022B05 gene (2310022B05Rik), mRNA [NM_175149]	[NM_175149]
OG_11909	polymerase (DNA directed), delta 1, catalytic subunit (Pold1), mRNA [NM_011131]	[NM_011131]
OG_11518	ADAMTS-like 2 (Adamtsl2), mRNA [NM_029981]	[NM_029981]
OG_12071	polymerase (RNA) II (DNA directed) polypeptide G (Polr2g), mRNA [NM_026329]	[NM_026329]
OG_10085	AU RNA binding protein/enoyl-coenzyme A hydratase (Auh), nuclear gene encoding mitochondrial protein, mRNA [NM_016709]	[NM_016709]
OG_10688	CD36 antigen (Cd36), transcript variant 2, mRNA [NM_007643]	[NM_007643]
OG_10231	transcription elongation factor A (SII), 2 (Tcea2), mRNA [NM_009326]	[NM_009326]
OG_10008	integrin alpha V (Itgav), mRNA [NM_008402]	[NM_008402]
OG_11441	embigin (Emb), mRNA [NM_010330]	[NM_010330]
OG_11894	integrin alpha 9 (Itga9), transcript variant 1, mRNA [NM_133721]	[NM_133721]
OG_10645	STE20-like kinase (yeast) (Slk), transcript variant 1, mRNA [NM_009289]	[NM_009289]
OG_10014	aldehyde dehydrogenase family 1, subfamily A7 (Aldh1a7), mRNA [NM_011921]	[NM_011921]
OG_11997	leucine rich repeat containing 59 (Lrrc59), mRNA [NM_133807]	[NM_133807]
OG_11300	WW domain containing E3 ubiquitin protein ligase 2 (Wwp2), mRNA [NM_025830]	[NM_025830]
OG_10536	ARP6 actin-related protein 6 homolog (yeast) (Actr6), mRNA [NM_025914]	[NM_025914]
OG_11981	abhydrolase domain containing 15 (Abhd15), mRNA [NM_026185]	[NM_026185]
OG_10267	ring finger protein 125 (Rnf125), mRNA [NM_026301]	[NM_026301]
OG_11745	major facilitator superfamily domain containing 7C (Mfsd7c), mRNA [NM_145447]	[NM_145447]
OG_11688	troponin I, cardiac 3 (Tnni3), mRNA [NM_009406]	[NM_009406]
OG_10220	vaccinia related kinase 3 (Vrk3), mRNA [NM_133945]	[NM_133945]
OG_11567	tubulin-specific chaperone C (Tbcc), mRNA [NM_178385]	[NM_178385]
OG_10257	transforming growth factor, beta 1 (Tgfb1), mRNA [NM_011577]	[NM_011577]
OG_10256	ubiquitin-conjugating enzyme E2E 1, UBC4/5 homolog (yeast) (Ube2e1), mRNA [NM_009455]	[NM_009455]
OG_11589	dickkopf-like 1 (Dkkl1), mRNA [NM_015789]	[NM_015789]
OG_10793	vimentin (Vim), mRNA [NM_011701]	[NM_011701]
OG_11459	NADH dehydrogenase (ubiquinone) Fe-S protein 2 (Ndufs2), nuclear gene encoding mitochondrial protein, mRNA [NM_153064]	[NM_153064]
OG_11694	SPRY domain containing 4 (Spryd4), mRNA [NM_025716]	[NM_025716]
OG_10860	LIM domain only 4 (Lmo4), transcript variant 1, mRNA [NM_010723]	[NM_010723]
OG_10750	KTI12 homolog, chromatin associated (S. cerevisiae) (Kti12), mRNA [NM_029571]	[NM_029571]
OG_10769	non-metastatic cells 3, protein expressed in (Nme3), mRNA [NM_019730]	[NM_019730]
OG_10565	neuroblastoma ras oncogene (Nras), mRNA [NM_010937]	[NM_010937]
OG_11315	RUN domain containing 3A (Rundc3a), mRNA [NM_016759]	[NM_016759]
OG_10018	kelch-like 2, Mayven (Drosophila) (Klhl2), mRNA [NM_178633]	[NM_178633]
OG_10275	zinc finger protein 704 (Zfp704), mRNA [NM_133218]	[NM_133218]
OG_11930	allograft inflammatory factor 1 (Aif1), mRNA [NM_019467]	[NM_019467]
OG_10006	histocompatibility 2, Q region locus 5 (H2-Q5), mRNA [NM_010393]	[NM_010393]
OG_10759	collagen, type IX, alpha 2 (Col9a2), mRNA [NM_007741]	[NM_007741]
OG_11565	transmembrane 6 superfamily member 1 (Tm6sf1), mRNA [NM_145375]	[NM_145375]
OG_11525	mitogen-activated protein kinase kinase kinase 1 (Map3k1), mRNA [NM_011945]	[NM_011945]
OG_11927	Fc receptor, IgE, high affinity I, gamma polypeptide (Fcer1g), mRNA [NM_010185]	[NM_010185]
OG_10859	N-myc downstream regulated gene 1 (Ndrg1), mRNA [NM_008681]	[NM_008681]
OG_10185	pyruvate dehydrogenase kinase, isoenzyme 1 (Pdk1), nuclear gene encoding mitochondrial protein, mRNA [NM_172665]	[NM_172665]
OG_11449	abhydrolase domain containing 5 (Abhd5), mRNA [NM_026179]	[NM_026179]
OG_12068	cyclin E1 (Ccne1), mRNA [NM_007633]	[NM_007633]
OG_12006	RIKEN cDNA 2810055F11 gene (2810055F11Rik), mRNA [NM_026038]	[NM_026038]
OG_10085	enoyl Coenzyme A hydratase, short chain, 1, mitochondrial (Echs1), nuclear gene encoding mitochondrial protein, mRNA [NM_053119]	[NM_053119]
OG_10829	dipeptidylpeptidase 9 (Dpp9), mRNA [NM_172624]	[NM_172624]
OG_11358	diacylglycerol kinase, epsilon (Dgke), mRNA [NM_019505]	[NM_019505]
OG_11719	embryonal Fyn-associated substrate (Efs), mRNA [NM_010112]	[NM_010112]
OG_10727	leucine rich repeat protein 1, neuronal (Lrrn1), mRNA [NM_008516]	[NM_008516]
OG_11485	RAB19, member RAS oncogene family (Rab19), mRNA [NM_011226]	[NM_011226]
OG_10856	interferon-induced protein 35 (Ifi35), mRNA [NM_027320]	[NM_027320]
OG_11934	transforming growth factor alpha (Tgfa), mRNA [NM_031199]	[NM_031199]
OG_10300	guanine nucleotide binding protein (G protein), gamma 12 (Gng12), mRNA [NM_025278]	[NM_025278]
OG_11321	polymerase (DNA directed), alpha 1 (Pola1), mRNA [NM_008892]	[NM_008892]
OG_10687	disrupted in renal carcinoma 2 (human) (Dirc2), mRNA [NM_153550]	[NM_153550]
OG_10026	calreticulin (Calr), mRNA [NM_007591]	[NM_007591]
OG_11908	tuftelin 1 (Tuft1), mRNA [NM_011656]	[NM_011656]
OG_10236	Rho GTPase activating protein 8 (Arhgap8), transcript variant 3, mRNA [NM_028455]	[NM_028455]
OG_10360	integrin alpha 11 (Itga11), mRNA [NM_176922]	[NM_176922]
OG_11939	propionyl Coenzyme A carboxylase, beta polypeptide (Pccb), nuclear gene encoding mitochondrial protein, mRNA [NM_025835]	[NM_025835]
OG_10050	DEAD/H (Asp-Glu-Ala-Asp/His) box polypeptide 3, X-linked (Ddx3x), mRNA [NM_010028]	[NM_010028]
OG_11750	programmed cell death 2-like (Pdcd2l), mRNA [NM_026549]	[NM_026549]
OG_10023	tubulin, beta 6 (Tubb6), mRNA [NM_026473]	[NM_026473]
OG_10621	sphingomyelin synthase 1 (Sgms1), transcript variant 2, mRNA [NM_144792]	[NM_144792]
OG_10624	family with sequence similarity 126, member A (Fam126a), mRNA [NM_053090]	[NM_053090]
OG_10238	flotillin 1 (Flot1), mRNA [NM_008027]	[NM_008027]
OG_11931	alpha-2-HS-glycoprotein (Ahsg), mRNA [NM_013465]	[NM_013465]
OG_10835	RIKEN cDNA 2810405K02 gene (2810405K02Rik), mRNA [NM_025582]	[NM_025582]
OG_10006	histocompatibility 2, Q region locus 2 (H2-Q2), mRNA [NM_010392]	[NM_010392]
OG_11684	deoxynucleotidyltransferase, terminal, interacting protein 2 (Dnttip2), mRNA [NM_153806]	[NM_153806]
OG_11968	calponin 2 (Cnn2), mRNA [NM_007725]	[NM_007725]
OG_10040	carnitine palmitoyltransferase 1a, liver (Cpt1a), nuclear gene encoding mitochondrial protein, mRNA [NM_013495]	[NM_013495]
OG_10359	leucine-rich repeats and immunoglobulin-like domains 3 (Lrig3), mRNA [NM_177152]	[NM_177152]
OG_10632	tropomodulin 3 (Tmod3), mRNA [NM_016963]	[NM_016963]
OG_11314	pseudouridylate synthase 10 (Pus10), transcript variant 3, mRNA [NM_028304]	[NM_028304]
OG_11543	suppressor of Ty 5 homolog (S. cerevisiae) (Supt5h), mRNA [NM_013676]	[NM_013676]
OG_11722	dual specificity phosphatase 1 (Dusp1), mRNA [NM_013642]	[NM_013642]
OG_10073	radixin (Rdx), transcript variant 1, mRNA [NM_009041]	[NM_009041]
OG_10227	protein phosphatase 1, regulatory (inhibitor) subunit 14A (Ppp1r14a), mRNA [NM_026731]	[NM_026731]
OG_10600	peroxisomal biogenesis factor 7 (Pex7), transcript variant 1, mRNA [NM_008822]	[NM_008822]
OG_10836	adaptor-related protein complex 1, sigma 2 subunit (Ap1s2), mRNA [NM_026887]	[NM_026887]
OG_10823	arrestin, beta 1 (Arrb1), transcript variant a, mRNA [NM_177231]	[NM_177231]
OG_11538	endoplasmic reticulum chaperone SIL1 homolog (S. cerevisiae) (Sil1), mRNA [NM_030749]	[NM_030749]
OG_11363	sine oculis-binding protein homolog (Drosophila) (Sobp), mRNA [NM_175407]	[NM_175407]
OG_10290	RELT tumor necrosis factor receptor (Relt), mRNA [NM_177073]	[NM_177073]
OG_10262	mitogen-activated protein kinase kinase 2 (Map2k2), mRNA [NM_023138]	[NM_023138]
OG_10335	platelet factor 4 (Pf4), mRNA [NM_019932]	[NM_019932]
OG_10360	integrin alpha 2 (Itga2), mRNA [NM_008396]	[NM_008396]
OG_10828	DnaJ (Hsp40) homolog, subfamily C, member 12 (Dnajc12), mRNA [NM_013888]	[NM_013888]
OG_10782	2-4-dienoyl-Coenzyme A reductase 2, peroxisomal (Decr2), mRNA [NM_011933]	[NM_011933]
OG_10229	SPARC related modular calcium binding 1 (Smoc1), transcript variant 2, mRNA [NM_022316]	[NM_022316]
OG_11918	CCAAT/enhancer binding protein (C/EBP), delta (Cebpd), mRNA [NM_007679]	[NM_007679]
OG_10052	DEP domain containing 6 (Depdc6), transcript variant 1, mRNA [NM_145470]	[NM_145470]
OG_11495	protein tyrosine phosphatase, non-receptor type 12 (Ptpn12), mRNA [NM_011203]	[NM_011203]
OG_11896	male enhanced antigen 1 (Mea1), mRNA [NM_010787]	[NM_010787]
OG_10102	ATPase, Ca++ transporting, cardiac muscle, slow twitch 2 (Atp2a2), transcript variant 2, mRNA [NM_009722]	[NM_009722]
OG_11749	breast cancer 2 (Brca2), transcript variant 2, mRNA [NM_009765]	[NM_009765]
OG_11977	Kruppel-like factor 6 (Klf6), mRNA [NM_011803]	[NM_011803]
OG_10034	DNA segment, Chr 10, ERATO Doi 610, expressed (D10Ertd610e), transcript variant 1, mRNA [NM_028027]	[NM_028027]
OG_10059	liver glycogen phosphorylase (Pygl), mRNA [NM_133198]	[NM_133198]
OG_10670	solute carrier family 1 (neutral amino acid transporter), member 5 (Slc1a5), mRNA [NM_009201]	[NM_009201]
OG_10007	EH-domain containing 4 (Ehd4), mRNA [NM_133838]	[NM_133838]
OG_10592	peroxisomal biogenesis factor 11 alpha (Pex11a), mRNA [NM_011068]	[NM_011068]
OG_10131	chemokine (C-C motif) ligand 6 (Ccl6), mRNA [NM_009139]	[NM_009139]
OG_10237	ubiquitin-conjugating enzyme E2R 2 (Ube2r2), mRNA [NM_026275]	[NM_026275]
OG_10576	GDP-mannose pyrophosphorylase A (Gmppa), mRNA [NM_133708]	[NM_133708]
OG_10127	acyl-CoA synthetase long-chain family member 1 (Acsl1), mRNA [NM_007981]	[NM_007981]
OG_11284	FK506 binding protein 2 (Fkbp2), transcript variant 1, mRNA [NM_008020]	[NM_008020]
OG_11780	growth differentiation factor 1 (Gdf1), transcript variant 2, mRNA [NM_008107]	[NM_008107]
OG_11460	carbohydrate (N-acetylgalactosamine 4-sulfate 6-O) sulfotransferase 15 (Chst15), mRNA [NM_029935]	[NM_029935]
OG_10174	cathepsin B (Ctsb), mRNA [NM_007798]	[NM_007798]
OG_11889	lectin, galactose binding, soluble 1 (Lgals1), mRNA [NM_008495]	[NM_008495]
OG_11318	anti-Mullerian hormone type 2 receptor (Amhr2), mRNA [NM_144547]	[NM_144547]
OG_11731	homer homolog 3 (Drosophila) (Homer3), transcript variant 2, mRNA [NM_011984]	[NM_011984]
OG_10879	splicing factor, arginine/serine-rich 7 (Sfrs7), mRNA [NM_146083]	[NM_146083]
OG_10013	tyrosine kinase 2 (Tyk2), mRNA [NM_018793]	[NM_018793]
OG_12003	Shwachman-Bodian-Diamond syndrome homolog (human) (Sbds), mRNA [NM_023248]	[NM_023248]
OG_11526	phosphate regulating gene with homologies to endopeptidases on the X chromosome (hypophosphatemia, vitamin D resistant rickets) (Phex), mRNA [NM_011077]	[NM_011077]
OG_10007	EH-domain containing 1 (Ehd1), mRNA [NM_010119]	[NM_010119]
OG_10006	histocompatibility 2, M region locus 3 (H2-M3), mRNA [NM_013819]	[NM_013819]
OG_10211	sulfotransferase family 5A, member 1 (Sult5a1), mRNA [NM_020564]	[NM_020564]
OG_10022	calpain 1 (Capn1), transcript variant 1, mRNA [NM_007600]	[NM_007600]
OG_11335	sialic acid acetylesterase (Siae), mRNA [NM_011734]	[NM_011734]
OG_11924	UDP-glucose pyrophosphorylase 2 (Ugp2), mRNA [NM_139297]	[NM_139297]
OG_10770	fumarylacetoacetate hydrolase domain containing 2A (Fahd2a), mRNA [NM_029629]	[NM_029629]
OG_10026	calreticulin 3 (Calr3), transcript variant 1, mRNA [NM_028500]	[NM_028500]
OG_10580	protease, serine, 12 neurotrypsin (motopsin) (Prss12), mRNA [NM_008939]	[NM_008939]
OG_10640	poly(A) polymerase gamma (Papolg), mRNA [NM_172555]	[NM_172555]
OG_10695	obscurin-like 1 (Obsl1), mRNA [NM_178884]	[NM_178884]
OG_10867	carbonyl reductase 3 (Cbr3), mRNA [NM_173047]	[NM_173047]
OG_11435	cyclin A2 (Ccna2), mRNA [NM_009828]	[NM_009828]
OG_11225	high mobility group AT-hook 1 (Hmga1), transcript variant 1, mRNA [NM_016660]	[NM_016660]
OG_10547	thioredoxin domain containing 5 (Txndc5), mRNA [NM_145367]	[NM_145367]
OG_11959	ubiquitin-conjugating enzyme E2B, RAD6 homology (S. cerevisiae) (Ube2b), mRNA [NM_009458]	[NM_009458]
OG_10121	tripartite motif-containing 3 (Trim3), mRNA [NM_018880]	[NM_018880]
OG_11570	six transmembrane epithelial antigen of the prostate 1 (Steap1), mRNA [NM_027399]	[NM_027399]
OG_10349	adenylate cyclase 3 (Adcy3), transcript variant 1, mRNA [NM_138305]	[NM_138305]
OG_10144	ral guanine nucleotide dissociation stimulator,-like 1 (Rgl1), mRNA [NM_016846]	[NM_016846]
OG_11911	phosphodiesterase 6D, cGMP-specific, rod, delta (Pde6d), mRNA [NM_008801]	[NM_008801]
OG_10669	adaptor protein, phosphotyrosine interaction, PH domain and leucine zipper containing 1 (Appl1), mRNA [NM_145221]	[NM_145221]
OG_10613	beclin 1, autophagy related (Becn1), mRNA [NM_019584]	[NM_019584]
OG_10017	malic enzyme 2, NAD(+)-dependent, mitochondrial (Me2), nuclear gene encoding mitochondrial protein, mRNA [NM_145494]	[NM_145494]
OG_10078	collagen, type IV, alpha 2 (Col4a2), mRNA [NM_009932]	[NM_009932]
OG_10572	DEAD (Asp-Glu-Ala-Asp) box polypeptide 47 (Ddx47), mRNA [NM_026360]	[NM_026360]
OG_11326	Der1-like domain family, member 3 (Derl3), mRNA [NM_024440]	[NM_024440]
OG_11742	receptor-interacting serine-threonine kinase 3 (Ripk3), transcript variant 1, mRNA [NM_019955]	[NM_019955]
OG_12069	cytokine induced apoptosis inhibitor 1 (Ciapin1), mRNA [NM_134141]	[NM_134141]
OG_11649	phosphomevalonate kinase (Pmvk), transcript variant 1, mRNA [NM_026784]	[NM_026784]
OG_12014	centromere protein H (Cenph), mRNA [NM_021886]	[NM_021886]
OG_10034	death-associated protein kinase 3 (Dapk3), mRNA [NM_007828]	[NM_007828]
OG_11287	coactosin-like 1 (Dictyostelium) (Cotl1), mRNA [NM_028071]	[NM_028071]
OG_10127	acyl-CoA synthetase long-chain family member 1 (Acsl1), mRNA [NM_007981]	[NM_007981]
OG_11262	nuclear factor of kappa light polypeptide gene enhancer in B-cells inhibitor-like 2 (Nfkbil2), mRNA [NM_183091]	[NM_183091]
OG_10307	complement component 2 (within H-2S) (C2), mRNA [NM_013484]	[NM_013484]
OG_10804	canopy 3 homolog (zebrafish) (Cnpy3), mRNA [NM_028065]	[NM_028065]
OG_10283	growth hormone receptor (Ghr), transcript variant 1, mRNA [NM_010284]	[NM_010284]
OG_11280	predicted gene, Gm16515 (Gm16515), mRNA [NM_025294]	[NM_025294]
OG_10118	KDEL (Lys-Asp-Glu-Leu) containing 2 (Kdelc2), mRNA [NM_212445]	[NM_212445]
OG_10045	dual specificity phosphatase 6 (Dusp6), mRNA [NM_026268]	[NM_026268]
OG_10190	delta-like 3 (Drosophila) (Dll3), mRNA [NM_007866]	[NM_007866]
OG_10207	Der1-like domain family, member 1 (Derl1), mRNA [NM_024207]	[NM_024207]
OG_11466	plasma glutamate carboxypeptidase (Pgcp), transcript variant 2, mRNA [NM_176073]	[NM_176073]
OG_11350	telomerase associated protein 1 (Tep1), mRNA [NM_009351]	[NM_009351]
OG_11468	inositol 1,4,5-trisphosphate 3-kinase C (Itpkc), mRNA [NM_181593]	[NM_181593]
OG_11577	prenylcysteine oxidase 1 (Pcyox1), mRNA [NM_025823]	[NM_025823]
OG_10538	suppression of tumorigenicity 13 (St13), mRNA [NM_133726]	[NM_133726]
OG_10168	transmembrane and tetratricopeptide repeat containing 4 (Tmtc4), mRNA [NM_028651]	[NM_028651]
OG_11273	formin binding protein 4 (Fnbp4), mRNA [NM_018828]	[NM_018828]
OG_10014	aldehyde dehydrogenase 1 family, member B1 (Aldh1b1), nuclear gene encoding mitochondrial protein, mRNA [NM_028270]	[NM_028270]
OG_11979	CDC42 small effector 1 (Cdc42se1), transcript variant 1, mRNA [NM_172395]	[NM_172395]
OG_11361	trichorhinophalangeal syndrome I (human) (Trps1), mRNA [NM_032000]	[NM_032000]
OG_11271	pogo transposable element with ZNF domain (Pogz), transcript variant 1, mRNA [NM_172683]	[NM_172683]
OG_10234	solute carrier family 4 (anion exchanger), member 8 (Slc4a8), mRNA [NM_021530]	[NM_021530]
OG_10819	nuclear receptor subfamily 5, group A, member 2 (Nr5a2), transcript variant 1, mRNA [NM_030676]	[NM_030676]
OG_11588	FK506 binding protein-like (Fkbpl), mRNA [NM_019873]	[NM_019873]
OG_10000	collagen, type III, alpha 1 (Col3a1), mRNA [NM_009930]	[NM_009930]
OG_11535	mohawk homeobox (Mkx), mRNA [NM_177595]	[NM_177595]
OG_11970	ATPase, Na+/K+ transporting, beta 3 polypeptide (Atp1b3), mRNA [NM_007502]	[NM_007502]
OG_10763	coiled-coil domain containing 97 (Ccdc97), mRNA [NM_028771]	[NM_028771]
OG_10013	Janus kinase 1 (Jak1), mRNA [NM_146145]	[NM_146145]
OG_10162	leprecan-like 1 (Leprel1), mRNA [NM_173379]	[NM_173379]
OG_10051	tyrosine 3-monooxygenase/tryptophan 5-monooxygenase activation protein, beta polypeptide (Ywhab), mRNA [NM_018753]	[NM_018753]
OG_10128	engulfment and cell motility 3, ced-12 homolog (C. elegans) (Elmo3), mRNA [NM_172760]	[NM_172760]
OG_10746	RIKEN cDNA 8430419L09 gene (8430419L09Rik), mRNA [NM_028982]	[NM_028982]
OG_10136	furry homolog-like (Drosophila) (Fryl), transcript variant 2, mRNA [NM_177136]	[NM_177136]
OG_10002	gap junction protein, alpha 4 (Gja4), mRNA [NM_008120]	[NM_008120]
OG_12091	toll-like receptor 6 (Tlr6), mRNA [NM_011604]	[NM_011604]
OG_10747	RAB21, member RAS oncogene family (Rab21), mRNA [NM_024454]	[NM_024454]
OG_11711	nonhomologous end-joining factor 1 (Nhej1), mRNA [NM_029342]	[NM_029342]
OG_11916	cAMP responsive element binding protein 3 (Creb3), mRNA [NM_013497]	[NM_013497]
OG_11559	rotatin (Rttn), mRNA [NM_175542]	[NM_175542]
OG_10650	quiescin Q6 sulfhydryl oxidase 2 (Qsox2), mRNA [NM_153559]	[NM_153559]
OG_10383	acyl-CoA thioesterase 10 (Acot10), mRNA [NM_022816]	[NM_022816]
OG_10544	akirin 1 (Akirin1), mRNA [NM_023423]	[NM_023423]
OG_10330	cDNA sequence BC024814 (BC024814), mRNA [NM_146247]	[NM_146247]
OG_10099	MAP kinase-activated protein kinase 2 (Mapkapk2), mRNA [NM_008551]	[NM_008551]
OG_10721	potassium voltage-gated channel, shaker-related subfamily, beta member 3 (Kcnab3), mRNA [NM_010599]	[NM_010599]
OG_10163	poliovirus receptor-related 3 (Pvrl3), transcript variant beta, mRNA [NM_021496]	[NM_021496]
OG_10821	endothelin receptor type A (Ednra), mRNA [NM_010332]	[NM_010332]
OG_11473	transcription elongation factor A (SII), 3 (Tcea3), mRNA [NM_011542]	[NM_011542]
OG_11739	B-cell leukemia/lymphoma 6 (Bcl6), mRNA [NM_009744]	[NM_009744]
OG_10173	sorting nexin 12 (Snx12), transcript variant 3, mRNA [NM_018875]	[NM_018875]
OG_10764	S-adenosylhomocysteine hydrolase-like 2 (Ahcyl2), mRNA [NM_021414]	[NM_021414]
OG_10167	transmembrane protein 106B (Tmem106b), mRNA [NM_027992]	[NM_027992]
OG_10777	CCAAT/enhancer binding protein (C/EBP), alpha (Cebpa), mRNA [NM_007678]	[NM_007678]
OG_11995	receptor (TNFRSF)-interacting serine-threonine kinase 1 (Ripk1), mRNA [NM_009068]	[NM_009068]
OG_10002	gap junction protein, alpha 1 (Gja1), mRNA [NM_010288]	[NM_010288]
OG_10552	CD2-associated protein (Cd2ap), mRNA [NM_009847]	[NM_009847]
OG_11552	v-crk sarcoma virus CT10 oncogene homolog (avian)-like (Crkl), mRNA [NM_007764]	[NM_007764]
OG_10726	leucine rich repeat containing 1 (Lrrc1), transcript variant 2, mRNA [NM_172528]	[NM_172528]
OG_11227	Max dimerization protein 3 (Mxd3), mRNA [NM_016662]	[NM_016662]
OG_10657	extended synaptotagmin-like protein 3 (Esyt3), mRNA [NM_177775]	[NM_177775]
OG_12064	FYVE, RhoGEF and PH domain containing 3 (Fgd3), mRNA [NM_015759]	[NM_015759]
OG_11483	RAS, guanyl releasing protein 3 (Rasgrp3), transcript variant 2, mRNA [NM_207246]	[NM_207246]
OG_10285	karyopherin (importin) alpha 6 (Kpna6), mRNA [NM_008468]	[NM_008468]
OG_10864	unc-119 homolog B (C. elegans) (Unc119b), mRNA [NM_175352]	[NM_175352]
OG_11680	poly (ADP-ribose) polymerase family, member 16 (Parp16), mRNA [NM_177460]	[NM_177460]
OG_11747	transmembrane protein 88 (Tmem88), mRNA [NM_025915]	[NM_025915]
OG_11540	ankyrin repeat domain 32 (Ankrd32), mRNA [NM_134071]	[NM_134071]
OG_10357	frizzled homolog 6 (Drosophila) (Fzd6), transcript variant 1, mRNA [NM_008056]	[NM_008056]
OG_10711	solute carrier family 6 (neurotransmitter transporter), member 15 (Slc6a15), mRNA [NM_175328]	[NM_175328]
OG_11808	tribbles homolog 2 (Drosophila) (Trib2), mRNA [NM_144551]	[NM_144551]
OG_10558	transglutaminase 2, C polypeptide (Tgm2), mRNA [NM_009373]	[NM_009373]
OG_10247	mindbomb homolog 1 (Drosophila) (Mib1), mRNA [NM_144860]	[NM_144860]
OG_11252	ubiquitin-conjugating enzyme E2D 3 (UBC4/5 homolog, yeast) (Ube2d3), mRNA [NM_025356]	[NM_025356]
OG_10626	cell division cycle 42 homolog (S. cerevisiae) (Cdc42), mRNA [NM_009861]	[NM_009861]
OG_11720	proteasome (prosome, macropain) 26S subunit, ATPase 3, interacting protein (Psmc3ip), mRNA [NM_008949]	[NM_008949]
OG_10692	mitochondrial ribosomal protein L51 (Mrpl51), nuclear gene encoding mitochondrial protein, mRNA [NM_025595]	[NM_025595]
OG_10681	ubiquitin carboxy-terminal hydrolase L1 (Uchl1), mRNA [NM_011670]	[NM_011670]
OG_10156	mitogen-activated protein kinase 3 (Mapk3), mRNA [NM_011952]	[NM_011952]
OG_10263	transcription factor 7, T-cell specific (Tcf7), mRNA [NM_009331]	[NM_009331]
OG_10844	tubulin folding cofactor E-like (Tbcel), mRNA [NM_173038]	[NM_173038]
OG_11236	activation-induced cytidine deaminase (Aicda), mRNA [NM_009645]	[NM_009645]
OG_11760	DNA segment, Chr 1, Brigham & Women's Genetics 0212 expressed (D1Bwg0212e), mRNA [NM_028043]	[NM_028043]
OG_10755	RIKEN cDNA D030074E01 gene (D030074E01Rik), mRNA [NM_029491]	[NM_029491]
OG_10537	2-oxoglutarate and iron-dependent oxygenase domain containing 1 (Ogfod1), transcript variant 1, mRNA [NM_177767]	[NM_177767]
OG_10090	copine III (Cpne3), mRNA [NM_027769]	[NM_027769]
OG_11699	AHNAK nucleoprotein (desmoyokin) (Ahnak), transcript variant 1, mRNA [NM_009643]	[NM_009643]
OG_10040	carnitine palmitoyltransferase 1c (Cpt1c), mRNA [NM_153679]	[NM_153679]
OG_11449	abhydrolase domain containing 5 (Abhd5), mRNA [NM_026179]	[NM_026179]
OG_10646	TOX high mobility group box family member 4 (Tox4), mRNA [NM_023434]	[NM_023434]
OG_10878	vesicle-associated membrane protein 8 (Vamp8), mRNA [NM_016794]	[NM_016794]
OG_10332	dedicator of cytokinesis 4 (Dock4), mRNA [NM_172803]	[NM_172803]
OG_10561	ring finger protein 5 (Rnf5), mRNA [NM_019403]	[NM_019403]
OG_11758	spindlin family, member 2 (Spin2), mRNA [NM_001005370]	[NM_001005370]
OG_10706	heterogeneous nuclear ribonucleoprotein D-like (Hnrpdl), mRNA [NM_016690]	[NM_016690]
OG_10163	poliovirus receptor-related 1 (Pvrl1), mRNA [NM_021424]	[NM_021424]
OG_11902	phosphoinositide-3-kinase, class 3 (Pik3c3), mRNA [NM_181414]	[NM_181414]
OG_11258	forkhead box M1 (Foxm1), mRNA [NM_008021]	[NM_008021]
OG_11787	solute carrier family 25, member 28 (Slc25a28), mRNA [NM_145156]	[NM_145156]
OG_10660	inositol 1,3,4-triphosphate 5/6 kinase (Itpk1), mRNA [NM_172584]	[NM_172584]
OG_10554	axin interactor, dorsalization associated (Aida), mRNA [NM_181732]	[NM_181732]
OG_10289	chimerin (chimaerin) 2 (Chn2), transcript variant 1, mRNA [NM_023543]	[NM_023543]
OG_11999	iron-sulfur cluster assembly 1 homolog (S. cerevisiae) (Isca1), mRNA [NM_026921]	[NM_026921]
OG_10070	guanine nucleotide binding protein (G protein), beta 1 (Gnb1), transcript variant 1, mRNA [NM_008142]	[NM_008142]
OG_11218	eukaryotic translation initiation factor 4E (Eif4e), mRNA [NM_007917]	[NM_007917]
OG_10254	DNA-damage-inducible transcript 4-like (Ddit4l), mRNA [NM_030143]	[NM_030143]
OG_10574	solute carrier family 25 (mitochondrial carrier, phosphate carrier), member 26 (Slc25a26), nuclear gene encoding mitochondrial protein, mRNA [NM_026255]	[NM_026255]
OG_10242	tropomyosin 2, beta (Tpm2), mRNA [NM_009416]	[NM_009416]
OG_11642	ST3 beta-galactoside alpha-2,3-sialyltransferase 4 (St3gal4), mRNA [NM_009178]	[NM_009178]
OG_11508	G protein-coupled receptor 56 (Gpr56), mRNA [NM_018882]	[NM_018882]
OG_10752	cortactin (Cttn), mRNA [NM_007803]	[NM_007803]
OG_11264	Fanconi anemia, complementation group A (Fanca), mRNA [NM_016925]	[NM_016925]
OG_10620	vitamin D receptor (Vdr), mRNA [NM_009504]	[NM_009504]
OG_11654	TIP41, TOR signalling pathway regulator-like (S. cerevisiae) (Tiprl), mRNA [NM_145513]	[NM_145513]
OG_10318	chromatin modifying protein 1B (Chmp1b), mRNA [NM_024190]	[NM_024190]
OG_10271	cytochrome b5 reductase 3 (Cyb5r3), mRNA [NM_029787]	[NM_029787]
OG_10617	zinc finger protein 532 (Zfp532), mRNA [NM_207255]	[NM_207255]
OG_11341	homeobox C9 (Hoxc9), mRNA [NM_008272]	[NM_008272]
OG_10812	transmembrane 7 superfamily member 2 (Tm7sf2), mRNA [NM_028454]	[NM_028454]
OG_10059	brain glycogen phosphorylase (Pygb), mRNA [NM_153781]	[NM_153781]
OG_10407	DENN/MADD domain containing 2C (Dennd2c), mRNA [NM_177857]	[NM_177857]
OG_10091	ankyrin 3, epithelial (Ank3), transcript variant 2, mRNA [NM_146005]	[NM_146005]
OG_10767	GM2 ganglioside activator protein (Gm2a), mRNA [NM_010299]	[NM_010299]
OG_10304	ELOVL family member 7, elongation of long chain fatty acids (yeast) (Elovl7), mRNA [NM_029001]	[NM_029001]
OG_11463	meteorin, glial cell differentiation regulator-like (Metrnl), mRNA [NM_144797]	[NM_144797]
OG_10087	protein phosphatase 2 (formerly 2A), catalytic subunit, alpha isoform (Ppp2ca), mRNA [NM_019411]	[NM_019411]
OG_10008	integrin alpha 5 (fibronectin receptor alpha) (Itga5), mRNA [NM_010577]	[NM_010577]
OG_10106	feline sarcoma oncogene (Fes), mRNA [NM_010194]	[NM_010194]
OG_11785	nexilin (Nexn), mRNA [NM_199465]	[NM_199465]
OG_10641	jumonji, AT rich interactive domain 2 (Jarid2), mRNA [NM_021878]	[NM_021878]
OG_10897	ADP-ribosylation factor 3 (Arf3), mRNA [NM_007478]	[NM_007478]
OG_11337	platelet-derived growth factor, C polypeptide (Pdgfc), mRNA [NM_019971]	[NM_019971]
OG_10094	FK506 binding protein 9 (Fkbp9), mRNA [NM_012056]	[NM_012056]
OG_11689	coiled-coil domain containing 111 (Ccdc111), mRNA [NM_001001184]	[NM_001001184]
OG_10631	synaptosomal-associated protein 29 (Snap29), mRNA [NM_023348]	[NM_023348]
OG_10532	ribosomal protein L22 (Rpl22), mRNA [NM_009079]	[NM_009079]
OG_10383	acyl-CoA thioesterase 9 (Acot9), mRNA [NM_019736]	[NM_019736]
OG_10685	ninein-like (Ninl), mRNA [NM_207204]	[NM_207204]
OG_11554	CDC42 binding protein kinase beta (Cdc42bpb), mRNA [NM_183016]	[NM_183016]
OG_10827	plasminogen activator, tissue (Plat), mRNA [NM_008872]	[NM_008872]
OG_12010	CCR4-NOT transcription complex, subunit 7 (Cnot7), mRNA [NM_011135]	[NM_011135]
OG_11778	wingless-related MMTV integration site 6 (Wnt6), mRNA [NM_009526]	[NM_009526]
OG_11250	oxidative stress induced growth inhibitor family member 2 (Osgin2), mRNA [NM_145950]	[NM_145950]
OG_10004	actin, alpha 2, smooth muscle, aorta (Acta2), mRNA [NM_007392]	[NM_007392]
OG_11942	arginine and glutamate rich 1 (Arglu1), mRNA [NM_176849]	[NM_176849]
OG_10167	transmembrane protein 106C (Tmem106c), mRNA [NM_201359]	[NM_201359]
OG_11933	zona pellucida glycoprotein 3 (Zp3), mRNA [NM_011776]	[NM_011776]
OG_11489	SAPS domain family, member 2 (Saps2), transcript variant 2, mRNA [NM_027805]	[NM_027805]
OG_11656	immunoglobulin superfamily, member 11 (Igsf11), mRNA [NM_170599]	[NM_170599]
OG_11691	tectonic family member 3 (Tctn3), mRNA [NM_026260]	[NM_026260]
OG_10811	ubiquilin 1 (Ubqln1), transcript variant 2, mRNA [NM_152234]	[NM_152234]
OG_10001	lysophosphatidic acid receptor 4 (Lpar4), mRNA [NM_175271]	[NM_175271]
OG_11457	exocyst complex component 3 (Exoc3), mRNA [NM_177333]	[NM_177333]
OG_10841	RAB11a, member RAS oncogene family (Rab11a), mRNA [NM_017382]	[NM_017382]
OG_11716	zinc finger protein 277 (Zfp277), transcript variant 2, mRNA [NM_178845]	[NM_178845]
OG_10748	keratin 20 (Krt20), mRNA [NM_023256]	[NM_023256]
OG_10318	RIKEN cDNA 2610002M06 gene (2610002M06Rik), mRNA [NM_025921]	[NM_025921]
OG_10584	ankyrin repeat domain 13c (Ankrd13c), mRNA [NM_001013806]	[NM_001013806]
OG_10870	GrpE-like 2, mitochondrial (Grpel2), nuclear gene encoding mitochondrial protein, mRNA [NM_021296]	[NM_021296]
OG_10110	olfactomedin-like 2B (Olfml2b), mRNA [NM_177068]	[NM_177068]
OG_10846	ubiquitin-like 5 (Ubl5), mRNA [NM_025401]	[NM_025401]
OG_11975	major vault protein (Mvp), mRNA [NM_080638]	[NM_080638]
OG_10850	serine incorporator 3 (Serinc3), mRNA [NM_012032]	[NM_012032]
OG_11307	SAM domain and HD domain, 1 (Samhd1), transcript variant 1, mRNA [NM_018851]	[NM_018851]
OG_10072	plexin D1 (Plxnd1), mRNA [NM_026376]	[NM_026376]
OG_10258	SMAD specific E3 ubiquitin protein ligase 2 (Smurf2), mRNA [NM_025481]	[NM_025481]
OG_11267	cullin 3 (Cul3), mRNA [NM_016716]	[NM_016716]
OG_10159	casein kinase 1, delta (Csnk1d), transcript variant 1, mRNA [NM_139059]	[NM_139059]
OG_11983	heme oxygenase (decycling) 2 (Hmox2), transcript variant 2, mRNA [NM_010443]	[NM_010443]
OG_12060	twinfilin, actin-binding protein, homolog 1 (Drosophila) (Twf1), mRNA [NM_008971]	[NM_008971]
OG_10737	ring finger protein 41 (Rnf41), transcript variant 2, mRNA [NM_026259]	[NM_026259]
OG_12062	Ras association (RalGDS/AF-6) domain family (N-terminal) member 8 (Rassf8), mRNA [NM_027760]	[NM_027760]
OG_10074	a disintegrin-like and metallopeptidase (reprolysin type) with thrombospondin type 1 motif, 1 (Adamts1), mRNA [NM_009621]	[NM_009621]
OG_11573	zinc finger protein 287 (Zfp287), mRNA [NM_133208]	[NM_133208]
OG_10625	FGFR1 oncogene partner 2 (Fgfr1op2), mRNA [NM_026218]	[NM_026218]
OG_11507	nuclear receptor subfamily 4, group A, member 2 (Nr4a2), transcript variant 1, mRNA [NM_013613]	[NM_013613]
OG_11293	RAS, dexamethasone-induced 1 (Rasd1), mRNA [NM_009026]	[NM_009026]
OG_10015	histone cluster 1, H2ak (Hist1h2ak), mRNA [NM_178183]	[NM_178183]
OG_11726	alpha-N-acetylglucosaminidase (Sanfilippo disease IIIB) (Naglu), mRNA [NM_013792]	[NM_013792]
OG_11944	cytochrome b5 reductase 4 (Cyb5r4), mRNA [NM_024195]	[NM_024195]
OG_10179	prosaposin (Psap), transcript variant 2, mRNA [NM_011179]	[NM_011179]
OG_10212	TNF receptor-associated factor 6 (Traf6), mRNA [NM_009424]	[NM_009424]
OG_11961	shisa homolog 5 (Xenopus laevis) (Shisa5), transcript variant 1, mRNA [NM_025858]	[NM_025858]
OG_10806	Rho, GDP dissociation inhibitor (GDI) beta (Arhgdib), mRNA [NM_007486]	[NM_007486]
OG_10068	Eph receptor A2 (Epha2), mRNA [NM_010139]	[NM_010139]
OG_11575	atlastin GTPase 1 (Atl1), mRNA [NM_178628]	[NM_178628]
OG_11499	ankyrin repeat domain 40 (Ankrd40), transcript variant 1, mRNA [NM_027799]	[NM_027799]
OG_10615	cDNA sequence BC031781 (BC031781), mRNA [NM_145943]	[NM_145943]
OG_11561	mannosyl-oligosaccharide glucosidase (Mogs), mRNA [NM_020619]	[NM_020619]
OG_11708	DIM1 dimethyladenosine transferase 1-like (S. cerevisiae) (Dimt1), mRNA [NM_025447]	[NM_025447]
OG_10097	protein phosphatase 1, catalytic subunit, gamma isoform (Ppp1cc), mRNA [NM_013636]	[NM_013636]
OG_10223	splicing factor, arginine/serine-rich 6 (Sfrs6), mRNA [NM_026499]	[NM_026499]
OG_10863	expressed sequence AI597468 (AI597468), mRNA [NM_001013028]	[NM_001013028]
OG_10053	zinc finger E-box binding homeobox 1 (Zeb1), mRNA [NM_011546]	[NM_011546]
OG_11235	family with sequence similarity 32, member A (Fam32a), mRNA [NM_026455]	[NM_026455]
OG_10010	integrin beta 3 (Itgb3), mRNA [NM_016780]	[NM_016780]
OG_10379	ariadne ubiquitin-conjugating enzyme E2 binding protein homolog 1 (Drosophila) (Arih1), mRNA [NM_019927]	[NM_019927]
OG_10386	solute carrier family 12, member 5 (Slc12a5), mRNA [NM_020333]	[NM_020333]
OG_10225	runt related transcription factor 2 (Runx2), transcript variant 3, mRNA [NM_009820]	[NM_009820]
OG_11765	predicted gene, Gm16517 (Gm16517), mRNA [NM_148934]	[NM_148934]
OG_11583	mitogen-activated protein kinase kinase kinase 11 (Map3k11), mRNA [NM_022012]	[NM_022012]
OG_10565	neuroblastoma ras oncogene (Nras), mRNA [NM_010937]	[NM_010937]
OG_11775	hydroxysteroid (17-beta) dehydrogenase 7 (Hsd17b7), mRNA [NM_010476]	[NM_010476]
OG_10653	tribbles homolog 1 (Drosophila) (Trib1), mRNA [NM_144549]	[NM_144549]
OG_11309	ependymin related protein 1 (zebrafish) (Epdr1), mRNA [NM_134065]	[NM_134065]
OG_10003	zinc finger protein 708 (Zfp708), transcript variant 1, mRNA [NM_001012325]	[NM_001012325]
OG_11656	immunoglobulin superfamily, member 11 (Igsf11), mRNA [NM_170599]	[NM_170599]
OG_11967	actin related protein 2/3 complex, subunit 5 (Arpc5), mRNA [NM_026369]	[NM_026369]
OG_10014	aldehyde dehydrogenase family 1, subfamily A2 (Aldh1a2), mRNA [NM_009022]	[NM_009022]
OG_10012	DEAD (Asp-Glu-Ala-Asp) box polypeptide 19a (Ddx19a), mRNA [NM_007916]	[NM_007916]
OG_11534	diacylglycerol O-acyltransferase 2 (Dgat2), mRNA [NM_026384]	[NM_026384]
OG_10205	retinol dehydrogenase 10 (all-trans) (Rdh10), mRNA [NM_133832]	[NM_133832]
OG_10221	vacuolar protein sorting 35 (Vps35), mRNA [NM_022997]	[NM_022997]
OG_10053	zinc finger E-box binding homeobox 2 (Zeb2), transcript variant 2, mRNA [NM_015753]	[NM_015753]
OG_11254	cDNA sequence BC048355 (BC048355), mRNA [NM_207161]	[NM_207161]
OG_10643	SKI-like (Skil), transcript variant 1, mRNA [NM_011386]	[NM_011386]
OG_10270	G protein-coupled receptor, family C, group 5, member A (Gprc5a), mRNA [NM_181444]	[NM_181444]
OG_10673	sphingosine-1-phosphate receptor 2 (S1pr2), mRNA [NM_010333]	[NM_010333]
OG_11496	nucleoredoxin-like 2 (Nxnl2), mRNA [NM_029173]	[NM_029173]
OG_11692	alanyl-tRNA synthetase 2, mitochondrial (putative) (Aars2), nuclear gene encoding mitochondrial protein, mRNA [NM_198608]	[NM_198608]
OG_10123	phosphatidylinositol transfer protein, cytoplasmic 1 (Pitpnc1), mRNA [NM_145823]	[NM_145823]
OG_10850	serine incorporator 3 (Serinc3), mRNA [NM_012032]	[NM_012032]
OG_11442	N-acetylated alpha-linked acidic dipeptidase 2 (Naalad2), mRNA [NM_028279]	[NM_028279]
OG_10300	guanine nucleotide binding protein (G protein), gamma 12 (Gng12), mRNA [NM_025278]	[NM_025278]
OG_10209	heat shock protein 90, beta (Grp94), member 1 (Hsp90b1), mRNA [NM_011631]	[NM_011631]
OG_11288	peroxisomal membrane protein 4 (Pxmp4), mRNA [NM_021534]	[NM_021534]
OG_10730	alcohol dehydrogenase 1 (class I) (Adh1), mRNA [NM_007409]	[NM_007409]
OG_11961	shisa homolog 5 (Xenopus laevis) (Shisa5), transcript variant 1, mRNA [NM_025858]	[NM_025858]
OG_10658	Harvey rat sarcoma oncogene, subgroup R (Rras), mRNA [NM_009101]	[NM_009101]
OG_10106	feline sarcoma oncogene (Fes), mRNA [NM_010194]	[NM_010194]
OG_10824	vascular endothelial growth factor A (Vegfa), transcript variant 1, mRNA [NM_001025250]	[NM_001025250]
OG_11571	KH and NYN domain containing (Khnyn), mRNA [NM_027143]	[NM_027143]
OG_11805	FMS-like tyrosine kinase 3 ligand (Flt3l), mRNA [NM_013520]	[NM_013520]
OG_10565	neuroblastoma ras oncogene (Nras), mRNA [NM_010937]	[NM_010937]
OG_10019	actinin alpha 3 (Actn3), mRNA [NM_013456]	[NM_013456]
OG_10112	testis-specific protein, Y-encoded-like 1 (Tspyl1), mRNA [NM_009433]	[NM_009433]
OG_10667	E26 avian leukemia oncogene 2, 3' domain (Ets2), mRNA [NM_011809]	[NM_011809]
OG_10622	splA/ryanodine receptor domain and SOCS box containing 4 (Spsb4), mRNA [NM_145134]	[NM_145134]
OG_11365	MOCO sulphurase C-terminal domain containing 2 (Mosc2), mRNA [NM_133684]	[NM_133684]
OG_10052	neuroepithelial cell transforming gene 1 (Net1), transcript variant 1, mRNA [NM_019671]	[NM_019671]
OG_11334	RAB33A, member of RAS oncogene family (Rab33a), mRNA [NM_011228]	[NM_011228]
OG_12089	procollagen-proline, 2-oxoglutarate 4-dioxygenase (proline 4-hydroxylase), alpha II polypeptide (P4ha2), transcript variant 2, mRNA [NM_011031]	[NM_011031]
OG_10048	protocadherin gamma subfamily A, 9 (Pcdhga9), mRNA [NM_033592]	[NM_033592]
OG_10736	chemokine (C-X-C motif) receptor 7 (Cxcr7), mRNA [NM_007722]	[NM_007722]
OG_10588	dynein light chain Tctex-type 3 (Dynlt3), mRNA [NM_025975]	[NM_025975]
OG_10579	programmed cell death 10 (Pdcd10), mRNA [NM_019745]	[NM_019745]
OG_11910	plasminogen activator, urokinase receptor (Plaur), mRNA [NM_011113]	[NM_011113]
OG_10332	dedicator of cytokinesis 4 (Dock4), mRNA [NM_172803]	[NM_172803]
OG_11366	D4, zinc and double PHD fingers, family 3 (Dpf3), mRNA [NM_058212]	[NM_058212]
OG_11669	RIKEN cDNA 4732418C07 gene (4732418C07Rik), mRNA [NM_172698]	[NM_172698]
OG_11744	ribosomal modification protein rimK-like family member A (Rimkla), mRNA [NM_177572]	[NM_177572]
OG_11670	MTERF domain containing 2 (Mterfd2), mRNA [NM_178051]	[NM_178051]
OG_10765	bromodomain, testis-specific (Brdt), transcript variant 1, mRNA [NM_054054]	[NM_054054]
OG_10574	solute carrier family 25 (mitochondrial carrier, phosphate carrier), member 26 (Slc25a26), nuclear gene encoding mitochondrial protein, mRNA [NM_026255]	[NM_026255]
OG_10004	actin, gamma, cytoplasmic 1 (Actg1), mRNA [NM_009609]	[NM_009609]
OG_11992	SEC23A (S. cerevisiae) (Sec23a), mRNA [NM_009147]	[NM_009147]
OG_10895	cofilin 1, non-muscle (Cfl1), mRNA [NM_007687]	[NM_007687]
OG_10302	LIM domain containing 2 (Limd2), mRNA [NM_172397]	[NM_172397]
OG_10729	vesicle amine transport protein 1 homolog (T californica) (Vat1), mRNA [NM_012037]	[NM_012037]
OG_11906	zinc finger protein 36 (Zfp36), mRNA [NM_011756]	[NM_011756]
OG_10140	G1 to S phase transition 1 (Gspt1), transcript variant 1, mRNA [NM_146066]	[NM_146066]
OG_11695	cytochrome c, somatic (Cycs), nuclear gene encoding mitochondrial protein, mRNA [NM_007808]	[NM_007808]
OG_11791	transmembrane protein 178 (Tmem178), mRNA [NM_026516]	[NM_026516]
OG_11336	TXK tyrosine kinase (Txk), transcript variant 2, mRNA [NM_013698]	[NM_013698]
OG_10005	sema domain, immunoglobulin domain (Ig), short basic domain, secreted, (semaphorin) 3C (Sema3c), mRNA [NM_013657]	[NM_013657]
OG_10610	vacuolar protein sorting 37A (yeast) (Vps37a), mRNA [NM_033560]	[NM_033560]
OG_11665	kelch-like 31 (Drosophila) (Klhl31), mRNA [NM_172925]	[NM_172925]
OG_11730	syndecan 4 (Sdc4), mRNA [NM_011521]	[NM_011521]
OG_11447	FK506 binding protein 5 (Fkbp5), mRNA [NM_010220]	[NM_010220]
OG_10559	SH3-binding domain glutamic acid-rich protein (Sh3bgr), mRNA [NM_015825]	[NM_015825]
OG_10272	myosin, light polypeptide 6B (Myl6b), mRNA [NM_172259]	[NM_172259]
OG_10388	ataxin 2 binding protein 1 (A2bp1), transcript variant 2, mRNA [NM_021477]	[NM_021477]
OG_10109	MOB1, Mps One Binder kinase activator-like 2C (yeast) (Mobkl2c), mRNA [NM_175308]	[NM_175308]
OG_10017	malic enzyme 3, NADP(+)-dependent, mitochondrial (Me3), nuclear gene encoding mitochondrial protein, mRNA [NM_181407]	[NM_181407]
OG_10017	malic enzyme 3, NADP(+)-dependent, mitochondrial (Me3), nuclear gene encoding mitochondrial protein, mRNA [NM_181407]	[NM_181407]
OG_11899	scavenger receptor class B, member 1 (Scarb1), mRNA [NM_016741]	[NM_016741]
OG_11734	zinc finger protein 672 (Zfp672), transcript variant 1, mRNA [NM_178761]	[NM_178761]
OG_11241	estrogen related receptor, alpha (Esrra), mRNA [NM_007953]	[NM_007953]
OG_11717	sushi domain containing 4 (Susd4), mRNA [NM_144796]	[NM_144796]
OG_10293	nucleophosmin 1 (Npm1), mRNA [NM_008722]	[NM_008722]
OG_10269	myosin IG (Myo1g), mRNA [NM_178440]	[NM_178440]
OG_10073	ezrin (Ezr), mRNA [NM_009510]	[NM_009510]
OG_11759	cerebral cavernous malformation 2 homolog (human) (Ccm2), mRNA [NM_146014]	[NM_146014]
OG_10074	a disintegrin-like and metallopeptidase (reprolysin type) with thrombospondin type 1 motif, 4 (Adamts4), mRNA [NM_172845]	[NM_172845]
OG_10717	signal transducing adaptor molecule (SH3 domain and ITAM motif) 1 (Stam), mRNA [NM_011484]	[NM_011484]
OG_10261	RAB38, member of RAS oncogene family (Rab38), mRNA [NM_028238]	[NM_028238]
OG_10872	translocase of inner mitochondrial membrane 17a (Timm17a), nuclear gene encoding mitochondrial protein, mRNA [NM_011590]	[NM_011590]
OG_11751	cytoplasmic polyadenylation element binding protein 3 (Cpeb3), mRNA [NM_198300]	[NM_198300]
OG_10244	arrestin domain containing 2 (Arrdc2), mRNA [NM_027560]	[NM_027560]
OG_10133	enolase 1, alpha non-neuron (Eno1), mRNA [NM_023119]	[NM_023119]
OG_10267	ring finger protein 114 (Rnf114), mRNA [NM_030743]	[NM_030743]
OG_10267	ring finger protein 114 (Rnf114), mRNA [NM_030743]	[NM_030743]
OG_11766	B-cell CLL/lymphoma 11A (zinc finger protein) (Bcl11a), transcript variant 1, mRNA [NM_016707]	[NM_016707]
OG_11324	slit homolog 1 (Drosophila) (Slit1), mRNA [NM_015748]	[NM_015748]
OG_10274	ADP-ribosylation factor 2 (Arf2), mRNA [NM_007477]	[NM_007477]
OG_10274	ADP-ribosylation factor 2 (Arf2), mRNA [NM_007477]	[NM_007477]
OG_11323	minichromosome maintenance deficient 8 (S. cerevisiae) (Mcm8), mRNA [NM_025676]	[NM_025676]
OG_11286	RNA binding motif protein 47 (Rbm47), transcript variant 1, mRNA [NM_178446]	[NM_178446]
OG_11286	RNA binding motif protein 47 (Rbm47), transcript variant 1, mRNA [NM_178446]	[NM_178446]
OG_11951	leucine rich repeat (in FLII) interacting protein 1 (Lrrfip1), transcript variant 2, mRNA [NM_008515]	[NM_008515]
OG_11278	transmembrane protein 20 (Tmem20), mRNA [NM_175507]	[NM_175507]
OG_10744	protein phosphatase 1, regulatory (inhibitor) subunit 2 (Ppp1r2), mRNA [NM_025800]	[NM_025800]
OG_11895	platelet-activating factor acetylhydrolase, isoform 1b, subunit 3 (Pafah1b3), mRNA [NM_008776]	[NM_008776]
OG_10900	branched chain aminotransferase 1, cytosolic (Bcat1), transcript variant 2, mRNA [NM_007532]	[NM_007532]
OG_12005	leucine rich repeat containing 33 (Lrrc33), mRNA [NM_146069]	[NM_146069]
OG_11782	transmembrane protein 220 (Tmem220), mRNA [NM_177392]	[NM_177392]
OG_11921	calcium binding protein 1 (Cabp1), mRNA [NM_013879]	[NM_013879]
OG_11525	mitogen-activated protein kinase kinase kinase 1 (Map3k1), mRNA [NM_011945]	[NM_011945]
OG_10097	protein phosphatase 1, catalytic subunit, gamma isoform (Ppp1cc), mRNA [NM_013636]	[NM_013636]
OG_10629	testis derived transcript (Tes), mRNA [NM_207176]	[NM_207176]
OG_10585	protein kinase C, alpha (Prkca), mRNA [NM_011101]	[NM_011101]
OG_10800	zinc finger, AN1-type domain 5 (Zfand5), mRNA [NM_009551]	[NM_009551]
OG_11537	brain protein 44-like (Brp44l), mRNA [NM_018819]	[NM_018819]
OG_10533	RAB8A, member RAS oncogene family (Rab8a), mRNA [NM_023126]	[NM_023126]
OG_11664	hemoglobin alpha, adult chain 1 (Hba-a1), mRNA [NM_008218]	[NM_008218]
OG_10557	placenta-specific 8 (Plac8), mRNA [NM_139198]	[NM_139198]
OG_11917	complexin 2 (Cplx2), mRNA [NM_009946]	[NM_009946]
OG_10081	chloride channel 4-2 (Clcn4-2), mRNA [NM_011334]	[NM_011334]
OG_11732	RIKEN cDNA E430025E21 gene (E430025E21Rik), mRNA [NM_153548]	[NM_153548]
OG_11718	RIKEN cDNA 1600012F09 gene (1600012F09Rik), mRNA [NM_025904]	[NM_025904]
OG_10756	cytochrome b5 type B (Cyb5b), nuclear gene encoding mitochondrial protein, mRNA [NM_025558]	[NM_025558]
OG_11925	natriuretic peptide receptor 2 (Npr2), mRNA [NM_173788]	[NM_173788]
OG_10004	actin, gamma 2, smooth muscle, enteric (Actg2), mRNA [NM_009610]	[NM_009610]
OG_11472	Rac/Cdc42 guanine nucleotide exchange factor (GEF) 6 (Arhgef6), mRNA [NM_152801]	[NM_152801]
OG_11527	solute carrier family 23 (nucleobase transporters), member 3 (Slc23a3), mRNA [NM_194333]	[NM_194333]
OG_11524	optic atrophy 1 homolog (human) (Opa1), nuclear gene encoding mitochondrial protein, mRNA [NM_133752]	[NM_133752]
OG_11671	microtubule-associated protein 7 domain containing 1 (Mtap7d1), transcript variant 1, mRNA [NM_144941]	[NM_144941]
OG_12015	SPC25, NDC80 kinetochore complex component, homolog (S. cerevisiae) (Spc25), mRNA [NM_025565]	[NM_025565]
OG_10266	desmocollin 2 (Dsc2), mRNA [NM_013505]	[NM_013505]
OG_11652	RIKEN cDNA 1500010J02 gene (1500010J02Rik), transcript variant 1, mRNA [NM_001013256]	[NM_001013256]
OG_10018	kelch-like 18 (Drosophila) (Klhl18), mRNA [NM_177771]	[NM_177771]
OG_11229	BUD31 homolog (yeast) (Bud31), mRNA [NM_001008705]	[NM_001008705]
OG_10310	ubiquitin B (Ubb), mRNA [NM_011664]	[NM_011664]
OG_11555	non-metastatic cells 5, protein expressed in (nucleoside-diphosphate kinase) (Nme5), mRNA [NM_080637]	[NM_080637]
OG_11549	pleckstrin (Plek), mRNA [NM_019549]	[NM_019549]
OG_10722	secernin 2 (Scrn2), mRNA [NM_146027]	[NM_146027]
OG_10581	homeobox C6 (Hoxc6), mRNA [NM_010465]	[NM_010465]
OG_10104	RAB5A, member RAS oncogene family (Rab5a), mRNA [NM_025887]	[NM_025887]
OG_10006	similar to MHC class I antigen precursor (LOC547349), mRNA [NM_001025208]	[NM_001025208]
OG_10662	cytochrome P450, family 2, subfamily s, polypeptide 1 (Cyp2s1), mRNA [NM_028775]	[NM_028775]
OG_10775	farnesyl diphosphate synthetase (Fdps), mRNA [NM_134469]	[NM_134469]
OG_11940	ribonuclease H2, large subunit (Rnaseh2a), mRNA [NM_027187]	[NM_027187]
OG_11940	ribonuclease H2, large subunit (Rnaseh2a), mRNA [NM_027187]	[NM_027187]
OG_10703	glutathione reductase (Gsr), mRNA [NM_010344]	[NM_010344]
OG_10069	fibroblast growth factor receptor 1 (Fgfr1), transcript variant 1, mRNA [NM_010206]	[NM_010206]
OG_10001	lysophosphatidic acid receptor 6 (Lpar6), mRNA [NM_175116]	[NM_175116]
OG_10771	phosphatidylethanolamine N-methyltransferase (Pemt), nuclear gene encoding mitochondrial protein, mRNA [NM_008819]	[NM_008819]
OG_11971	folliculin (Flcn), mRNA [NM_146018]	[NM_146018]
OG_11471	transcription elongation factor B (SIII), polypeptide 1 (Tceb1), mRNA [NM_026456]	[NM_026456]
OG_10171	protein kinase C and casein kinase substrate in neurons 3 (Pacsin3), mRNA [NM_028733]	[NM_028733]
OG_11929	calpastatin (Cast), mRNA [NM_009817]	[NM_009817]
OG_11450	Rap guanine nucleotide exchange factor (GEF) 5 (Rapgef5), mRNA [NM_175930]	[NM_175930]
OG_11659	RAS p21 protein activator 3 (Rasa3), mRNA [NM_009025]	[NM_009025]
OG_10665	differentially expressed in FDCP 6 (Def6), mRNA [NM_027185]	[NM_027185]
OG_10143	ATP-binding cassette, sub-family B (MDR/TAP), member 1A (Abcb1a), mRNA [NM_011076]	[NM_011076]
OG_10161	heterogeneous nuclear ribonucleoprotein R (Hnrnpr), mRNA [NM_028871]	[NM_028871]
OG_11969	stromal interaction molecule 1 (Stim1), mRNA [NM_009287]	[NM_009287]
OG_10866	adaptor protein complex AP-2, mu1 (Ap2m1), mRNA [NM_009679]	[NM_009679]
OG_11799	expressed sequence AU040829 (AU040829), transcript variant 2, mRNA [NM_175003]	[NM_175003]
OG_10004	actin, gamma, cytoplasmic 1 (Actg1), mRNA [NM_009609]	[NM_009609]
OG_10193	histone deacetylase 1 (Hdac1), mRNA [NM_008228]	[NM_008228]
OG_10771	phosphatidylethanolamine N-methyltransferase (Pemt), nuclear gene encoding mitochondrial protein, mRNA [NM_008819]	[NM_008819]
OG_10771	phosphatidylethanolamine N-methyltransferase (Pemt), nuclear gene encoding mitochondrial protein, mRNA [NM_008819]	[NM_008819]
OG_11709	ubiquitin-conjugating enzyme E2L 3 (Ube2l3), mRNA [NM_009456]	[NM_009456]
OG_11292	solute carrier family 4 (anion exchanger), member 1, adaptor protein (Slc4a1ap), mRNA [NM_009206]	[NM_009206]
OG_10222	lysine (K)-specific demethylase 2A (Kdm2a), mRNA [NM_001001984]	[NM_001001984]
OG_10013	Janus kinase 2 (Jak2), transcript variant 1, mRNA [NM_008413]	[NM_008413]
OG_11308	transmembrane protein 176B (Tmem176b), transcript variant 1, mRNA [NM_023056]	[NM_023056]
OG_10825	seryl-aminoacyl-tRNA synthetase (Sars), mRNA [NM_011319]	[NM_011319]
OG_10614	ELK3, member of ETS oncogene family (Elk3), transcript variant 1, mRNA [NM_013508]	[NM_013508]
OG_10156	mitogen-activated protein kinase 1 (Mapk1), transcript variant 1, mRNA [NM_011949]	[NM_011949]
OG_10197	ATPase, H+ transporting, lysosomal V1 subunit F (Atp6v1f), mRNA [NM_025381]	[NM_025381]
OG_10134	v-raf-leukemia viral oncogene 1 (Raf1), mRNA [NM_029780]	[NM_029780]
OG_11486	nuclear receptor binding protein 1 (Nrbp1), mRNA [NM_147201]	[NM_147201]
OG_11551	testis expressed gene 9 (Tex9), mRNA [NM_009359]	[NM_009359]
OG_10895	cofilin 1, non-muscle (Cfl1), mRNA [NM_007687]	[NM_007687]
OG_11949	nuclear autoantigenic sperm protein (histone-binding) (Nasp), transcript variant 2, mRNA [NM_016777]	[NM_016777]
OG_10551	transformed mouse 3T3 cell double minute 2 (Mdm2), mRNA [NM_010786]	[NM_010786]
OG_10758	sorting nexin 18 (Snx18), mRNA [NM_130796]	[NM_130796]
OG_10213	protein phosphatase 2, regulatory subunit B (B56), alpha isoform (Ppp2r5a), mRNA [NM_144880]	[NM_144880]
OG_10385	olfactory receptor 629 (Olfr629), mRNA [NM_146821]	[NM_146821]
OG_10642	proteasome (prosome, macropain) activator subunit 4 (Psme4), mRNA [NM_134013]	[NM_134013]
OG_10573	cornichon homolog 2 (Drosophila) (Cnih2), mRNA [NM_009920]	[NM_009920]
OG_10258	SMAD specific E3 ubiquitin protein ligase 2 (Smurf2), mRNA [NM_025481]	[NM_025481]
OG_10849	NAD(P) dependent steroid dehydrogenase-like (Nsdhl), mRNA [NM_010941]	[NM_010941]
OG_10156	mitogen-activated protein kinase 1 (Mapk1), transcript variant 1, mRNA [NM_011949]	[NM_011949]
OG_10157	annexin A11 (Anxa11), mRNA [NM_013469]	[NM_013469]
OG_11312	inner centromere protein (Incenp), mRNA [NM_016692]	[NM_016692]
OG_10316	F-box protein 8 (Fbxo8), mRNA [NM_015791]	[NM_015791]
OG_12080	nuclear receptor subfamily 1, group H, member 2 (Nr1h2), mRNA [NM_009473]	[NM_009473]
OG_10006	histocompatibility 2, Q region locus 7 (H2-Q7), mRNA [NM_010394]	[NM_010394]
OG_10327	WAS protein family, member 2 (Wasf2), mRNA [NM_153423]	[NM_153423]
OG_10009	tubulin, alpha 3A (Tuba3a), mRNA [NM_009446]	[NM_009446]
OG_11892	peroxiredoxin 2 (Prdx2), nuclear gene encoding mitochondrial protein, mRNA [NM_011563]	[NM_011563]
OG_11893	peroxiredoxin 5 (Prdx5), nuclear gene encoding mitochondrial protein, mRNA [NM_012021]	[NM_012021]
OG_11504	S100 calcium binding protein A1 (S100a1), mRNA [NM_011309]	[NM_011309]
OG_11504	S100 calcium binding protein A1 (S100a1), mRNA [NM_011309]	[NM_011309]
OG_11657	ras homolog gene family, member C (Rhoc), mRNA [NM_007484]	[NM_007484]
OG_10753	poly(rC) binding protein 3 (Pcbp3), mRNA [NM_021568]	[NM_021568]
OG_10635	hepatoma-derived growth factor, related protein 3 (Hdgfrp3), mRNA [NM_013886]	[NM_013886]
OG_10150	laminin, gamma 1 (Lamc1), mRNA [NM_010683]	[NM_010683]
OG_10006	histocompatibility 2, blastocyst (H2-Bl), mRNA [NM_008199]	[NM_008199]
OG_11724	secretogranin V (Scg5), mRNA [NM_009162]	[NM_009162]
OG_10018	kelch-like 5 (Drosophila) (Klhl5), mRNA [NM_175174]	[NM_175174]
OG_11678	small G protein signaling modulator 2 (Sgsm2), mRNA [NM_197943]	[NM_197943]
OG_11355	epidermal growth factor receptor pathway substrate 8 (Eps8), mRNA [NM_007945]	[NM_007945]
OG_10093	DnaJ (Hsp40) homolog, subfamily B, member 5 (Dnajb5), mRNA [NM_019874]	[NM_019874]
OG_10570	acyl-CoA synthetase long-chain family member 4 (Acsl4), transcript variant 1, mRNA [NM_207625]	[NM_207625]
OG_10238	flotillin 2 (Flot2), transcript variant 2, mRNA [NM_008028]	[NM_008028]
OG_10798	amylase 1, salivary (Amy1), transcript variant 1, mRNA [NM_007446]	[NM_007446]
OG_11900	S100 calcium binding protein A4 (S100a4), mRNA [NM_011311]	[NM_011311]
OG_11900	S100 calcium binding protein A4 (S100a4), mRNA [NM_011311]	[NM_011311]
OG_10076	CASP8 and FADD-like apoptosis regulator (Cflar), transcript variant 1, mRNA [NM_207653]	[NM_207653]
OG_10076	CASP8 and FADD-like apoptosis regulator (Cflar), transcript variant 2, mRNA [NM_009805]	[NM_009805]
OG_11507	nuclear receptor subfamily 4, group A, member 2 (Nr4a2), transcript variant 1, mRNA [NM_013613]	[NM_013613]
OG_10879	splicing factor, arginine/serine-rich 7 (Sfrs7), mRNA [NM_146083]	[NM_146083]
OG_11539	LPS-induced TN factor (Litaf), mRNA [NM_019980]	[NM_019980]
OG_11304	phosphodiesterase 4D interacting protein (myomegalin) (Pde4dip), transcript variant 2, mRNA [NM_178080]	[NM_178080]
OG_10090	copine II (Cpne2), mRNA [NM_153507]	[NM_153507]
OG_10802	inositol hexaphosphate kinase 3 (Ip6k3), mRNA [NM_173027]	[NM_173027]
OG_10202	UDP-Gal:betaGlcNAc beta 1,4-galactosyltransferase, polypeptide 4 (B4galt4), mRNA [NM_019804]	[NM_019804]
OG_10651	ubiquitin specific peptidase 2 (Usp2), transcript variant 3, mRNA [NM_198092]	[NM_198092]
OG_10004	actin, gamma, cytoplasmic 1 (Actg1), mRNA [NM_009609]	[NM_009609]
OG_10382	pecanex homolog (Drosophila) (Pcnx), mRNA [NM_018814]	[NM_018814]
OG_12072	RIKEN cDNA D330012F22 gene (D330012F22Rik), mRNA [NM_178752]	[NM_178752]
OG_12081	transgelin 2 (Tagln2), mRNA [NM_178598]	[NM_178598]
OG_12083	NLR family, pyrin domain containing 5 (Nlrp5), transcript variant 1, mRNA [NM_011860]	[NM_011860]
OG_10022	calpain 2 (Capn2), mRNA [NM_009794]	[NM_009794]
OG_12077	RIKEN cDNA B230312A22 gene (B230312A22Rik), mRNA [NM_172691]	[NM_172691]
OG_10070	guanine nucleotide binding protein (G protein), beta 2 (Gnb2), mRNA [NM_010312]	[NM_010312]
OG_10228	phosphoglucomutase 2 (Pgm2), mRNA [NM_028132]	[NM_028132]
OG_10105	protein tyrosine phosphatase, receptor type, D (Ptprd), transcript variant b, mRNA [NM_011211]	[NM_011211]
OG_10567	erythrocyte protein band 4.1-like 2 (Epb4.1l2), mRNA [NM_013511]	[NM_013511]
OG_10384	ribosomal protein S6 kinase, polypeptide 5 (Rps6ka5), mRNA [NM_153587]	[NM_153587]
OG_11923	ATPase, H+ transporting, lysosomal V1 subunit G1 (Atp6v1g1), mRNA [NM_024173]	[NM_024173]
OG_10153	cytohesin 2 (Cyth2), transcript variant 1, mRNA [NM_011181]	[NM_011181]
OG_10232	esterase D/formylglutathione hydrolase (Esd), mRNA [NM_016903]	[NM_016903]
OG_11269	myeloid leukemia factor 1 interacting protein (Mlf1ip), mRNA [NM_027973]	[NM_027973]
OG_10734	dihydropyrimidinase-like 4 (Dpysl4), mRNA [NM_011993]	[NM_011993]
OG_10719	SEC14 and spectrin domains 1 (Sestd1), mRNA [NM_175465]	[NM_175465]
OG_11757	acyl-CoA synthetase short-chain family member 2 (Acss2), mRNA [NM_019811]	[NM_019811]
OG_11757	acyl-CoA synthetase short-chain family member 2 (Acss2), mRNA [NM_019811]	[NM_019811]
OG_11328	McKusick-Kaufman syndrome protein (Mkks), transcript variant 1, mRNA [NM_021527]	[NM_021527]
OG_11244	checkpoint with forkhead and ring finger domains (Chfr), mRNA [NM_172717]	[NM_172717]
OG_10064	spermidine/spermine N1-acetyl transferase 1 (Sat1), mRNA [NM_009121]	[NM_009121]
OG_10868	ring finger protein 181 (Rnf181), mRNA [NM_025607]	[NM_025607]
OG_10264	solute carrier organic anion transporter family, member 3a1 (Slco3a1), transcript variant 1, mRNA [NM_023908]	[NM_023908]
OG_10264	solute carrier organic anion transporter family, member 2a1 (Slco2a1), mRNA [NM_033314]	[NM_033314]
OG_11729	matrix metallopeptidase 11 (Mmp11), mRNA [NM_008606]	[NM_008606]
OG_11565	transmembrane 6 superfamily member 1 (Tm6sf1), mRNA [NM_145375]	[NM_145375]
OG_10882	nuclear transport factor 2-like export factor 2 (Nxt2), transcript variant 1, mRNA [NM_172782]	[NM_172782]
OG_11298	RecQ protein-like (Recql), mRNA [NM_023042]	[NM_023042]
OG_10139	FK506 binding protein 1a (Fkbp1a), mRNA [NM_008019]	[NM_008019]
OG_10376	signal transducer and activator of transcription 3 (Stat3), transcript variant 3, mRNA [NM_011486]	[NM_011486]
OG_11802	S100 calcium binding protein A13 (S100a13), mRNA [NM_009113]	[NM_009113]
OG_10246	amyloid beta (A4) precursor-like protein 1 (Aplp1), mRNA [NM_007467]	[NM_007467]
OG_10546	Musashi homolog 2 (Drosophila) (Msi2), mRNA [NM_054043]	[NM_054043]
OG_10164	coiled-coil-helix-coiled-coil-helix domain containing 2 (Chchd2), mRNA [NM_024166]	[NM_024166]
OG_10809	voltage-dependent anion channel 2 (Vdac2), mRNA [NM_011695]	[NM_011695]
OG_10146	dynein cytoplasmic 1 intermediate chain 2 (Dync1i2), mRNA [NM_010064]	[NM_010064]
OG_10214	platelet-activating factor acetylhydrolase, isoform 1b, subunit 1 (Pafah1b1), mRNA [NM_013625]	[NM_013625]
OG_10147	CUG triplet repeat, RNA binding protein 1 (Cugbp1), transcript variant 1, mRNA [NM_017368]	[NM_017368]
OG_10142	myosin X (Myo10), mRNA [NM_019472]	[NM_019472]
OG_11509	zinc finger protein, multitype 1 (Zfpm1), mRNA [NM_009569]	[NM_009569]
OG_10087	protein phosphatase 2 (formerly 2A), catalytic subunit, beta isoform (Ppp2cb), mRNA [NM_017374]	[NM_017374]
OG_10562	kelch-like 23 (Drosophila) (Klhl23), mRNA [NM_177784]	[NM_177784]
OG_10006	histocompatibility 2, Q region locus 10 (H2-Q10), mRNA [NM_010391]	[NM_010391]
OG_11685	mediator of DNA damage checkpoint 1 (Mdc1), mRNA [NM_001010833]	[NM_001010833]
OG_11989	lon peptidase 2, peroxisomal (Lonp2), transcript variant 1, mRNA [NM_025827]	[NM_025827]
OG_11362	nephrosis 2 homolog, podocin (human) (Nphs2), mRNA [NM_130456]	[NM_130456]
OG_11444	cache domain containing 1 (Cachd1), mRNA [NM_198037]	[NM_198037]
OG_10331	glycosyltransferase-like 1B (Gyltl1b), transcript variant 1, mRNA [NM_172670]	[NM_172670]
OG_10331	glycosyltransferase-like 1B (Gyltl1b), transcript variant 1, mRNA [NM_172670]	[NM_172670]
OG_11698	myeloblastosis oncogene-like 2 (Mybl2), mRNA [NM_008652]	[NM_008652]
OG_11498	fibrillarin (Fbl), mRNA [NM_007991]	[NM_007991]
OG_11775	hydroxysteroid (17-beta) dehydrogenase 7 (Hsd17b7), mRNA [NM_010476]	[NM_010476]
OG_10742	WD repeat and SOCS box-containing 2 (Wsb2), mRNA [NM_021539]	[NM_021539]
OG_10005	sema domain, immunoglobulin domain (Ig), short basic domain, secreted, (semaphorin) 3F (Sema3f), mRNA [NM_011349]	[NM_011349]
OG_10314	spermine oxidase (Smox), mRNA [NM_145533]	[NM_145533]
OG_10058	nudix (nucleoside diphosphate linked moiety X)-type motif 4 (Nudt4), mRNA [NM_027722]	[NM_027722]
OG_11932	perilipin 2 (Plin2), mRNA [NM_007408]	[NM_007408]
OG_10021	UDP-N-acetyl-alpha-D-galactosamine:polypeptide N-acetylgalactosaminyltransferase 12 (Galnt12), mRNA [NM_172693]	[NM_172693]
OG_11903	crystallin, beta A4 (Cryba4), mRNA [NM_021351]	[NM_021351]
OG_11967	actin related protein 2/3 complex, subunit 5 (Arpc5), mRNA [NM_026369]	[NM_026369]
OG_10895	cofilin 1, non-muscle (Cfl1), mRNA [NM_007687]	[NM_007687]
OG_10865	epoxide hydrolase 1, microsomal (Ephx1), mRNA [NM_010145]	[NM_010145]
OG_11813	RAS related protein 1b (Rap1b), mRNA [NM_024457]	[NM_024457]
OG_10229	SPARC related modular calcium binding 2 (Smoc2), mRNA [NM_022315]	[NM_022315]
OG_10032	kinesin light chain 2 (Klc2), mRNA [NM_008451]	[NM_008451]
OG_10077	coronin, actin binding protein 1A (Coro1a), mRNA [NM_009898]	[NM_009898]
OG_11772	cysteine-rich secretory protein LCCL domain containing 2 (Crispld2), mRNA [NM_030209]	[NM_030209]
OG_10832	fibrinogen-like protein 1 (Fgl1), mRNA [NM_145594]	[NM_145594]
OG_11240	transforming, acidic coiled-coil containing protein 2 (Tacc2), transcript variant 3, mRNA [NM_001004468]	[NM_001004468]
OG_10249	TAR DNA binding protein (Tardbp), transcript variant 4, mRNA [NM_001008546]	[NM_001008546]
OG_11361	trichorhinophalangeal syndrome I (human) (Trps1), mRNA [NM_032000]	[NM_032000]
OG_10172	UDP-glucose dehydrogenase (Ugdh), mRNA [NM_009466]	[NM_009466]
OG_11333	retinoblastoma binding protein 9 (Rbbp9), mRNA [NM_015754]	[NM_015754]
OG_11902	phosphoinositide-3-kinase, class 3 (Pik3c3), mRNA [NM_181414]	[NM_181414]
OG_11812	CD97 antigen (Cd97), transcript variant 1, mRNA [NM_011925]	[NM_011925]
OG_11353	ring finger protein 128 (Rnf128), mRNA [NM_023270]	[NM_023270]
OG_10188	protein kinase, cAMP dependent, catalytic, alpha (Prkaca), mRNA [NM_008854]	[NM_008854]
OG_10784	methylphosphate capping enzyme (Mepce), mRNA [NM_144913]	[NM_144913]
OG_12076	sushi-repeat-containing protein, X-linked 2 (Srpx2), transcript variant 1, mRNA [NM_026838]	[NM_026838]
OG_10114	ras homolog gene family, member A (Rhoa), mRNA [NM_016802]	[NM_016802]
OG_11926	estrogen receptor 2 (beta) (Esr2), transcript variant 1, mRNA [NM_207707]	[NM_207707]
OG_11537	brain protein 44-like (Brp44l), mRNA [NM_018819]	[NM_018819]
OG_10830	clathrin, heavy polypeptide (Hc) (Cltc), mRNA [NM_001003908]	[NM_001003908]
OG_10004	actin, gamma, cytoplasmic 1 (Actg1), mRNA [NM_009609]	[NM_009609]
OG_10099	mitogen-activated protein kinase-activated protein kinase 3 (Mapkapk3), mRNA [NM_178907]	[NM_178907]
OG_10017	malic enzyme 1, NADP(+)-dependent, cytosolic (Me1), mRNA [NM_008615]	[NM_008615]
OG_11671	microtubule-associated protein 7 domain containing 1 (Mtap7d1), transcript variant 1, mRNA [NM_144941]	[NM_144941]
OG_11767	RAB27b, member RAS oncogene family (Rab27b), transcript variant 1, mRNA [NM_030554]	[NM_030554]
OG_11767	RAB27b, member RAS oncogene family (Rab27b), transcript variant 1, mRNA [NM_030554]	[NM_030554]
OG_10884	gamma-aminobutyric acid receptor associated protein (Gabarap), mRNA [NM_019749]	[NM_019749]
OG_10317	solute carrier family 38, member 5 (Slc38a5), mRNA [NM_172479]	[NM_172479]
OG_10013	Janus kinase 3 (Jak3), mRNA [NM_010589]	[NM_010589]
OG_11968	calponin 2 (Cnn2), mRNA [NM_007725]	[NM_007725]
OG_10240	Jun-B oncogene (Junb), mRNA [NM_008416]	[NM_008416]
OG_11302	spermatogenesis associated 6 (Spata6), mRNA [NM_026470]	[NM_026470]
OG_10543	sideroflexin 3 (Sfxn3), mRNA [NM_053197]	[NM_053197]
OG_11957	cell division cycle associated 7 (Cdca7), mRNA [NM_025866]	[NM_025866]
OG_12060	twinfilin, actin-binding protein, homolog 1 (Drosophila) (Twf1), mRNA [NM_008971]	[NM_008971]
OG_11721	nucleosome assembly protein 1-like 5 (Nap1l5), mRNA [NM_021432]	[NM_021432]
OG_10091	ankyrin 3, epithelial (Ank3), transcript variant 1, mRNA [NM_170728]	[NM_170728]
OG_10083	serine (or cysteine) peptidase inhibitor, clade B, member 6c (Serpinb6c), mRNA [NM_148942]	[NM_148942]
OG_10083	serine (or cysteine) peptidase inhibitor, clade B, member 6b (Serpinb6b), mRNA [NM_011454]	[NM_011454]
OG_11801	protein kinase, AMP-activated, gamma 2 non-catalytic subunit (Prkag2), transcript variant 1, mRNA [NM_145401]	[NM_145401]
OG_11542	maternal embryonic leucine zipper kinase (Melk), mRNA [NM_010790]	[NM_010790]
OG_11560	renin binding protein (Renbp), transcript variant 1, mRNA [NM_023132]	[NM_023132]
OG_11560	renin binding protein (Renbp), transcript variant 1, mRNA [NM_023132]	[NM_023132]
OG_10025	protease, serine, 8 (prostasin) (Prss8), mRNA [NM_133351]	[NM_133351]
OG_11955	tubulin, gamma 2 (Tubg2), mRNA [NM_134028]	[NM_134028]
OG_10050	DEAD/H (Asp-Glu-Ala-Asp/His) box polypeptide 3, X-linked (Ddx3x), mRNA [NM_010028]	[NM_010028]
OG_10340	gelsolin (Gsn), mRNA [NM_146120]	[NM_146120]
OG_10741	RAB14, member RAS oncogene family (Rab14), mRNA [NM_026697]	[NM_026697]
OG_10252	sema domain, immunoglobulin domain (Ig), transmembrane domain (TM) and short cytoplasmic domain, (semaphorin) 4A (Sema4a), transcript variant 1, mRNA [NM_013658]	[NM_013658]
OG_10005	sema domain, immunoglobulin domain (Ig), short basic domain, secreted, (semaphorin) 3A (Sema3a), mRNA [NM_009152]	[NM_009152]
OG_11679	coiled-coil domain containing 82 (Ccdc82), mRNA [NM_025534]	[NM_025534]
OG_11296	Kazal-type serine peptidase inhibitor domain 1 (Kazald1), mRNA [NM_178929]	[NM_178929]
OG_10009	tubulin, alpha 3A (Tuba3a), mRNA [NM_009446]	[NM_009446]
OG_11270	asparagine synthetase domain containing 1 (Asnsd1), mRNA [NM_133728]	[NM_133728]
OG_10776	4-aminobutyrate aminotransferase (Abat), nuclear gene encoding mitochondrial protein, transcript variant 1, mRNA [NM_172961]	[NM_172961]
OG_10008	integrin alpha 6 (Itga6), mRNA [NM_008397]	[NM_008397]
OG_11557	5'-3' exoribonuclease 2 (Xrn2), mRNA [NM_011917]	[NM_011917]
OG_10017	malic enzyme 1, NADP(+)-dependent, cytosolic (Me1), mRNA [NM_008615]	[NM_008615]
OG_10003	RIKEN cDNA A530054K11 gene (A530054K11Rik), mRNA [NM_183146]	[NM_183146]
OG_10294	thrombospondin 1 (Thbs1), mRNA [NM_011580]	[NM_011580]
OG_10055	transporter 2, ATP-binding cassette, sub-family B (MDR/TAP) (Tap2), mRNA [NM_011530]	[NM_011530]
OG_10860	LIM domain only 4 (Lmo4), transcript variant 1, mRNA [NM_010723]	[NM_010723]
OG_10049	mitogen-activated protein kinase kinase 4 (Map2k4), mRNA [NM_009157]	[NM_009157]
OG_10680	flightless I homolog (Drosophila) (Flii), mRNA [NM_022009]	[NM_022009]
OG_10133	enolase 2, gamma neuronal (Eno2), mRNA [NM_013509]	[NM_013509]
OG_10568	N-myc downstream regulated gene 4 (Ndrg4), mRNA [NM_145602]	[NM_145602]
OG_10007	EH-domain containing 4 (Ehd4), mRNA [NM_133838]	[NM_133838]
OG_10715	procollagen C-endopeptidase enhancer protein (Pcolce), mRNA [NM_008788]	[NM_008788]
OG_10121	tripartite motif-containing 3 (Trim3), mRNA [NM_018880]	[NM_018880]
OG_11680	poly (ADP-ribose) polymerase family, member 16 (Parp16), mRNA [NM_177460]	[NM_177460]
OG_10035	ribosomal protein S6 kinase polypeptide 6 (Rps6ka6), mRNA [NM_025949]	[NM_025949]
OG_11924	UDP-glucose pyrophosphorylase 2 (Ugp2), mRNA [NM_139297]	[NM_139297]
OG_11572	chordin-like 2 (Chrdl2), mRNA [NM_133709]	[NM_133709]
OG_10295	Kruppel-like factor 13 (Klf13), mRNA [NM_021366]	[NM_021366]
OG_10899	7-dehydrocholesterol reductase (Dhcr7), mRNA [NM_007856]	[NM_007856]
OG_11969	stromal interaction molecule 1 (Stim1), mRNA [NM_009287]	[NM_009287]
OG_10837	RIKEN cDNA 1700019E19 gene (1700019E19Rik), mRNA [NM_029601]	[NM_029601]
OG_10186	actin related protein 2/3 complex, subunit 1B (Arpc1b), mRNA [NM_023142]	[NM_023142]
OG_10093	DnaJ (Hsp40) homolog, subfamily A, member 2 (Dnaja2), mRNA [NM_019794]	[NM_019794]
OG_11297	thyroid hormone receptor interactor 10 (Trip10), mRNA [NM_134125]	[NM_134125]
OG_11277	oxysterol binding protein-like 5 (Osbpl5), mRNA [NM_024289]	[NM_024289]
OG_11454	LIM and calponin homology domains 1 (Limch1), mRNA [NM_001001980]	[NM_001001980]
OG_10068	Eph receptor A4 (Epha4), mRNA [NM_007936]	[NM_007936]
OG_12074	thioredoxin-related transmembrane protein 2 (Tmx2), mRNA [NM_025868]	[NM_025868]
OG_12011	actin related protein 2/3 complex, subunit 3 (Arpc3), mRNA [NM_019824]	[NM_019824]
OG_12011	actin related protein 2/3 complex, subunit 3 (Arpc3), mRNA [NM_019824]	[NM_019824]
OG_12067	N-acyl phosphatidylethanolamine phospholipase D (Napepld), mRNA [NM_178728]	[NM_178728]
OG_10282	Sec24 related gene family, member C (S. cerevisiae) (Sec24c), transcript variant 1, mRNA [NM_172596]	[NM_172596]
OG_10652	carboxypeptidase E (Cpe), mRNA [NM_013494]	[NM_013494]
OG_10260	cathepsin S (Ctss), mRNA [NM_021281]	[NM_021281]
OG_10652	carboxypeptidase E (Cpe), mRNA [NM_013494]	[NM_013494]
OG_11533	Fanconi anemia, complementation group I (Fanci), mRNA [NM_145946]	[NM_145946]
OG_10217	ATP citrate lyase (Acly), mRNA [NM_134037]	[NM_134037]
OG_10582	ubiquitin-like modifier activating enzyme 7 (Uba7), mRNA [NM_023738]	[NM_023738]
OG_11750	programmed cell death 2-like (Pdcd2l), mRNA [NM_026549]	[NM_026549]
OG_11919	calpain, small subunit 1 (Capns1), mRNA [NM_009795]	[NM_009795]
OG_11270	asparagine synthetase domain containing 1 (Asnsd1), mRNA [NM_133728]	[NM_133728]
OG_10028	regulator of G-protein signaling 3 (Rgs3), transcript variant 2, mRNA [NM_134257]	[NM_134257]
OG_10028	regulator of G-protein signaling 3 (Rgs3), transcript variant 2, mRNA [NM_134257]	[NM_134257]
OG_10028	regulator of G-protein signaling 3 (Rgs3), transcript variant 1, mRNA [NM_019492]	[NM_019492]
OG_10656	family with sequence similarity 108, member A (Fam108a), mRNA [NM_145421]	[NM_145421]
OG_10272	myosin, light polypeptide 6, alkali, smooth muscle and non-muscle (Myl6), mRNA [NM_010860]	[NM_010860]
OG_11312	inner centromere protein (Incenp), mRNA [NM_016692]	[NM_016692]
OG_11743	DNA segment, Chr 2, ERATO Doi 391, expressed (D2Ertd391e), mRNA [NM_145528]	[NM_145528]
OG_10594	ring finger protein 130 (Rnf130), mRNA [NM_021540]	[NM_021540]
OG_12064	FYVE, RhoGEF and PH domain containing 3 (Fgd3), mRNA [NM_015759]	[NM_015759]
OG_10100	phosphodiesterase 4A, cAMP specific (Pde4a), transcript variant 5, mRNA [NM_183408]	[NM_183408]
OG_10100	phosphodiesterase 4A, cAMP specific (Pde4a), transcript variant 5, mRNA [NM_183408]	[NM_183408]
OG_11467	corepressor interacting with RBPJ, 1 (Cir1), mRNA [NM_025854]	[NM_025854]
OG_10080	very low density lipoprotein receptor (Vldlr), transcript variant 1, mRNA [NM_013703]	[NM_013703]
OG_11940	ribonuclease H2, large subunit (Rnaseh2a), mRNA [NM_027187]	[NM_027187]
OG_11586	tripartite motif-containing 59 (Trim59), mRNA [NM_025863]	[NM_025863]
OG_10241	ephrin A1 (Efna1), transcript variant 1, mRNA [NM_010107]	[NM_010107]
OG_11545	tripartite motif-containing 24 (Trim24), mRNA [NM_145076]	[NM_145076]
OG_11898	solute carrier family 5, member 4a (Slc5a4a), mRNA [NM_133184]	[NM_133184]
OG_10040	carnitine palmitoyltransferase 1c (Cpt1c), mRNA [NM_153679]	[NM_153679]
OG_10881	CDGSH iron sulfur domain 1 (Cisd1), mRNA [NM_134007]	[NM_134007]
OG_11548	BRCA1 associated protein (Brap), mRNA [NM_028227]	[NM_028227]
OG_10071	3-hydroxy-3-methylglutaryl-Coenzyme A synthase 1 (Hmgcs1), mRNA [NM_145942]	[NM_145942]
OG_10559	SH3-binding domain glutamic acid-rich protein (Sh3bgr), mRNA [NM_015825]	[NM_015825]
OG_12013	mediator of RNA polymerase II transcription, subunit 6 homolog (yeast) (Med6), mRNA [NM_027213]	[NM_027213]
OG_12013	mediator of RNA polymerase II transcription, subunit 6 homolog (yeast) (Med6), mRNA [NM_027213]	[NM_027213]
OG_10039	nitric oxide synthase 3, endothelial cell (Nos3), mRNA [NM_008713]	[NM_008713]
OG_10558	transglutaminase 2, C polypeptide (Tgm2), mRNA [NM_009373]	[NM_009373]
OG_10012	DEAD (Asp-Glu-Ala-Asp) box polypeptide 19a (Ddx19a), mRNA [NM_007916]	[NM_007916]
OG_11458	protein inhibitor of activated STAT 4 (Pias4), mRNA [NM_021501]	[NM_021501]
OG_10122	ubiquitin-like, containing PHD and RING finger domains, 1 (Uhrf1), transcript variant 1, mRNA [NM_010931]	[NM_010931]
OG_10113	RasGEF domain family, member 1B (Rasgef1b), transcript variant 1, mRNA [NM_145839]	[NM_145839]
OG_10548	5'-nucleotidase, cytosolic III (Nt5c3), mRNA [NM_026004]	[NM_026004]
OG_10130	glycerol kinase (Gyk), transcript variant 1, mRNA [NM_008194]	[NM_008194]
OG_11706	retinoic acid induced 2 (Rai2), transcript variant 1, mRNA [NM_198409]	[NM_198409]
OG_11686	methyl-CpG binding domain protein 2 (Mbd2), mRNA [NM_010773]	[NM_010773]
OG_10180	vav 1 oncogene (Vav1), transcript variant 1, mRNA [NM_011691]	[NM_011691]
OG_11645	serine/threonine kinase 36 (fused homolog, Drosophila) (Stk36), mRNA [NM_175031]	[NM_175031]
OG_11299	paroxysmal nonkinesiogenic dyskinesia (Pnkd), transcript variant 2, mRNA [NM_025580]	[NM_025580]
OG_12085	mitochondrial ribosomal protein S14 (Mrps14), nuclear gene encoding mitochondrial protein, mRNA [NM_025474]	[NM_025474]
OG_11956	alkB, alkylation repair homolog 2 (E. coli) (Alkbh2), mRNA [NM_175016]	[NM_175016]
OG_10006	histocompatibility 2, Q region locus 10 (H2-Q10), mRNA [NM_010391]	[NM_010391]
OG_11810	transferrin (Trf), mRNA [NM_133977]	[NM_133977]
OG_11810	transferrin (Trf), mRNA [NM_133977]	[NM_133977]
OG_10752	cortactin (Cttn), mRNA [NM_007803]	[NM_007803]
OG_11514	transient receptor potential cation channel, subfamily M, member 6 (Trpm6), mRNA [NM_153417]	[NM_153417]
OG_11494	5',3'-nucleotidase, cytosolic (Nt5c), mRNA [NM_015807]	[NM_015807]
OG_10310	ubiquitin B (Ubb), mRNA [NM_011664]	[NM_011664]
OG_10040	carnitine palmitoyltransferase 1b, muscle (Cpt1b), nuclear gene encoding mitochondrial protein, mRNA [NM_009948]	[NM_009948]
OG_11776	cyclin F (Ccnf), mRNA [NM_007634]	[NM_007634]
OG_10097	protein phosphatase 1, catalytic subunit, alpha isoform (Ppp1ca), mRNA [NM_031868]	[NM_031868]
OG_10541	Rho GTPase activating protein 15 (Arhgap15), transcript variant 1, mRNA [NM_153820]	[NM_153820]
OG_10742	WD repeat and SOCS box-containing 2 (Wsb2), mRNA [NM_021539]	[NM_021539]
OG_10008	integrin alpha 7 (Itga7), mRNA [NM_008398]	[NM_008398]
OG_11532	GUF1 GTPase homolog (S. cerevisiae) (Guf1), mRNA [NM_172711]	[NM_172711]
OG_10839	calponin 3, acidic (Cnn3), mRNA [NM_028044]	[NM_028044]
OG_11360	Kruppel-like factor 7 (ubiquitous) (Klf7), mRNA [NM_033563]	[NM_033563]
OG_12057	forkhead box L2 (Foxl2), mRNA [NM_012020]	[NM_012020]
OG_10273	guanine nucleotide binding protein, alpha 12 (Gna12), mRNA [NM_010302]	[NM_010302]
OG_10380	phosphodiesterase 5A, cGMP-specific (Pde5a), mRNA [NM_153422]	[NM_153422]
OG_11725	RAD50 homolog (S. cerevisiae) (Rad50), mRNA [NM_009012]	[NM_009012]
OG_11359	exocyst complex component 4 (Exoc4), mRNA [NM_009148]	[NM_009148]
OG_11462	Ca2+-dependent activator protein for secretion 2 (Cadps2), mRNA [NM_153163]	[NM_153163]
OG_11770	amino-terminal enhancer of split (Aes), mRNA [NM_010347]	[NM_010347]
OG_10032	kinesin light chain 1 (Klc1), transcript variant a, mRNA [NM_008450]	[NM_008450]
OG_12000	vacuolar protein sorting 29 (S. pombe) (Vps29), mRNA [NM_019780]	[NM_019780]
OG_12000	vacuolar protein sorting 29 (S. pombe) (Vps29), mRNA [NM_019780]	[NM_019780]
OG_10634	peptidyl arginine deiminase, type VI (Padi6), mRNA [NM_153106]	[NM_153106]
OG_10007	EH-domain containing 1 (Ehd1), mRNA [NM_010119]	[NM_010119]
OG_11702	protein phosphatase 4, regulatory subunit 1 (Ppp4r1), transcript variant 1, mRNA [NM_146081]	[NM_146081]
OG_11289	coiled-coil domain containing 90B (Ccdc90b), transcript variant 1, mRNA [NM_025515]	[NM_025515]
OG_11455	angiomotin (Amot), mRNA [NM_153319]	[NM_153319]
OG_10175	secreted acidic cysteine rich glycoprotein (Sparc), mRNA [NM_009242]	[NM_009242]
OG_10175	secreted acidic cysteine rich glycoprotein (Sparc), mRNA [NM_009242]	[NM_009242]
OG_11553	ADP-dependent glucokinase (Adpgk), mRNA [NM_028121]	[NM_028121]
OG_10290	RELT-like 2 (Rell2), mRNA [NM_153793]	[NM_153793]
OG_10349	adenylate cyclase 5 (Adcy5), mRNA [NM_001012765]	[NM_001012765]
OG_12059	membrane-bound transcription factor peptidase, site 1 (Mbtps1), transcript variant 1, mRNA [NM_019709]	[NM_019709]
OG_10208	FCH domain only 1 (Fcho1), transcript variant 1, mRNA [NM_028715]	[NM_028715]
OG_10083	serine (or cysteine) peptidase inhibitor, clade B, member 6c (Serpinb6c), mRNA [NM_148942]	[NM_148942]
OG_11944	cytochrome b5 reductase 4 (Cyb5r4), mRNA [NM_024195]	[NM_024195]
OG_11509	zinc finger protein, multitype 1 (Zfpm1), mRNA [NM_009569]	[NM_009569]
OG_11519	zinc finger protein 454 (Zfp454), mRNA [NM_172794]	[NM_172794]
OG_11448	MAP kinase-activated protein kinase 5 (Mapkapk5), mRNA [NM_010765]	[NM_010765]
OG_11579	phospholipase D2 (Pld2), mRNA [NM_008876]	[NM_008876]
OG_10880	lethal, Chr 7, Rinchik 6 (l7Rn6), mRNA [NM_026304]	[NM_026304]
OG_11245	pleckstrin homology domain containing, family G (with RhoGef domain) member 2 (Plekhg2), transcript variant 1, mRNA [NM_138752]	[NM_138752]
OG_11795	AXL receptor tyrosine kinase (Axl), mRNA [NM_009465]	[NM_009465]
OG_11772	cysteine-rich secretory protein LCCL domain containing 2 (Crispld2), mRNA [NM_030209]	[NM_030209]
OG_11993	CD200 antigen (Cd200), mRNA [NM_010818]	[NM_010818]
OG_12074	thioredoxin-related transmembrane protein 2 (Tmx2), mRNA [NM_025868]	[NM_025868]
OG_10409	synemin, intermediate filament protein (Synm), transcript variant 1, mRNA [NM_201639]	[NM_201639]
OG_10409	synemin, intermediate filament protein (Synm), transcript variant 1, mRNA [NM_201639]	[NM_201639]
OG_10409	synemin, intermediate filament protein (Synm), transcript variant 3, mRNA [NM_183312]	[NM_183312]
OG_10893	ubiquitin-conjugating enzyme E2 variant 2 (Ube2v2), transcript variant 1, mRNA [NM_023585]	[NM_023585]
OG_11230	trafficking protein particle complex 1 (Trappc1), mRNA [NM_001024206]	[NM_001024206]
OG_10647	ATP-binding cassette, sub-family F (GCN20), member 1 (Abcf1), mRNA [NM_013854]	[NM_013854]
OG_11901	platelet-activating factor acetylhydrolase 2 (Pafah2), mRNA [NM_133880]	[NM_133880]
OG_10569	ectonucleotide pyrophosphatase/phosphodiesterase 1 (Enpp1), mRNA [NM_008813]	[NM_008813]
OG_11268	SIVA1, apoptosis-inducing factor (Siva1), transcript variant 1, mRNA [NM_013929]	[NM_013929]
OG_10324	PDZ and LIM domain 5 (Pdlim5), transcript variant 1, mRNA [NM_019808]	[NM_019808]
OG_11788	thymidine kinase 1 (Tk1), mRNA [NM_009387]	[NM_009387]
OG_11516	breast cancer anti-estrogen resistance 1 (Bcar1), mRNA [NM_009954]	[NM_009954]
OG_11556	glucagon receptor (Gcgr), mRNA [NM_008101]	[NM_008101]
OG_10239	stromal membrane-associated protein 1 (Smap1), mRNA [NM_028534]	[NM_028534]
OG_10040	carnitine palmitoyltransferase 1a, liver (Cpt1a), nuclear gene encoding mitochondrial protein, mRNA [NM_013495]	[NM_013495]
OG_11563	coiled-coil domain containing 134 (Ccdc134), mRNA [NM_172428]	[NM_172428]
OG_11741	chromodomain protein, Y chromosome-like 2 (Cdyl2), mRNA [NM_029441]	[NM_029441]
OG_11346	solute carrier family 35 (UDP-glucuronic acid/UDP-N-acetylgalactosamine dual transporter), member D1 (Slc35d1), mRNA [NM_177732]	[NM_177732]
OG_11985	CAP, adenylate cyclase-associated protein 1 (yeast) (Cap1), mRNA [NM_007598]	[NM_007598]
OG_11585	RIKEN cDNA 4833420G17 gene (4833420G17Rik), transcript variant 1, mRNA [NM_026127]	[NM_026127]
OG_10144	ral guanine nucleotide dissociation stimulator (Ralgds), transcript variant 3, mRNA [NM_009058]	[NM_009058]
OG_11713	aldehyde dehydrogenase 3 family, member B1 (Aldh3b1), mRNA [NM_026316]	[NM_026316]
OG_11515	minichromosome maintenance deficient 10 (S. cerevisiae) (Mcm10), mRNA [NM_027290]	[NM_027290]
OG_12058	retinol binding protein 1, cellular (Rbp1), mRNA [NM_011254]	[NM_011254]
OG_10041	H3 histone, family 3B (H3f3b), mRNA [NM_008211]	[NM_008211]
OG_10142	myosin VIIA (Myo7a), mRNA [NM_008663]	[NM_008663]
OG_11464	regulator of chromosome condensation 1 (Rcc1), mRNA [NM_133878]	[NM_133878]
OG_10774	ferredoxin 1 (Fdx1), nuclear gene encoding mitochondrial protein, mRNA [NM_007996]	[NM_007996]
OG_11569	cDNA sequence BC005764 (BC005764), mRNA [NM_181681]	[NM_181681]
OG_11265	solute carrier family 16 (monocarboxylic acid transporters), member 11 (Slc16a11), transcript variant 3, mRNA [NM_153081]	[NM_153081]
OG_11587	intraflagellar transport 74 homolog (Chlamydomonas) (Ift74), mRNA [NM_026319]	[NM_026319]
OG_10891	thymosin, beta 4, X chromosome (Tmsb4x), mRNA [NM_021278]	[NM_021278]
OG_11740	dysbindin (dystrobrevin binding protein 1) domain containing 2 (Dbndd2), transcript variant 2, mRNA [NM_026797]	[NM_026797]
OG_10281	transmembrane protein 41a (Tmem41a), mRNA [NM_025693]	[NM_025693]
OG_10256	ubiquitin-conjugating enzyme E2E 1, UBC4/5 homolog (yeast) (Ube2e1), mRNA [NM_009455]	[NM_009455]
OG_11983	heme oxygenase (decycling) 2 (Hmox2), transcript variant 2, mRNA [NM_010443]	[NM_010443]
OG_11949	nuclear autoantigenic sperm protein (histone-binding) (Nasp), transcript variant 2, mRNA [NM_016777]	[NM_016777]
OG_11913	microfibrillar-associated protein 2 (Mfap2), transcript variant 1, mRNA [NM_008546]	[NM_008546]
OG_11935	anti-Mullerian hormone (Amh), mRNA [NM_007445]	[NM_007445]
OG_10066	InaD-like (Drosophila) (Inadl), transcript variant 1, mRNA [NM_172696]	[NM_172696]
OG_10294	thrombospondin 3 (Thbs3), mRNA [NM_013691]	[NM_013691]
OG_11709	ubiquitin-conjugating enzyme E2L 3 (Ube2l3), mRNA [NM_009456]	[NM_009456]
OG_11506	protein kinase C, iota (Prkci), mRNA [NM_008857]	[NM_008857]
OG_12011	actin related protein 2/3 complex, subunit 3 (Arpc3), mRNA [NM_019824]	[NM_019824]
OG_11268	SIVA1, apoptosis-inducing factor (Siva1), transcript variant 1, mRNA [NM_013929]	[NM_013929]
OG_10204	hook homolog 2 (Drosophila) (Hook2), transcript variant 1, mRNA [NM_133255]	[NM_133255]
OG_11701	cytoglobin (Cygb), mRNA [NM_030206]	[NM_030206]
OG_11558	S100 calcium binding protein A11 (calgizzarin) (S100a11), mRNA [NM_016740]	[NM_016740]
OG_10079	hemopoietic cell kinase (Hck), mRNA [NM_010407]	[NM_010407]
OG_10550	G protein-coupled receptor 137B (Gpr137b), mRNA [NM_031999]	[NM_031999]
OG_10054	opioid receptor-like 1 (Oprl1), mRNA [NM_011012]	[NM_011012]
OG_11797	DNA cross-link repair 1C, PSO2 homolog (S. cerevisiae) (Dclre1c), transcript variant 2, mRNA [NM_175683]	[NM_175683]
OG_11988	actin related protein 2/3 complex, subunit 5-like (Arpc5l), mRNA [NM_028809]	[NM_028809]
OG_10319	tetraspanin 17 (Tspan17), mRNA [NM_028841]	[NM_028841]
OG_11917	complexin 2 (Cplx2), mRNA [NM_009946]	[NM_009946]
OG_10399	histone cluster 1, H3g (Hist1h3g), mRNA [NM_145073]	[NM_145073]
OG_10021	UDP-N-acetyl-alpha-D-galactosamine:polypeptide N-acetylgalactosaminyltransferase 12 (Galnt12), mRNA [NM_172693]	[NM_172693]
OG_11953	proline rich 13 (Prr13), mRNA [NM_025385]	[NM_025385]
OG_11474	phosphoserine phosphatase (Psph), mRNA [NM_133900]	[NM_133900]
OG_10235	cell cycle associated protein 1 (Caprin1), transcript variant 1, mRNA [NM_016739]	[NM_016739]
OG_11789	aldolase C, fructose-bisphosphate (Aldoc), mRNA [NM_009657]	[NM_009657]
OG_10201	tumor necrosis factor receptor superfamily, member 23 (Tnfrsf23), mRNA [NM_024290]	[NM_024290]
OG_10025	protease, serine, 8 (prostasin) (Prss8), mRNA [NM_133351]	[NM_133351]
OG_10056	nuclear receptor coactivator 3 (Ncoa3), mRNA [NM_008679]	[NM_008679]
OG_11491	neuron navigator 2 (Nav2), transcript variant 1, mRNA [NM_175272]	[NM_175272]
OG_10073	moesin (Msn), mRNA [NM_010833]	[NM_010833]
OG_10612	sirtuin 6 (silent mating type information regulation 2, homolog) 6 (S. cerevisiae) (Sirt6), transcript variant 1, mRNA [NM_181586]	[NM_181586]
OG_10189	bridging integrator 1 (Bin1), transcript variant 1, mRNA [NM_009668]	[NM_009668]
OG_11792	carnitine palmitoyltransferase 2 (Cpt2), nuclear gene encoding mitochondrial protein, mRNA [NM_009949]	[NM_009949]
OG_10403	discs, large homolog-associated protein 4 (Drosophila) (Dlgap4), transcript variant 1, mRNA [NM_146128]	[NM_146128]
OG_10316	F-box protein 8 (Fbxo8), mRNA [NM_015791]	[NM_015791]
OG_10409	synemin, intermediate filament protein (Synm), transcript variant 1, mRNA [NM_201639]	[NM_201639]
OG_11541	protein tyrosine phosphatase, non-receptor type 14 (Ptpn14), mRNA [NM_008976]	[NM_008976]
OG_10259	torsin family 3, member A (Tor3a), mRNA [NM_023141]	[NM_023141]
OG_10082	solute carrier family 20, member 2 (Slc20a2), mRNA [NM_011394]	[NM_011394]
OG_10090	copine I (Cpne1), transcript variant 1, mRNA [NM_170588]	[NM_170588]
OG_10826	RAS-related C3 botulinum substrate 1 (Rac1), mRNA [NM_009007]	[NM_009007]
OG_11649	phosphomevalonate kinase (Pmvk), transcript variant 1, mRNA [NM_026784]	[NM_026784]
OG_10011	heat shock protein 5 (Hspa5), transcript variant 2, mRNA [NM_022310]	[NM_022310]
OG_10256	ubiquitin-conjugating enzyme E2E 1, UBC4/5 homolog (yeast) (Ube2e1), mRNA [NM_009455]	[NM_009455]
OG_10261	RAB7, member RAS oncogene family-like 1 (Rab7l1), mRNA [NM_144875]	[NM_144875]
OG_11998	maestro (Mro), mRNA [NM_027741]	[NM_027741]
OG_10193	histone deacetylase 1 (Hdac1), mRNA [NM_008228]	[NM_008228]
OG_10097	protein phosphatase 1, catalytic subunit, gamma isoform (Ppp1cc), mRNA [NM_013636]	[NM_013636]
OG_10893	ubiquitin-conjugating enzyme E2 variant 2 (Ube2v2), transcript variant 1, mRNA [NM_023585]	[NM_023585]
OG_10187	cystathionine beta-synthase (Cbs), transcript variant 1, mRNA [NM_144855]	[NM_144855]
OG_10866	adaptor protein complex AP-2, mu1 (Ap2m1), mRNA [NM_009679]	[NM_009679]
OG_10900	branched chain aminotransferase 1, cytosolic (Bcat1), transcript variant 2, mRNA [NM_007532]	[NM_007532]
OG_10011	heat shock protein 2 (Hspa2), transcript variant 1, mRNA [NM_008301]	[NM_008301]
OG_10098	RAB7, member RAS oncogene family (Rab7), mRNA [NM_009005]	[NM_009005]
OG_10663	salvador homolog 1 (Drosophila) (Sav1), mRNA [NM_022028]	[NM_022028]
OG_10653	tribbles homolog 1 (Drosophila) (Trib1), mRNA [NM_144549]	[NM_144549]
OG_10217	ATP citrate lyase (Acly), mRNA [NM_134037]	[NM_134037]
OG_10619	interleukin-1 receptor-associated kinase 2 (Irak2), transcript variant 1, mRNA [NM_172161]	[NM_172161]
OG_11352	cytochrome P450, family 4, subfamily f, polypeptide 18 (Cyp4f18), mRNA [NM_024444]	[NM_024444]
OG_10126	transducin-like enhancer of split 2, homolog of Drosophila E(spl) (Tle2), mRNA [NM_019725]	[NM_019725]
OG_10595	roundabout homolog 2 (Drosophila) (Robo2), mRNA [NM_175549]	[NM_175549]
OG_10015	histone cluster 1, H2an (Hist1h2an), mRNA [NM_178184]	[NM_178184]
OG_10015	histone cluster 1, H2ak (Hist1h2ak), mRNA [NM_178183]	[NM_178183]
OG_10015	histone cluster 1, H2ah (Hist1h2ah), mRNA [NM_175659]	[NM_175659]
OG_10840	ArfGAP with FG repeats 1 (Agfg1), mRNA [NM_010472]	[NM_010472]
OG_11351	zinc finger protein 385B (Zfp385b), transcript variant 1, mRNA [NM_178723]	[NM_178723]
OG_10382	pecanex-like 2 (Drosophila) (Pcnxl2), transcript variant 2, mRNA [NM_175561]	[NM_175561]
OG_10887	cytochrome P450, family 39, subfamily a, polypeptide 1 (Cyp39a1), mRNA [NM_018887]	[NM_018887]
OG_11566	RecQ protein-like 4 (Recql4), mRNA [NM_058214]	[NM_058214]
OG_10319	tetraspanin 33 (Tspan33), mRNA [NM_146173]	[NM_146173]
OG_10005	sema domain, immunoglobulin domain (Ig), short basic domain, secreted, (semaphorin) 3E (Sema3e), mRNA [NM_011348]	[NM_011348]
OG_11576	exocyst complex component 8 (Exoc8), mRNA [NM_198103]	[NM_198103]
OG_10716	DnaJ (Hsp40) homolog, subfamily A, member 3 (Dnaja3), transcript variant 1, mRNA [NM_023646]	[NM_023646]
OG_10244	arrestin domain containing 2 (Arrdc2), mRNA [NM_027560]	[NM_027560]
OG_10016	myosin, heavy polypeptide 10, non-muscle (Myh10), mRNA [NM_175260]	[NM_175260]
OG_11263	differentially expressed in B16F10 1 (Deb1), mRNA [NM_026794]	[NM_026794]
OG_11899	scavenger receptor class B, member 1 (Scarb1), mRNA [NM_016741]	[NM_016741]
OG_10075	adenylate kinase 3-like 1 (Ak3l1), nuclear gene encoding mitochondrial protein, mRNA [NM_009647]	[NM_009647]
OG_10146	dynein cytoplasmic 1 intermediate chain 1 (Dync1i1), mRNA [NM_010063]	[NM_010063]
OG_11974	DNA segment, Chr 16, human D22S680E, expressed (D16H22S680E), mRNA [NM_138583]	[NM_138583]
OG_10807	annexin A1 (Anxa1), mRNA [NM_010730]	[NM_010730]
OG_10157	annexin A4 (Anxa4), mRNA [NM_013471]	[NM_013471]
OG_11762	TNF receptor-associated factor 5 (Traf5), mRNA [NM_011633]	[NM_011633]
OG_11497	ubiquitin-fold modifier 1 (Ufm1), mRNA [NM_026435]	[NM_026435]
OG_10639	ubiquitin specific peptidase 3 (Usp3), mRNA [NM_144937]	[NM_144937]
OG_10003	zinc finger protein 458 (Zfp458), mRNA [NM_001001152]	[NM_001001152]
OG_11502	melanoma antigen, family D, 2 (Maged2), mRNA [NM_030700]	[NM_030700]
OG_11644	formin-like 3 (Fmnl3), mRNA [NM_011711]	[NM_011711]
OG_10299	endoplasmic reticulum protein 27 (Erp27), mRNA [NM_026983]	[NM_026983]
OG_10618	phytanoyl-CoA dioxygenase domain containing 1 (Phyhd1), mRNA [NM_172267]	[NM_172267]
OG_10041	histone cluster 2, H3c1 (Hist2h3c1), mRNA [NM_178216]	[NM_178216]
OG_10161	synaptotagmin binding, cytoplasmic RNA interacting protein (Syncrip), transcript variant 1, mRNA [NM_019666]	[NM_019666]
OG_10272	myosin, light polypeptide 6, alkali, smooth muscle and non-muscle (Myl6), mRNA [NM_010860]	[NM_010860]
OG_11505	cysteine conjugate-beta lyase 1 (Ccbl1), mRNA [NM_172404]	[NM_172404]
OG_11564	leukocyte immunoglobulin-like receptor, subfamily B (with TM and ITIM domains), member 3 (Lilrb3), mRNA [NM_011095]	[NM_011095]
OG_10058	nudix (nucleoside diphosphate linked moiety X)-type motif 4 (Nudt4), mRNA [NM_027722]	[NM_027722]
OG_10049	mitogen-activated protein kinase kinase 4 (Map2k4), mRNA [NM_009157]	[NM_009157]
OG_10111	B-cell translocation gene 1, anti-proliferative (Btg1), mRNA [NM_007569]	[NM_007569]
OG_10119	ubiquitin specific peptidase 15 (Usp15), mRNA [NM_027604]	[NM_027604]
OG_10015	histone cluster 1, H2ag (Hist1h2ag), mRNA [NM_178186]	[NM_178186]
OG_10276	collagen, type XI, alpha 1 (Col11a1), mRNA [NM_007729]	[NM_007729]
OG_10808	prostaglandin D2 synthase (brain) (Ptgds), mRNA [NM_008963]	[NM_008963]
OG_11800	receptor (calcitonin) activity modifying protein 2 (Ramp2), mRNA [NM_019444]	[NM_019444]
OG_10033	fibroblast growth factor 8 (Fgf8), transcript variant 1, mRNA [NM_010205]	[NM_010205]
OG_11905	adenosine A1 receptor (Adora1), transcript variant 1, mRNA [NM_001008533]	[NM_001008533]
OG_10703	glutathione reductase (Gsr), mRNA [NM_010344]	[NM_010344]
OG_10744	protein phosphatase 1, regulatory (inhibitor) subunit 2 (Ppp1r2), mRNA [NM_025800]	[NM_025800]
OG_10682	twinfilin, actin-binding protein, homolog 2 (Drosophila) (Twf2), mRNA [NM_011876]	[NM_011876]
OG_11690	solute carrier family 30 (zinc transporter), member 4 (Slc30a4), mRNA [NM_011774]	[NM_011774]
OG_10066	InaD-like (Drosophila) (Inadl), transcript variant 4, mRNA [NM_001005787]	[NM_001005787]
OG_10000	collagen, type V, alpha 2 (Col5a2), mRNA [NM_007737]	[NM_007737]
OG_10359	leucine-rich repeats and immunoglobulin-like domains 1 (Lrig1), mRNA [NM_008377]	[NM_008377]
OG_11586	tripartite motif-containing 59 (Trim59), mRNA [NM_025863]	[NM_025863]
OG_10886	betaine-homocysteine methyltransferase (Bhmt), mRNA [NM_016668]	[NM_016668]
OG_10886	betaine-homocysteine methyltransferase (Bhmt), mRNA [NM_016668]	[NM_016668]
OG_10268	forkhead box P1 (Foxp1), mRNA [NM_053202]	[NM_053202]
OG_10350	ankyrin repeat domain 52 (Ankrd52), mRNA [NM_172790]	[NM_172790]
OG_11323	minichromosome maintenance deficient 8 (S. cerevisiae) (Mcm8), mRNA [NM_025676]	[NM_025676]
OG_11952	calcium-binding tyrosine-(Y)-phosphorylation regulated (fibrousheathin 2) (Cabyr), transcript variant 1, mRNA [NM_027687]	[NM_027687]
OG_10550	G protein-coupled receptor 137B (Gpr137b), mRNA [NM_031999]	[NM_031999]
OG_11769	testis-specific serine kinase 6 (Tssk6), mRNA [NM_032004]	[NM_032004]
OG_11322	TROVE domain family, member 2 (Trove2), mRNA [NM_013835]	[NM_013835]
OG_11784	UDP-N-acetyl-alpha-D-galactosamine:polypeptide N-acetylgalactosaminyltransferase-like 4 (Galntl4), mRNA [NM_173739]	[NM_173739]
OG_10630	RIKEN cDNA 9330176C04 gene (9330176C04Rik), mRNA [NM_175420]	[NM_175420]
OG_10539	phosphorylase kinase, gamma 2 (testis) (Phkg2), mRNA [NM_026888]	[NM_026888]
OG_11319	Rho GTPase activating protein 22 (Arhgap22), mRNA [NM_153800]	[NM_153800]
OG_10009	tubulin, alpha 1C (Tuba1c), mRNA [NM_009448]	[NM_009448]
OG_10848	histone cluster 1, H2bc (Hist1h2bc), mRNA [NM_023422]	[NM_023422]
OG_10850	serine incorporator 3 (Serinc3), mRNA [NM_012032]	[NM_012032]
OG_10359	leucine-rich repeats and immunoglobulin-like domains 1 (Lrig1), mRNA [NM_008377]	[NM_008377]
OG_10297	annexin A2 (Anxa2), mRNA [NM_007585]	[NM_007585]
OG_10293	nucleophosmin 1 (Npm1), mRNA [NM_008722]	[NM_008722]
OG_11547	G protein-coupled receptor 153 (Gpr153), mRNA [NM_178406]	[NM_178406]
OG_10214	platelet-activating factor acetylhydrolase, isoform 1b, subunit 1 (Pafah1b1), mRNA [NM_013625]	[NM_013625]
OG_11700	polymerase (DNA directed), theta (Polq), transcript variant 1, mRNA [NM_029977]	[NM_029977]
OG_10744	protein phosphatase 1, regulatory (inhibitor) subunit 2 (Ppp1r2), mRNA [NM_025800]	[NM_025800]
OG_10590	kelch-like 13 (Drosophila) (Klhl13), mRNA [NM_026167]	[NM_026167]
OG_11276	protease, serine, 35 (Prss35), mRNA [NM_178738]	[NM_178738]
OG_10607	tektin 1 (Tekt1), mRNA [NM_011569]	[NM_011569]
OG_11959	ubiquitin-conjugating enzyme E2B, RAD6 homology (S. cerevisiae) (Ube2b), mRNA [NM_009458]	[NM_009458]
OG_10858	phosphate cytidylyltransferase 2, ethanolamine (Pcyt2), mRNA [NM_024229]	[NM_024229]
OG_11259	CDK5 regulatory subunit associated protein 2 (Cdk5rap2), mRNA [NM_145990]	[NM_145990]
OG_10792	follicle stimulating hormone receptor (Fshr), mRNA [NM_013523]	[NM_013523]
OG_11260	transmembrane protein 132A (Tmem132a), mRNA [NM_133804]	[NM_133804]
OG_10153	cytohesin 4 (Cyth4), mRNA [NM_028195]	[NM_028195]
OG_10129	basic leucine zipper and W2 domains 1 (Bzw1), mRNA [NM_025824]	[NM_025824]
OG_11342	ankyrin repeat, family A (RFXANK-like), 2 (Ankra2), mRNA [NM_023472]	[NM_023472]
OG_10822	cAMP responsive element binding protein 1 (Creb1), transcript variant B, mRNA [NM_009952]	[NM_009952]
OG_10829	dipeptidylpeptidase 9 (Dpp9), mRNA [NM_172624]	[NM_172624]
OG_11940	ribonuclease H2, large subunit (Rnaseh2a), mRNA [NM_027187]	[NM_027187]
OG_10591	acid phosphatase-like 2 (Acpl2), mRNA [NM_153420]	[NM_153420]
OG_10312	pyruvate dehydrogenase complex, component X (Pdhx), nuclear gene encoding mitochondrial protein, mRNA [NM_175094]	[NM_175094]
OG_11443	adaptor-related protein complex 3, sigma 1 subunit (Ap3s1), mRNA [NM_009681]	[NM_009681]
OG_10235	cell cycle associated protein 1 (Caprin1), transcript variant 1, mRNA [NM_016739]	[NM_016739]
OG_11512	testis-specific kinase 2 (Tesk2), mRNA [NM_146151]	[NM_146151]
OG_10589	Cbp/p300-interacting transactivator, with Glu/Asp-rich carboxy-terminal domain, 2 (Cited2), mRNA [NM_010828]	[NM_010828]
OG_10204	hook homolog 2 (Drosophila) (Hook2), transcript variant 1, mRNA [NM_133255]	[NM_133255]
OG_10706	heterogeneous nuclear ribonucleoprotein D-like (Hnrpdl), mRNA [NM_016690]	[NM_016690]
OG_10086	myotubularin related protein 1 (Mtmr1), mRNA [NM_016985]	[NM_016985]
OG_11531	EF hand domain containing 1 (Efhd1), mRNA [NM_028889]	[NM_028889]
OG_10167	transmembrane protein 106B (Tmem106b), mRNA [NM_027992]	[NM_027992]
OG_10303	zinc finger, MYM domain containing 1 (Zmym1), mRNA [NM_026670]	[NM_026670]
OG_11650	small nuclear ribonucleoprotein 25 (U11/U12) (Snrnp25), mRNA [NM_030093]	[NM_030093]
OG_11633	StAR-related lipid transfer (START) domain containing 5 (Stard5), mRNA [NM_023377]	[NM_023377]
OG_10000	collagen, type I, alpha 1 (Col1a1), mRNA [NM_007742]	[NM_007742]
OG_11887	isocitrate dehydrogenase 2 (NADP+), mitochondrial (Idh2), nuclear gene encoding mitochondrial protein, mRNA [NM_173011]	[NM_173011]
OG_10685	ninein-like (Ninl), mRNA [NM_207204]	[NM_207204]
OG_10124	calcium channel, voltage-dependent, P/Q type, alpha 1A subunit (Cacna1a), mRNA [NM_007578]	[NM_007578]
OG_10589	Cbp/p300-interacting transactivator, with Glu/Asp-rich carboxy-terminal domain, 2 (Cited2), mRNA [NM_010828]	[NM_010828]
OG_10530	cyclin-dependent kinase 5 (Cdk5), mRNA [NM_007668]	[NM_007668]
OG_10242	tropomyosin 2, beta (Tpm2), mRNA [NM_009416]	[NM_009416]
OG_10399	histone cluster 1, H3i (Hist1h3i), mRNA [NM_178207]	[NM_178207]
OG_10156	mitogen-activated protein kinase 3 (Mapk3), mRNA [NM_011952]	[NM_011952]
OG_10159	casein kinase 1, epsilon (Csnk1e), mRNA [NM_013767]	[NM_013767]
OG_10303	zinc finger, MYM-type 3 (Zmym3), mRNA [NM_019831]	[NM_019831]
OG_10052	Rho guanine nucleotide exchange factor (GEF) 3 (Arhgef3), mRNA [NM_027871]	[NM_027871]
OG_10544	akirin 1 (Akirin1), mRNA [NM_023423]	[NM_023423]
OG_10285	karyopherin (importin) alpha 3 (Kpna3), mRNA [NM_008466]	[NM_008466]
OG_10675	influenza virus NS1A binding protein (Ivns1abp), transcript variant 2, mRNA [NM_054102]	[NM_054102]
OG_11919	calpain, small subunit 1 (Capns1), mRNA [NM_009795]	[NM_009795]
OG_10760	rho/rac guanine nucleotide exchange factor (GEF) 2 (Arhgef2), mRNA [NM_008487]	[NM_008487]
OG_10226	SEC14-like 1 (S. cerevisiae) (Sec14l1), transcript variant 1, mRNA [NM_028777]	[NM_028777]
OG_11796	transmembrane protein 25 (Tmem25), mRNA [NM_027865]	[NM_027865]
OG_11928	caveolin 1, caveolae protein (Cav1), mRNA [NM_007616]	[NM_007616]
OG_10779	nuclear receptor subfamily 2, group F, member 2 (Nr2f2), transcript variant 1, mRNA [NM_009697]	[NM_009697]
OG_10671	coiled-coil domain containing 80 (Ccdc80), mRNA [NM_026439]	[NM_026439]
OG_10587	phosphatidic acid phosphatase type 2C (Ppap2c), mRNA [NM_015817]	[NM_015817]
OG_10043	MAD homolog 9 (Drosophila) (Smad9), mRNA [NM_019483]	[NM_019483]
OG_11698	myeloblastosis oncogene-like 2 (Mybl2), mRNA [NM_008652]	[NM_008652]
OG_10839	calponin 3, acidic (Cnn3), mRNA [NM_028044]	[NM_028044]
OG_10233	fibronectin 1 (Fn1), mRNA [NM_010233]	[NM_010233]
OG_10898	DDB1 and CUL4 associated factor 11 (Dcaf11), mRNA [NM_133734]	[NM_133734]
OG_11343	microtubule associated monoxygenase, calponin and LIM domain containing 1 (Mical1), transcript variant 1, mRNA [NM_138315]	[NM_138315]
OG_11908	tuftelin 1 (Tuft1), mRNA [NM_011656]	[NM_011656]
OG_11305	nuclear receptor coactivator 1 (Ncoa1), mRNA [NM_010881]	[NM_010881]
OG_10571	von Willebrand factor A domain containing 5A (Vwa5a), mRNA [NM_172767]	[NM_172767]
OG_10815	ATPase, H+ transporting, lysosomal V1 subunit A (Atp6v1a), mRNA [NM_007508]	[NM_007508]
OG_10091	ankyrin 2, brain (Ank2), transcript variant 2, mRNA [NM_178655]	[NM_178655]
OG_10555	histone cluster 2, H2aa2 (Hist2h2aa2), mRNA [NM_178212]	[NM_178212]
OG_11948	tektin 2 (Tekt2), mRNA [NM_011902]	[NM_011902]
OG_10607	tektin 1 (Tekt1), mRNA [NM_011569]	[NM_011569]
OG_10576	GDP-mannose pyrophosphorylase A (Gmppa), mRNA [NM_133708]	[NM_133708]
OG_12075	activating signal cointegrator 1 complex subunit 2 (Ascc2), mRNA [NM_029291]	[NM_029291]
OG_10305	LUC7-like 2 (S. cerevisiae) (Luc7l2), mRNA [NM_138680]	[NM_138680]
OG_10385	olfactory receptor 544 (Olfr544), mRNA [NM_020289]	[NM_020289]
OG_10862	DAZ associated protein 2 (Dazap2), mRNA [NM_011873]	[NM_011873]
OG_10294	thrombospondin 3 (Thbs3), mRNA [NM_013691]	[NM_013691]
OG_10593	RIKEN cDNA 8030462N17 gene (8030462N17Rik), mRNA [NM_178670]	[NM_178670]
OG_10245	ubiquitin-conjugating enzyme E2D 2 (Ube2d2), mRNA [NM_019912]	[NM_019912]
OG_10774	ferredoxin 1 (Fdx1), nuclear gene encoding mitochondrial protein, mRNA [NM_007996]	[NM_007996]
OG_11920	caldesmon 1 (Cald1), mRNA [NM_145575]	[NM_145575]
OG_10035	ribosomal protein S6 kinase polypeptide 1 (Rps6ka1), mRNA [NM_009097]	[NM_009097]
OG_10279	acyl-Coenzyme A binding domain containing 4 (Acbd4), transcript variant 1, mRNA [NM_025988]	[NM_025988]
OG_10092	PHD finger protein 15 (Phf15), mRNA [NM_199299]	[NM_199299]
OG_11971	folliculin (Flcn), mRNA [NM_146018]	[NM_146018]
OG_11356	odd Oz/ten-m homolog 4 (Drosophila) (Odz4), mRNA [NM_011858]	[NM_011858]
OG_10566	ER lipid raft associated 1 (Erlin1), transcript variant 1, mRNA [NM_145502]	[NM_145502]
OG_12081	transgelin 2 (Tagln2), mRNA [NM_178598]	[NM_178598]
OG_10124	calcium channel, voltage-dependent, P/Q type, alpha 1A subunit (Cacna1a), mRNA [NM_007578]	[NM_007578]
OG_11697	poly (ADP-ribose) polymerase family, member 9 (Parp9), mRNA [NM_030253]	[NM_030253]
OG_10819	nuclear receptor subfamily 5, group A, member 2 (Nr5a2), transcript variant 1, mRNA [NM_030676]	[NM_030676]
OG_10005	sema domain, immunoglobulin domain (Ig), short basic domain, secreted, (semaphorin) 3C (Sema3c), mRNA [NM_013657]	[NM_013657]
OG_10310	ubiquitin C (Ubc), mRNA [NM_019639]	[NM_019639]
OG_12079	WD repeat domain 55 (Wdr55), mRNA [NM_026464]	[NM_026464]
OG_12084	tumor necrosis factor alpha induced protein 6 (Tnfaip6), mRNA [NM_009398]	[NM_009398]
OG_10298	peroxiredoxin 1 (Prdx1), mRNA [NM_011034]	[NM_011034]
OG_10734	dihydropyrimidinase-like 4 (Dpysl4), mRNA [NM_011993]	[NM_011993]
OG_10656	family with sequence similarity 108, member A (Fam108a), mRNA [NM_145421]	[NM_145421]
OG_11917	complexin 2 (Cplx2), mRNA [NM_009946]	[NM_009946]
OG_10762	S100 calcium binding protein A16 (S100a16), mRNA [NM_026416]	[NM_026416]
OG_11484	serum response factor (Srf), mRNA [NM_020493]	[NM_020493]
OG_11945	cyclin-dependent kinase-like 2 (CDC2-related kinase) (Cdkl2), transcript variant 1, mRNA [NM_016912]	[NM_016912]
OG_10146	dynein cytoplasmic 1 intermediate chain 1 (Dync1i1), mRNA [NM_010063]	[NM_010063]
OG_10655	adenosine deaminase, RNA-specific, B1 (Adarb1), transcript variant 2, mRNA [NM_001024837]	[NM_001024837]
OG_11482	sortilin-related receptor, LDLR class A repeats-containing (Sorl1), mRNA [NM_011436]	[NM_011436]
OG_11529	Indian hedgehog (Ihh), mRNA [NM_010544]	[NM_010544]
OG_10262	mitogen-activated protein kinase kinase 2 (Map2k2), mRNA [NM_023138]	[NM_023138]
OG_10144	ral guanine nucleotide dissociation stimulator (Ralgds), transcript variant 3, mRNA [NM_009058]	[NM_009058]
OG_11779	CD320 antigen (Cd320), mRNA [NM_019421]	[NM_019421]
OG_11779	CD320 antigen (Cd320), mRNA [NM_019421]	[NM_019421]
OG_11355	epidermal growth factor receptor pathway substrate 8 (Eps8), mRNA [NM_007945]	[NM_007945]
OG_10079	lymphocyte protein tyrosine kinase (Lck), transcript variant 2, mRNA [NM_010693]	[NM_010693]
OG_11984	vacuolar protein sorting 24 (yeast) (Vps24), mRNA [NM_025783]	[NM_025783]
OG_11577	prenylcysteine oxidase 1 (Pcyox1), mRNA [NM_025823]	[NM_025823]
OG_11257	synaptotagmin-like 3 (Sytl3), transcript variant 1, mRNA [NM_031395]	[NM_031395]
OG_11479	angiopoietin 1 (Angpt1), mRNA [NM_009640]	[NM_009640]
OG_10039	nitric oxide synthase 2, inducible (Nos2), mRNA [NM_010927]	[NM_010927]
OG_10162	leprecan 1 (Lepre1), transcript variant 1, mRNA [NM_019782]	[NM_019782]
OG_10103	replication factor C (activator 1) 4 (Rfc4), mRNA [NM_145480]	[NM_145480]
OG_10103	replication factor C (activator 1) 4 (Rfc4), mRNA [NM_145480]	[NM_145480]
OG_10679	RIKEN cDNA A530082C11 gene (A530082C11Rik), mRNA [NM_177186]	[NM_177186]
OG_10876	TSC22 domain family, member 1 (Tsc22d1), transcript variant 2, mRNA [NM_009366]	[NM_009366]
OG_10118	KDEL (Lys-Asp-Glu-Leu) containing 1 (Kdelc1), mRNA [NM_023645]	[NM_023645]
OG_11448	MAP kinase-activated protein kinase 5 (Mapkapk5), mRNA [NM_010765]	[NM_010765]
OG_11347	phosphatidylinositol transfer protein, alpha (Pitpna), mRNA [NM_008850]	[NM_008850]
OG_11768	poliovirus receptor-related 2 (Pvrl2), transcript variant 1, mRNA [NM_008990]	[NM_008990]
OG_10137	signal peptide, CUB domain, EGF-like 3 (Scube3), mRNA [NM_001004366]	[NM_001004366]
OG_10080	low density lipoprotein receptor (Ldlr), mRNA [NM_010700]	[NM_010700]
OG_11236	activation-induced cytidine deaminase (Aicda), mRNA [NM_009645]	[NM_009645]
OG_11356	odd Oz/ten-m homolog 4 (Drosophila) (Odz4), mRNA [NM_011858]	[NM_011858]
OG_10815	ATPase, H+ transporting, lysosomal V1 subunit A (Atp6v1a), mRNA [NM_007508]	[NM_007508]
OG_10671	coiled-coil domain containing 80 (Ccdc80), mRNA [NM_026439]	[NM_026439]
OG_10144	ral guanine nucleotide dissociation stimulator,-like 1 (Rgl1), mRNA [NM_016846]	[NM_016846]
OG_12056	Ras homolog enriched in brain (Rheb), mRNA [NM_053075]	[NM_053075]
OG_10288	Rho GTPase activating protein 26 (Arhgap26), mRNA [NM_175164]	[NM_175164]
OG_10812	transmembrane 7 superfamily member 2 (Tm7sf2), mRNA [NM_028454]	[NM_028454]
OG_10017	malic enzyme 1, NADP(+)-dependent, cytosolic (Me1), mRNA [NM_008615]	[NM_008615]
OG_11754	nucleoporin 155 (Nup155), mRNA [NM_133227]	[NM_133227]
OG_10573	cornichon homolog 2 (Drosophila) (Cnih2), mRNA [NM_009920]	[NM_009920]
OG_10631	synaptosomal-associated protein 29 (Snap29), mRNA [NM_023348]	[NM_023348]
OG_10533	RAB8A, member RAS oncogene family (Rab8a), mRNA [NM_023126]	[NM_023126]
OG_10080	very low density lipoprotein receptor (Vldlr), transcript variant 1, mRNA [NM_013703]	[NM_013703]
OG_10638	cAMP responsive element binding protein 3-like 3 (Creb3l3), mRNA [NM_145365]	[NM_145365]
OG_11449	abhydrolase domain containing 5 (Abhd5), mRNA [NM_026179]	[NM_026179]
OG_10025	transmembrane protease, serine 13 (Tmprss13), mRNA [NM_001013373]	[NM_001013373]
OG_11912	osteoclast stimulating factor 1 (Ostf1), mRNA [NM_017375]	[NM_017375]
OG_10394	ubiquitin specific peptidase 33 (Usp33), transcript variant 1, mRNA [NM_133247]	[NM_133247]
OG_10800	zinc finger, AN1-type domain 5 (Zfand5), mRNA [NM_009551]	[NM_009551]
OG_10683	aldehyde dehydrogenase family 3, subfamily A2 (Aldh3a2), mRNA [NM_007437]	[NM_007437]
OG_10278	interleukin 10 receptor, beta (Il10rb), mRNA [NM_008349]	[NM_008349]
OG_10111	B-cell translocation gene 1, anti-proliferative (Btg1), mRNA [NM_007569]	[NM_007569]
OG_10744	protein phosphatase 1, regulatory (inhibitor) subunit 2 (Ppp1r2), mRNA [NM_025800]	[NM_025800]
OG_11913	microfibrillar-associated protein 2 (Mfap2), transcript variant 1, mRNA [NM_008546]	[NM_008546]
OG_10302	LIM domain containing 2 (Limd2), mRNA [NM_172397]	[NM_172397]
OG_10892	purinergic receptor P2X, ligand-gated ion channel 4 (P2rx4), mRNA [NM_011026]	[NM_011026]
OG_10301	crystallin, zeta (quinone reductase)-like 1 (Cryzl1), mRNA [NM_133679]	[NM_133679]
OG_11972	MAP kinase-interacting serine/threonine kinase 1 (Mknk1), mRNA [NM_021461]	[NM_021461]
OG_10612	sirtuin 6 (silent mating type information regulation 2, homolog) 6 (S. cerevisiae) (Sirt6), transcript variant 1, mRNA [NM_181586]	[NM_181586]
OG_10033	fibroblast growth factor 18 (Fgf18), mRNA [NM_008005]	[NM_008005]
OG_10105	protein tyrosine phosphatase, receptor type, D (Ptprd), transcript variant b, mRNA [NM_011211]	[NM_011211]
OG_10105	protein tyrosine phosphatase, receptor type, E (Ptpre), mRNA [NM_011212]	[NM_011212]
OG_10137	signal peptide, CUB domain, EGF-like 2 (Scube2), mRNA [NM_020052]	[NM_020052]
OG_11947	coiled-coil domain containing 52 (Ccdc52), mRNA [NM_144550]	[NM_144550]
OG_11345	SWI/SNF related, matrix associated, actin dependent regulator of chromatin, subfamily a, member 1 (Smarca1), mRNA [NM_053123]	[NM_053123]
OG_10764	S-adenosylhomocysteine hydrolase-like 2 (Ahcyl2), mRNA [NM_021414]	[NM_021414]
OG_10137	signal peptide, CUB domain, EGF-like 1 (Scube1), mRNA [NM_022723]	[NM_022723]
OG_11451	E2F transcription factor 1 (E2f1), mRNA [NM_007891]	[NM_007891]
OG_11748	pleckstrin homology domain-containing, family A (phosphoinositide binding specific) member 3 (Plekha3), mRNA [NM_031256]	[NM_031256]
OG_11576	exocyst complex component 8 (Exoc8), mRNA [NM_198103]	[NM_198103]
OG_11886	follistatin (Fst), mRNA [NM_008046]	[NM_008046]
OG_10218	aryl hydrocarbon receptor nuclear translocator-like (Arntl), mRNA [NM_007489]	[NM_007489]
OG_10377	tenascin C (Tnc), mRNA [NM_011607]	[NM_011607]
OG_11517	leucine rich repeat containing 2 (Lrrc2), mRNA [NM_028838]	[NM_028838]
OG_11453	proline/serine-rich coiled-coil 1 (Psrc1), mRNA [NM_019976]	[NM_019976]
OG_11532	GUF1 GTPase homolog (S. cerevisiae) (Guf1), mRNA [NM_172711]	[NM_172711]
OG_10778	ATPase, H+ transporting, lysosomal V1 subunit C1 (Atp6v1c1), mRNA [NM_025494]	[NM_025494]
OG_10664	RIKEN cDNA 4933403F05 gene (4933403F05Rik), mRNA [NM_153794]	[NM_153794]
OG_10379	ariadne homolog 2 (Drosophila) (Arih2), mRNA [NM_011790]	[NM_011790]
OG_10273	guanine nucleotide binding protein, alpha 13 (Gna13), mRNA [NM_010303]	[NM_010303]
OG_10168	transmembrane and tetratricopeptide repeat containing 1 (Tmtc1), mRNA [NM_198967]	[NM_198967]
OG_10091	ankyrin 3, epithelial (Ank3), transcript variant 2, mRNA [NM_146005]	[NM_146005]
OG_11238	mitogen-activated protein kinase kinase kinase 2 (Map3k2), mRNA [NM_011946]	[NM_011946]
OG_10350	ankyrin repeat domain 28 (Ankrd28), mRNA [NM_001024604]	[NM_001024604]
OG_10866	adaptor protein complex AP-2, mu1 (Ap2m1), mRNA [NM_009679]	[NM_009679]
OG_11327	Ssu72 RNA polymerase II CTD phosphatase homolog (yeast) (Ssu72), mRNA [NM_026899]	[NM_026899]
OG_10248	F-box and leucine-rich repeat protein 3 (Fbxl3), mRNA [NM_015822]	[NM_015822]
OG_11803	Dicer1, Dcr-1 homolog (Drosophila) (Dicer1), mRNA [NM_148948]	[NM_148948]
OG_10689	inositol polyphosphate-1-phosphatase (Inpp1), mRNA [NM_008384]	[NM_008384]
OG_11729	matrix metallopeptidase 11 (Mmp11), mRNA [NM_008606]	[NM_008606]
OG_10803	butyrylcholinesterase (Bche), mRNA [NM_009738]	[NM_009738]
OG_11666	tripartite motif-containing 34 (Trim34), mRNA [NM_030684]	[NM_030684]
OG_10052	neuroepithelial cell transforming gene 1 (Net1), transcript variant 1, mRNA [NM_019671]	[NM_019671]
OG_10585	protein kinase C, alpha (Prkca), mRNA [NM_011101]	[NM_011101]
OG_10153	cytohesin 2 (Cyth2), transcript variant 1, mRNA [NM_011181]	[NM_011181]
OG_12001	integrin beta 1 binding protein 1 (Itgb1bp1), mRNA [NM_008403]	[NM_008403]
OG_10314	spermine oxidase (Smox), mRNA [NM_145533]	[NM_145533]
OG_10313	RIKEN cDNA 2900073G15 gene (2900073G15Rik), mRNA [NM_026064]	[NM_026064]
OG_11487	tetratricopeptide repeat domain 39C (Ttc39c), mRNA [NM_028341]	[NM_028341]
OG_11521	kelch-like 28 (Drosophila) (Klhl28), mRNA [NM_025707]	[NM_025707]
OG_10337	metallothionein 1 (Mt1), mRNA [NM_013602]	[NM_013602]
OG_11481	sorting nexin 13 (Snx13), mRNA [NM_001014973]	[NM_001014973]
OG_10261	RAB7, member RAS oncogene family-like 1 (Rab7l1), mRNA [NM_144875]	[NM_144875]
OG_10024	proteasome (prosome, macropain) 26S subunit, ATPase, 6 (Psmc6), mRNA [NM_025959]	[NM_025959]
OG_10797	ubiquitin-like 3 (Ubl3), mRNA [NM_011908]	[NM_011908]
OG_10762	S100 calcium binding protein A16 (S100a16), mRNA [NM_026416]	[NM_026416]
OG_11437	sorting nexin 4 (Snx4), mRNA [NM_080557]	[NM_080557]
OG_10077	coronin, actin binding protein 1C (Coro1c), mRNA [NM_011779]	[NM_011779]
OG_11505	cysteine conjugate-beta lyase 1 (Ccbl1), mRNA [NM_172404]	[NM_172404]
OG_11998	maestro (Mro), mRNA [NM_027741]	[NM_027741]
OG_10107	DEAH (Asp-Glu-Ala-His) box polypeptide 29 (Dhx29), mRNA [NM_172594]	[NM_172594]
OG_10259	torsin family 3, member A (Tor3a), mRNA [NM_023141]	[NM_023141]
OG_11936	RAB interacting factor (Rabif), mRNA [NM_145510]	[NM_145510]
OG_11663	potassium channel tetramerisation domain containing 12 (Kctd12), mRNA [NM_177715]	[NM_177715]
OG_10298	peroxiredoxin 1 (Prdx1), mRNA [NM_011034]	[NM_011034]
OG_10009	tubulin, alpha 8 (Tuba8), mRNA [NM_017379]	[NM_017379]
OG_10807	annexin A1 (Anxa1), mRNA [NM_010730]	[NM_010730]
OG_11891	tyrosine 3-monooxygenase/tryptophan 5-monooxygenase activation protein, zeta polypeptide (Ywhaz), mRNA [NM_011740]	[NM_011740]
OG_11794	sarcosine dehydrogenase (Sardh), nuclear gene encoding mitochondrial protein, mRNA [NM_138665]	[NM_138665]
OG_10564	Rho-guanine nucleotide exchange factor (Rgnef), mRNA [NM_012026]	[NM_012026]
OG_11305	nuclear receptor coactivator 1 (Ncoa1), mRNA [NM_010881]	[NM_010881]
OG_10114	ras homolog gene family, member f (Rhof), mRNA [NM_175092]	[NM_175092]
OG_10781	ATP-binding cassette, sub-family F (GCN20), member 3 (Abcf3), mRNA [NM_013852]	[NM_013852]
OG_10900	branched chain aminotransferase 1, cytosolic (Bcat1), transcript variant 2, mRNA [NM_007532]	[NM_007532]
OG_10193	histone deacetylase 1 (Hdac1), mRNA [NM_008228]	[NM_008228]
OG_10608	fatty acid desaturase 2 (Fads2), mRNA [NM_019699]	[NM_019699]
OG_11305	nuclear receptor coactivator 1 (Ncoa1), mRNA [NM_010881]	[NM_010881]
OG_10048	protocadherin 18 (Pcdh18), mRNA [NM_130448]	[NM_130448]
OG_11944	cytochrome b5 reductase 4 (Cyb5r4), mRNA [NM_024195]	[NM_024195]
OG_11686	methyl-CpG binding domain protein 2 (Mbd2), mRNA [NM_010773]	[NM_010773]
OG_10870	GrpE-like 2, mitochondrial (Grpel2), nuclear gene encoding mitochondrial protein, mRNA [NM_021296]	[NM_021296]
OG_11798	leucine rich repeat transmembrane neuronal 3 (Lrrtm3), mRNA [NM_178678]	[NM_178678]
OG_10542	ets variant gene 1 (Etv1), transcript variant 1, mRNA [NM_007960]	[NM_007960]
OG_11728	otoferlin (Otof), transcript variant 2, mRNA [NM_031875]	[NM_031875]
OG_10315	purine-nucleoside phosphorylase 1 (Pnp1), mRNA [NM_013632]	[NM_013632]
OG_10117	retinol dehydrogenase 5 (Rdh5), mRNA [NM_134006]	[NM_134006]
OG_11938	insulin-like growth factor binding protein 6 (Igfbp6), mRNA [NM_008344]	[NM_008344]
OG_11982	WDYHV motif containing 1 (Wdyhv1), mRNA [NM_029734]	[NM_029734]

## Sheet: Cow
OrthoMCL	Gene ID [Acc #]	Genebank
OG_12057	forkhead box L2 (FOXL2)	NM_001031750
OG_11345	PREDICTED: similar to SWI/SNF related matrix associated actin dependent regulator of chromatin subfamily A member 5 (SWI/SNF-related matrix-associated actin-dependent regulator of chromatin A5) (Sucrose nonfermenting protein 2 homolog)...	XM_864313
OG_10793	vimentin (VIM)	NM_173969
OG_11584	similar to Homo sapiens mesoderm specific transcript homolog (mouse) (MEST), transcript variant 1	XM_591933
OG_11973	similar to Homo sapiens nudix (nucleoside diphosphate linked moiety X)-type motif 21 (NUDT21)	NM_001035331
OG_11937	similar to Homo sapiens chromosome 1 open reading frame 198 (C1orf198)	NM_001040592
OG_12014	similar to Homo sapiens centromere protein H (CENPH)	NM_001034236
OG_11504	similar to Homo sapiens S100 calcium binding protein A1 (S100A1)	XM_607166
OG_10774	ferredoxin 1 (FDX1)	NM_181011
OG_11478	similar to Homo sapiens zinc finger protein 143 (ZNF143)	XM_612584
OG_11314	similar to Homo sapiens hypothetical protein FLJ32312 (FLJ32312)	XM_866656
OG_11728	similar to Homo sapiens dysferlin, limb girdle muscular dystrophy 2B (autosomal recessive) (DYSF)	XM_584897
OG_10008	PREDICTED: similar to Integrin alpha-6 precursor (VLA-6) (CD49f) (LOC535043)	XM_615021
OG_11686	similar to Homo sapiens methyl-CpG binding domain protein 2 (MBD2), transcript variant 1	XM_588430
OG_10581	similar to Homo sapiens homeobox C6 (HOXC6), transcript variant 1	XM_864696
OG_11940	similar to Homo sapiens ribonuclease H2, large subunit (RNASEH2A)	NM_001038534
OG_11255	similar to Homo sapiens helicase, lymphoid-specific (HELLS)	XM_873862
OG_10533	PREDICTED: similar to Ras-related protein Rab-8B (LOC614242)	XM_865663
OG_11522	similar to Homo sapiens sphingosine-1-phosphate phosphotase 2 (SGPP2)	XM_602981
OG_11703	similar to Homo sapiens protein kinase C, delta binding protein (PRKCDBP)	XM_587321
OG_10220	similar to Homo sapiens vaccinia related kinase 3 (VRK3), transcript variant 1	XM_882680
OG_10719	similar to Homo sapiens SEC14 and spectrin domains 1 (SESTD1)	XM_589631
OG_10054	similar to Homo sapiens tachykinin receptor 1 (TACR1), transcript variant long	XM_607585
OG_10273	similar to Homo sapiens guanine nucleotide binding protein (G protein) alpha 12 (GNA12)	XM_593131
OG_10133	similar to Homo sapiens enolase 2 (gamma, neuronal) (ENO2)	XM_864856
OG_10056	PREDICTED: similar to Nuclear receptor coactivator 3 (NCoA-3) (Thyroid hormone receptor activator molecule 1) (TRAM-1) (ACTR) (Receptor-associated coactivator 3) (RAC-3) (Amplified in breast cancer-1 protein) (AIB-1) (Steroid receptor...	XM_602010
OG_10729	similar to Homo sapiens vesicle amine transport protein 1 homolog (T californica) (VAT1)	XM_587873
OG_10627	similar to Homo sapiens SET domain containing (lysine methyltransferase) 8 (SETD8)	XM_611754
OG_10547	similar to Homo sapiens protein disulfide isomerase family A, member 6 (PDIA6)	XM_874882
OG_10653	similar to Homo sapiens tribbles homolog 1 (Drosophila) (TRIB1)	XM_600128
OG_10122	similar to Homo sapiens ubiquitin-like, containing PHD and RING finger domains, 2 (UHRF2), transcript variant 2	XM_864841
OG_10879	similar to Homo sapiens splicing factor, arginine/serine-rich 7, 35kDa (SFRS7), transcript variant 2	NM_001034277
OG_10093	similar to Homo sapiens DnaJ (Hsp40) homolog, subfamily B, member 4 (DNAJB4)	XM_615425
OG_11485	similar to Homo sapiens RAB30, member RAS oncogene family (RAB30)	XM_612199
OG_12056	similar to Homo sapiens Ras homolog enriched in brain (RHEB)	NM_001031764
OG_10108	similar to Homo sapiens L-3-hydroxyacyl-Coenzyme A dehydrogenase, short chain (HADHSC), nuclear gene encoding mitochondrial protein	XM_611961
OG_11955	similar to Homo sapiens tubulin, gamma 2 (TUBG2)	NM_001037615
OG_11273	similar to Homo sapiens formin binding protein 4 (FNBP4)	XM_869937
OG_11679	similar to Homo sapiens coiled-coil domain containing 82 (CCDC82)	XM_589002
OG_10258	similar to Homo sapiens SMAD specific E3 ubiquitin protein ligase 2 (SMURF2)	XM_613331
OG_11784	similar to Homo sapiens UDP-N-acetyl-alpha-D-galactosamine:polypeptide N-acetylgalactosaminyltransferase 9 (GalNAc-T9) (GALNT9)	XM_581149
OG_10332	similar to Homo sapiens dedicator of cytokinesis 5 (DOCK5)	XM_581879
OG_11235	similar to Homo sapiens family with sequence similarity 32, member A (FAM32A)	XM_881818
OG_10004	similar to Homo sapiens actin, alpha, cardiac muscle (ACTC)	NM_001034585
OG_10502	similar to Homo sapiens chondroitin sulfate synthase 3 (CSS3)	XM_606561
OG_10569	similar to Homo sapiens ectonucleotide pyrophosphatase/phosphodiesterase 1 (ENPP1)	XM_867376
OG_11559	similar to Homo sapiens rotatin (RTTN)	XM_594774
OG_11568	similar to Homo sapiens activating transcription factor 3 (ATF3), transcript variant 1	XM_593250
OG_11482	similar to Homo sapiens sortilin-related receptor, L(DLR class) A repeats-containing (SORL1)	XM_612483
OG_11934	betacellulin (BTC)	NM_173896
OG_10830	clathrin, heavy polypeptide (Hc) (CLTC)	NM_174023
OG_10278	similar to Homo sapiens interleukin 20 receptor, alpha (IL20RA)	XM_585919
OG_11689	similar to Homo sapiens coiled-coil domain containing 111 (CCDC111)	XM_588343
OG_10826	rho family, small GTP binding protein Rac1 (RAC1)	NM_174163
OG_10829	dipeptidylpeptidase VI (DPP6)	NM_174040
OG_10099	similar to Homo sapiens mitogen-activated protein kinase-activated protein kinase 3 (MAPKAPK3)	NM_001034779
OG_10657	similar to Homo sapiens family with sequence similarity 62 (C2 domain containing), member A (FAM62A)	XM_598917
OG_10558	similar to Homo sapiens coagulation factor XIII, A1 polypeptide (F13A1)	XM_870211
OG_11721	similar to Homo sapiens nucleosome assembly protein 1-like 5 (NAP1L5)	XM_585294
OG_10580	similar to Homo sapiens protease, serine, 12 (neurotrypsin, motopsin) (PRSS12)	XM_864763
OG_11907	uroplakin IB (UPK1B)	NM_174482
OG_10119	PREDICTED: similar to ubiquitin specific protease 11 (LOC512381)	XM_867236
OG_10202	glycoprotein-4-beta-galactosyltransferase 2 (B4GALT1)	NM_177512
OG_10756	similar to Homo sapiens cytochrome b5 type B (outer mitochondrial membrane) (CYB5B)	XM_582806
OG_10233	similar to Homo sapiens fibronectin 1 (FN1), transcript variant 3	XM_864390
OG_10331	similar to Homo sapiens like-glycosyltransferase (LARGE), transcript variant 2	XM_582913
OG_10842	similar to Homo sapiens vasodilator-stimulated phosphoprotein (VASP), transcript variant 1	NM_001038110
OG_10334	prostaglandin-endoperoxide synthase 2 (prostaglandin G/H synthase and cyclooxygenase) (PTGS2)	NM_174445
OG_10779	nuclear receptor subfamily 2, group F, member 1 (NR2F1)	NM_175804
OG_10009	similar to Homo sapiens tubulin, alpha 3 (TUBA3)	XM_590059
OG_11227	similar to Homo sapiens MAX dimerization protein 3 (MXD3)	XM_883278
OG_11289	similar to Homo sapiens chromosome 6 open reading frame 79 (C6orf79)	XM_869323
OG_11538	similar to Homo sapiens SIL1 homolog, endoplasmic reticulum chaperone (S. cerevisiae) (SIL1), transcript variant 2	XM_598898
OG_10539	similar to Homo sapiens phosphorylase kinase, gamma 2 (testis) (PHKG2)	XM_881544
OG_11461	similar to Homo sapiens leucine-rich repeat LGI family, member 2 (LGI2)	XM_614279
OG_11813	RAP1B, member of RAS oncogene family (RAP1B)	NM_175824
OG_10239	similar to Homo sapiens stromal membrane-associated protein 1-like (SMAP1L)	XM_865949
OG_11257	similar to Homo sapiens synaptotagmin-like 3 (SYTL3)	XM_872207
OG_10307	similar to Homo sapiens complement component 2 (C2)	NM_001034492
OG_11265	similar to Homo sapiens solute carrier family 16, member 11 (monocarboxylic acid transporter 11) (SLC16A11)	XM_870606
OG_10684	similar to Homo sapiens staufen, RNA binding protein, homolog 1 (Drosophila) (STAU1), transcript variant T4	XM_591710
OG_10849	similar to Homo sapiens NAD(P) dependent steroid dehydrogenase-like (NSDHL)	NM_001035482
OG_10874	similar to Homo sapiens similar to DNA segment, Chr 11, Brigham & Womens Genetics 0434 expressed (MGC71993)	NM_001034429
OG_11956	similar to Homo sapiens alkB, alkylation repair homolog 3 (E. coli) (ALKBH3)	NM_001037602
OG_11483	similar to Homo sapiens RAS guanyl releasing protein 1 (calcium and DAG-regulated) (RASGRP1)	XM_612430
OG_10626	similar to Homo sapiens cell division cycle 42 (GTP binding protein, 25kDa) (CDC42), transcript variant 1	XM_611868
OG_11980	similar to Homo sapiens proteasome (prosome, macropain) 26S subunit, non-ATPase, 8 (PSMD8)	NM_001035111
OG_11325	similar to Homo sapiens RAB35, member RAS oncogene family (RAB35)	XM_866060
OG_11749	PREDICTED: similar to Breast cancer type 2 susceptibility protein (Fanconi anemia group D1 protein) (LOC507069)	XM_583622
OG_10049	similar to Homo sapiens mitogen-activated protein kinase kinase 3 (MAP2K3), transcript variant B	XM_594169
OG_10208	similar to Homo sapiens FCH domain only 1 (FCHO1)	XM_581997
OG_11954	similar to Homo sapiens family with sequence similarity 118, member A (FAM118A)	NM_001038035
OG_10306	similar to Homo sapiens chromatin modifying protein 2A (CHMP2A), transcript variant 1	NM_001034550
OG_10689	similar to Homo sapiens inositol monophosphatase domain containing 1 (IMPAD1)	XM_611979
OG_11577	similar to Homo sapiens hypothetical protein MGC3265 (MGC3265)	XM_592471
OG_10281	PREDICTED: similar to transmembrane protein 41A, transcript variant 1 (LOC505368)	XM_581644
OG_10303	similar to Homo sapiens zinc finger, MYM-type 1 (ZMYM1)	NM_001035371
OG_11709	similar to Homo sapiens ubiquitin-conjugating enzyme E2L 6 (UBE2L6), transcript variant 1	XM_586436
OG_11669	similar to Homo sapiens KIAA0494 (KIAA0494)	XM_589637
OG_11801	similar to Homo sapiens protein kinase, AMP-activated, gamma 2 non-catalytic subunit (PRKAG2), transcript variant a	XM_580300
OG_11796	similar to Homo sapiens transmembrane protein 25 (TMEM25)	XM_580505
OG_12072	similar to RIKEN cDNA D330012F22 gene (LOC522909)	NM_001015629
OG_10894	proteasome activator 28 alpha subunit (PSME1)	NM_001024509
OG_11995	similar to Homo sapiens receptor-interacting serine-threonine kinase 2 (RIPK2)	NM_001034610
OG_10880	similar to Homo sapiens chromosome 11 open reading frame 73 (C11orf73)	NM_001034226
OG_10026	PREDICTED: similar to Calreticulin precursor (CRP55) (Calregulin) (HACBP) (ERp60) (grp60) (LOC520325)	XM_865502
OG_12000	similar to Homo sapiens vacuolar protein sorting 29 (yeast) (VPS29), transcript variant 2	NM_001034455
OG_10811	ubiquilin 1 (UBQLN1)	NM_174628
OG_11974	similar to Homo sapiens chromosome 22 open reading frame 25 (C22orf25)	NM_001035328
OG_10301	crystallin, zeta (quinone reductase) (CRYZ)	NM_174025
OG_10101	similar to Homo sapiens isovaleryl Coenzyme A dehydrogenase (IVD), nuclear gene encoding mitochondrial protein	NM_001034382
OG_11256	similar to Homo sapiens MCM2 minichromosome maintenance deficient 2, mitotin (S. cerevisiae) (MCM2)	XM_872981
OG_10005	similar to Homo sapiens sema domain, immunoglobulin domain (Ig), short basic domain, secreted, (semaphorin) 3A (SEMA3A)	XM_597998
OG_10023	similar to Homo sapiens tubulin, beta 6 (TUBB6)	XM_868312
OG_11691	similar to Homo sapiens chromosome 10 open reading frame 61 (C10orf61), transcript variant 1	XM_588288
OG_10872	similar to Homo sapiens translocase of inner mitochondrial membrane 22 homolog (yeast) (TIMM22)	NM_001034498
OG_10771	phosphatidylethanolamine N-methyltransferase (PEMT)	NM_182989
OG_10550	similar to Homo sapiens G protein-coupled receptor 137B (GPR137B)	XM_873692
OG_10819	nuclear receptor subfamily 5, group A, member 1 (NR5A1)	NM_174403
OG_10267	similar to Homo sapiens ring finger protein 125 (RNF125)	XM_597764
OG_10409	similar to Homo sapiens desmuslin (DMN), transcript variant A	XM_870453
OG_10129	similar to Homo sapiens basic leucine zipper and W2 domains 1 (BZW1)	XM_876130
OG_10129	similar to PREDICTED: Homo sapiens similar to basic leucine zipper and W2 domains 1 (LOC151579)	XM_583024
OG_10330	similar to Homo sapiens family with sequence similarity 119, member B (FAM119B), transcript variant 1	XM_588479
OG_11975	similar to Homo sapiens major vault protein (MVP), transcript variant 1	NM_001035317
OG_11449	similar to Homo sapiens abhydrolase domain containing 5 (ABHD5)	XM_615695
OG_10038	aldose reductase (AKR1B1)	NM_001012519
OG_10751	similar to Homo sapiens MCM5 minichromosome maintenance deficient 5, cell division cycle 46 (S. cerevisiae) (MCM5)	XM_583503
OG_10254	similar to Homo sapiens DNA-damage-inducible transcript 4 (DDIT4)	XM_607678
OG_12062	Ras association (RalGDS/AF-6) domain family 8 (RASSF8)	NM_001024549
OG_11250	similar to Homo sapiens chromosome 8 open reading frame 1 (C8orf1)	XM_876488
OG_11550	similar to Homo sapiens heparan sulfate 6-O-sulfotransferase 1 (HS6ST1)	XM_596756
OG_11914	intercellular adhesion molecule 3 (ICAM3)	NM_174349
OG_10722	similar to Homo sapiens secernin 3 (SCRN3)	XM_589413
OG_10672	similar to Homo sapiens DEAD/H (Asp-Glu-Ala-Asp/His) box polypeptide 26B (DDX26B)	XM_593097
OG_10018	PREDICTED: similar to Kelch-like protein 5 (LOC514614)	XM_592492
OG_11241	similar to Homo sapiens estrogen-related receptor alpha (ESRRA)	XM_880160
OG_11319	similar to Homo sapiens Rho GTPase activating protein 24 (ARHGAP24)	XM_866342
OG_11505	similar to Homo sapiens cysteine conjugate-beta lyase; cytoplasmic (glutamine transaminase K, kyneurenine aminotransferase) (CCBL1)	XM_607008
OG_11989	similar to Homo sapiens peroxisomal LON protease like (LONPL)	NM_001034723
OG_10292	similar to Homo sapiens translocation associated membrane protein 1-like 1 (TRAM1L1)	XM_581298
OG_10063	PREDICTED: nuclear factor of kappa light polypeptide gene enhancer in B-cells inhibitor, alpha, transcript variant 1 (NFKBIA)	XM_587330
OG_10331	similar to Homo sapiens glycosyltransferase-like 1B (GYLTL1B)	XM_866692
OG_10227	similar to Homo sapiens protein phosphatase 1, regulatory (inhibitor) subunit 14B (PPP1R14B)	XM_869355
OG_10007	similar to Homo sapiens EH-domain containing 3 (EHD3)	XM_878685
OG_10076	similar to Homo sapiens caspase 8, apoptosis-related cysteine peptidase (CASP8), transcript variant E	XM_876621
OG_11542	similar to Homo sapiens maternal embryonic leucine zipper kinase (MELK)	XM_598320
OG_10017	similar to Homo sapiens malic enzyme 1, NADP(+)-dependent, cytosolic (ME1)	XM_613987
OG_10313	fast skeletal myosin light chain 2 (MRLC2)	NM_001015640
OG_11342	similar to Homo sapiens ankyrin repeat, family A (RFXANK-like), 2 (ANKRA2)	XM_864536
OG_11239	similar to Homo sapiens solute carrier family 27 (fatty acid transporter), member 3 (SLC27A3)	XM_880656
OG_10595	similar to Homo sapiens roundabout, axon guidance receptor, homolog 1 (Drosophila) (ROBO1), transcript variant 1	XM_616959
OG_10660	PREDICTED: similar to inositol 1,3,4-triphosphate 5/6 kinase (LOC518488)	XM_596681
OG_10150	similar to Homo sapiens laminin, gamma 1 (formerly LAMB2) (LAMC1)	XM_611689
OG_12079	WD repeat domain 55 (WDR55)	NM_001014873
OG_10669	similar to Homo sapiens DIP13 beta (DIP13B)	XM_593650
OG_11524	similar to Homo sapiens optic atrophy 1 (autosomal dominant) (OPA1), nuclear gene encoding mitochondrial protein, transcript variant 1	XM_602462
OG_11658	similar to Homo sapiens MANSC domain containing 1 (MANSC1)	XM_590610
OG_10030	52kD Ro/SSA autoantigen (TRIM21)	NM_182655
OG_11365	similar to Homo sapiens MOCO sulphurase C-terminal domain containing 1 (MOSC1)	XM_617182
OG_11941	similar to Homo sapiens src family associated phosphoprotein 2 (SCAP2)	NM_001038214
OG_10245	similar to Homo sapiens ubiquitin-conjugating enzyme E2D 2 (UBC4/5 homolog, yeast) (UBE2D2), transcript variant 2	XM_614060
OG_10721	similar to Homo sapiens aldo-keto reductase family 7, member A3 (aflatoxin aldehyde reductase) (AKR7A3)	XM_589428
OG_10214	similar to Homo sapiens WD repeat domain 51B (WDR51B)	XM_603483
OG_11442	PREDICTED: similar to N-acetylated-alpha-linked acidic dipeptidase II (NAALADase II) (LOC536439)	XM_616570
OG_10294	thrombospondin 2 (THBS2)	NM_176872
OG_11898	solute carrier family 5 (sodium/glucose cotransporter), member 1 (SLC5A1)	NM_174606
OG_10105	similar to Homo sapiens protein tyrosine phosphatase, receptor type, A (PTPRA), transcript variant 3	XM_594101
OG_10716	similar to Homo sapiens DnaJ (Hsp40) homolog, subfamily A, member 3 (DNAJA3)	XM_591070
OG_11650	similar to Homo sapiens chromosome 16 open reading frame 33 (C16orf33)	XM_591219
OG_11719	similar to Homo sapiens embryonal Fyn-associated substrate (EFS), transcript variant 1	XM_585351
OG_11769	similar to Homo sapiens testis-specific serine kinase 3 (TSSK3)	XM_581847
OG_10784	similar to Homo sapiens hypothetical protein LOC144233 (LOC144233)	XM_581970
OG_11586	similar to Homo sapiens tripartite motif-containing 59 (TRIM59)	XM_591858
OG_11242	similar to Homo sapiens zinc finger, DHHC-type containing 12 (ZDHHC12)	XM_879491
OG_10002	similar to Homo sapiens gap junction protein, beta 4 (connexin 30.3) (GJB4)	XM_580595
OG_10561	similar to Homo sapiens ring finger protein 5 (RNF5)	XM_869364
OG_11804	UDP-galactose translocator 2 (UGALT2)	NM_181338
OG_10070	GNB1 protein (GNB1)	NM_175777
OG_10124	sodium channel, voltage-gated, type V, alpha polypeptide (long (electrocardiographic) QT syndrome 3) (SCN5A)	NM_174458
OG_10297	annexin A2 (ANXA2)	NM_174716
OG_10750	similar to Homo sapiens KTI12 homolog, chromatin associated (S. cerevisiae) (KTI12)	XM_583527
OG_10142	myosin X (MYO10)	NM_174394
OG_11782	similar to Homo sapiens similar to RIKEN cDNA A730055C05 gene (LOC388335)	XM_581176
OG_10749	similar to Homo sapiens X-ray repair complementing defective repair in Chinese hamster cells 5 (double-strand-break rejoining; Ku autoantigen, 80kDa) (XRCC5)	XM_583856
OG_10040	similar to Homo sapiens carnitine palmitoyltransferase 1A (liver) (CPT1A), nuclear gene encoding mitochondrial protein, transcript variant 1	XM_583309
OG_10606	PREDICTED: similar to interleukin 17 receptor precursor (LOC525040)	XM_603383
OG_10901	cardiovascular basic helix-loop-helix factor 2 (CHF2)	NM_001001172
OG_10051	tyrosine 3-monooxygenase/tryptophan 5-monooxygenase activation protein, beta polypeptide (YWHAB)	NM_174794
OG_11297	similar to Homo sapiens formin binding protein 1-like (FNBP1L), transcript variant 2	XM_868744
OG_11441	similar to Homo sapiens embigin homolog (mouse) (EMB)	XM_616575
OG_10847	similar to Homo sapiens chromosome 1 open reading frame 52 (C1orf52)	NM_001037592
OG_10349	adenylate cyclase 7 (ADCY7)	NM_174230
OG_11788	similar to Homo sapiens thymidine kinase 1, soluble (TK1)	XM_580808
OG_11556	similar to Homo sapiens glucagon-like peptide 1 receptor (GLP1R)	XM_595589
OG_10029	similar to Homo sapiens oxysterol binding protein (OSBP)	XM_608462
OG_10267	similar to Homo sapiens ring finger protein 125 (RNF125)	XM_597764
OG_10732	similar to Homo sapiens hypoxanthine phosphoribosyltransferase 1 (Lesch-Nyhan syndrome) (HPRT1)	XM_587503
OG_11682	similar to Homo sapiens HIRA interacting protein 3 (HIRIP3)	XM_588871
OG_11533	similar to Homo sapiens KIAA1794 (KIAA1794)	XM_600723
OG_10016	similar to Homo sapiens myosin, heavy polypeptide 11, smooth muscle (MYH11), transcript variant SM1A	XM_608513
OG_10858	similar to Homo sapiens phosphate cytidylyltransferase 2, ethanolamine (PCYT2)	NM_001035089
OG_11335	similar to Homo sapiens sperm autoantigenic protein 17 (SPA17)	XM_864985
OG_10258	similar to Homo sapiens neural precursor cell expressed, developmentally down-regulated 4-like (NEDD4L)	XM_587080
OG_11754	similar to Homo sapiens nucleoporin 155kDa (NUP155), transcript variant 1	XM_583225
OG_10091	similar to Homo sapiens ankyrin 3, node of Ranvier (ankyrin G) (ANK3), transcript variant 1	XM_588489
OG_11555	similar to Homo sapiens non-metastatic cells 5, protein expressed in (nucleoside-diphosphate kinase) (NME5)	XM_595969
OG_10643	similar to Homo sapiens SKI-like (SKIL)	XM_606317
OG_10682	similar to Homo sapiens PTK9L protein tyrosine kinase 9-like (A6-related protein) (PTK9L)	XM_591897
OG_10641	similar to Homo sapiens Jumonji, AT rich interactive domain 2 (JARID2)	XM_606667
OG_10834	similar to Homo sapiens eukaryotic translation elongation factor 1 epsilon 1 (EEF1E1)	NM_001040599
OG_10758	similar to Homo sapiens sorting nexin 9 (SNX9)	XM_582637
OG_11747	similar to Homo sapiens transmembrane protein 88 (TMEM88)	XM_583739
OG_11494	PREDICTED: similar to 5(3)-deoxyribonucleotidase, cytosolic type (Cytosolic 5,3-pyrimidine nucleotidase) (Deoxy-5-nucleotidase 1) (dNT-1) (LOC532399)	XM_610915
OG_11996	similar to Homo sapiens tyrosine aminotransferase (TAT), nuclear gene encoding mitochondrial protein	NM_001034590
OG_11575	similar to Homo sapiens ADP-ribosylation factor-like 6 interacting protein 2 (ARL6IP2)	XM_592699
OG_11753	similar to Homo sapiens 2'-phosphodiesterase (2'-PDE)	XM_583343
OG_11353	similar to Homo sapiens ring finger protein 128 (RNF128), transcript variant 1	XM_863873
OG_11316	similar to Homo sapiens epidermal growth factor receptor pathway substrate 15 (EPS15)	XM_866631
OG_11360	similar to Homo sapiens Kruppel-like factor 7 (ubiquitous) (KLF7)	XM_617930
OG_11741	similar to Homo sapiens chromodomain protein, Y-like (CDYL), transcript variant 1	XM_584224
OG_11585	similar to Homo sapiens FLJ32363 protein (FLJ32363)	XM_591865
OG_10748	similar to Homo sapiens keratin 13 (KRT13), transcript variant 2	XM_584070
OG_11987	similar to Homo sapiens syndecan 2 (heparan sulfate proteoglycan 1, cell surface-associated, fibroglycan) (SDC2)	NM_001034788
OG_10546	similar to Homo sapiens musashi homolog 2 (Drosophila) (MSI2), transcript variant 2	XM_876315
OG_10026	similar to Homo sapiens calmegin (CLGN)	NM_001034205
OG_11326	similar to Homo sapiens Der1-like domain family, member 3 (DERL3), transcript variant 2	XM_865941
OG_10324	similar to Homo sapiens PDZ and LIM domain 5 (PDLIM5), transcript variant 1	XM_863923
OG_12067	N-acyl-phosphatidylethanolamine-hydrolyzing phospholipase D (NAPE-PLD)	NM_001015680
OG_10119	similar to Homo sapiens ubiquitin specific peptidase 4 (proto-oncogene) (USP4), transcript variant 1	XM_866609
OG_11502	similar to Homo sapiens melanoma antigen family D, 4 (MAGED4), transcript variant 3	XM_607566
OG_12081	transgelin 2 (TAGLN2)	NM_001013599
OG_10144	similar to Homo sapiens ral guanine nucleotide dissociation stimulator-like 2 (RGL2)	XM_580438
OG_10862	similar to Homo sapiens DAZ associated protein 2 (DAZAP2)	NM_001034701
OG_10548	similar to Homo sapiens 5'-nucleotidase, cytosolic III-like (NT5C3L)	XM_874735
OG_10737	similar to Homo sapiens PDZ domain containing RING finger 3 (PDZRN3)	XM_585971
OG_11731	similar to Homo sapiens homer homolog 3 (Drosophila) (HOMER3)	XM_584857
OG_10555	PREDICTED: similar to Histone H2A.1 (LOC618824)	XM_871147
OG_11800	similar to Homo sapiens receptor (calcitonin) activity modifying protein 2 (RAMP2)	XM_580314
OG_11330	PREDICTED: similar to ring finger protein 139 (LOC614155)	XM_865532
OG_11244	similar to Homo sapiens checkpoint with forkhead and ring finger domains (CHFR)	XM_878348
OG_10585	similar to Homo sapiens protein kinase C, delta (PRKCD), transcript variant 1	XM_864120
OG_10567	similar to Homo sapiens erythrocyte membrane protein band 4.1-like 1 (EPB41L1), transcript variant 2	XM_867736
OG_11997	similar to Homo sapiens leucine rich repeat containing 59 (LRRC59)	NM_001034578
OG_10167	similar to hypothetical protein MGC20235 (MGC20235)	NM_001014870
OG_11262	PREDICTED: similar to I-kappa-B-related protein (LOC618856)	XM_871174
OG_10688	similar to Homo sapiens scavenger receptor class B, member 2 (SCARB2)	XM_612497
OG_11567	similar to Homo sapiens tubulin-specific chaperone c (TBCC)	XM_593362
OG_10200	similar to Homo sapiens plakophilin 2 (PKP2), transcript variant 2b	XM_617968
OG_10102	similar to Homo sapiens ATPase, Na+/K+ transporting, alpha 2 (+) polypeptide (ATP1A2)	XM_866536
OG_10180	similar to Homo sapiens vav 1 oncogene (VAV1)	XM_869977
OG_11437	similar to Homo sapiens sorting nexin 4 (SNX4)	XM_597821
OG_10618	similar to Homo sapiens phytanoyl-CoA dioxygenase domain containing 1 (PHYHD1)	XM_613334
OG_10725	similar to Homo sapiens septin 2 (SEPT2), transcript variant 4	XM_588985
OG_11724	similar to Homo sapiens secretogranin V (7B2 protein) (SCG5)	XM_584972
OG_10271	similar to Homo sapiens cytochrome b5 reductase 3 (CYB5R3), transcript variant M	XM_593854
OG_11549	similar to Homo sapiens pleckstrin (PLEK)	XM_596854
OG_11305	similar to Homo sapiens nuclear receptor coactivator 1 (NCOA1), transcript variant 1	XM_867432
OG_11649	similar to Homo sapiens phosphomevalonate kinase (PMVK)	XM_591227
OG_10761	similar to Homo sapiens nephroblastoma overexpressed gene (NOV)	XM_582063
OG_10066	similar to Homo sapiens InaD-like (Drosophila) (INADL), transcript variant 3	XM_614922
OG_11924	UDP-glucose pyrophosphorylase 2 (UGP2)	NM_174212
OG_10788	supervillin (SVIL)	NM_174190
OG_10808	prostaglandin D2 synthase 21kDa (brain) (PTGDS)	NM_174791
OG_11294	similar to Homo sapiens breast cancer metastasis suppressor 1 (BRMS1), transcript variant 1	XM_869077
OG_11890	benzodiazepine receptor (peripheral) (BZRP)	NM_175776
OG_11254	similar to Homo sapiens chromosome 6 open reading frame 108 (C6orf108), transcript variant 1	XM_874242
OG_11771	similar to Homo sapiens WAP four-disulfide core domain 1 (WFDC1)	XM_581642
OG_10161	PREDICTED: similar to synaptotagmin binding, cytoplasmic RNA interacting protein (LOC512204), partial mRNA.	XM_589665
OG_10833	DCN protein (DCN)	NM_173906
OG_11794	PREDICTED: similar to Dimethylglycine dehydrogenase, mitochondrial precursor (ME2GLYDH) (LOC504453)	XM_580581
OG_10731	similar to Homo sapiens solute carrier family 25 (mitochondrial carrier, Aralar), member 12 (SLC25A12)	XM_587695
OG_10275	similar to Homo sapiens SLC2A4 regulator (SLC2A4RG)	XM_588873
OG_11957	similar to Homo sapiens cell division cycle associated 7 (CDCA7), transcript variant 2	NM_001037488
OG_10204	hook homolog 2 (HOOK2)	NM_001024555
OG_10273	PREDICTED: similar to Guanine nucleotide-binding protein, alpha-12 subunit (G alpha 12) (LOC515159)	XM_593131
OG_10542	PREDICTED: similar to ets variant gene 4 (E1A enhancer binding protein, E1AF), transcript variant 3 (LOC533129)	XM_879886
OG_10247	similar to Homo sapiens mindbomb homolog 1 (Drosophila) (MIB1)	XM_613236
OG_10123	similar to Homo sapiens phosphatidylinositol transfer protein, membrane-associated 2 (PITPNM2)	XM_602313
OG_11789	similar to Homo sapiens aldolase C, fructose-bisphosphate (ALDOC)	XM_580730
OG_11951	similar to Homo sapiens leucine rich repeat (in FLII) interacting protein 2 (LRRFIP2), transcript variant 2	NM_001038070
OG_11497	similar to Homo sapiens ubiquitin-fold modifier 1 (UFM1)	XM_609021
OG_11507	similar to Homo sapiens nuclear receptor subfamily 4, group A, member 1 (NR4A1), transcript variant 2	XM_606812
OG_11458	similar to Homo sapiens protein inhibitor of activated STAT, 4 (PIAS4)	XM_614594
OG_11958	similar to Homo sapiens cystatin B (stefin B) (CSTB)	NM_001037461
OG_11725	similar to Homo sapiens RAD50 homolog (S. cerevisiae) (RAD50), transcript variant 1	XM_584960
OG_11718	similar to Homo sapiens chromosome 7 open reading frame 36 (C7orf36)	XM_585411
OG_10002	similar to Homo sapiens gap junction protein, beta 5 (connexin 31.1) (GJB5)	XM_602348
OG_10197	PREDICTED: ATPase, vacuolar, 14 kD (ATP6S14)	XM_867824
OG_10059	similar to Homo sapiens phosphorylase, glycogen; liver (Hers disease, glycogen storage disease type VI) (PYGL)	XM_873362
OG_11659	similar to Homo sapiens RAS protein activator like 1 (GAP1 like) (RASAL1)	XM_590469
OG_11700	similar to Homo sapiens DNA helicase HEL308 (HEL308)	XM_587436
OG_11535	similar to Homo sapiens mohawk homeobox (MKX)	XM_599499
OG_10124	similar to Homo sapiens sodium channel, voltage-gated, type X, alpha (SCN10A)	XM_600250
OG_11970	similar to Homo sapiens ATPase, Na+/K+ transporting, beta 3 polypeptide (ATP1B3)	NM_001035393
OG_10090	similar to Homo sapiens copine IV (CPNE4)	XM_615230
OG_10302	similar to Homo sapiens LIM domain containing 2 (LIMD2)	NM_001040512
OG_11323	similar to Homo sapiens MCM8 minichromosome maintenance deficient 8 (S. cerevisiae) (MCM8), transcript variant 2	XM_866124
OG_10007	similar to Homo sapiens EH-domain containing 2 (EHD2)	XM_618551
OG_10564	PREDICTED: similar to Rho-guanine nucleotide exchange factor (Rho-interacting protein 2) (RhoGEF) (RIP2) (LOC616969)	XM_869125
OG_11512	similar to Homo sapiens testis-specific kinase 1 (TESK1)	XM_606040
OG_11328	similar to Homo sapiens McKusick-Kaufman syndrome (MKKS), transcript variant 2	XM_865734
OG_12007	similar to Homo sapiens troponin C type 1 (slow) (TNNC1)	NM_001034351
OG_10817	Rho-associated, coiled-coil containing protein kinase 2 (ROCK2)	NM_174452
OG_10226	similar to Homo sapiens SEC14-like 1 (S. cerevisiae) (SEC14L1), transcript variant 1	XM_869766
OG_10724	similar to Homo sapiens 2,4-dienoyl CoA reductase 2, peroxisomal (DECR2)	XM_589026
OG_10685	similar to Homo sapiens KIAA0980 protein (KIAA0980)	XM_591706
OG_11484	similar to Homo sapiens serum response factor (c-fos serum response element-binding transcription factor) (SRF)	XM_612306
OG_11919	calpain, small subunit 1 (CAPNS1)	NM_174261
OG_10140	similar to Homo sapiens G1 to S phase transition 1 (GSPT1)	XM_610849
OG_11910	plasminogen activator, urokinase receptor (PLAUR)	NM_174423
OG_11977	similar to Homo sapiens Kruppel-like factor 6 (KLF6), transcript variant 2	NM_001035271
OG_11465	similar to Homo sapiens p300/CBP-associated factor (PCAF)	XM_613744
OG_11537	PREDICTED: similar to brain protein 44-like (LOC520682)	XM_598930
OG_11583	similar to Homo sapiens mitogen-activated protein kinase kinase kinase 11 (MAP3K11)	XM_592022
OG_11355	similar to Homo sapiens epidermal growth factor receptor pathway substrate 8 (EPS8)	XM_618624
OG_10123	similar to Homo sapiens phosphatidylinositol transfer protein, membrane-associated 1 (PITPNM1)	XM_613401
OG_10574	similar to Homo sapiens solute carrier family 25, member 26 (SLC25A26), transcript variant 2	XM_866696
OG_10265	similar to Homo sapiens macrophage stimulating 1 receptor (c-met-related tyrosine kinase) (MST1R)	XM_603857
OG_10079	similar to Homo sapiens v-yes-1 Yamaguchi sarcoma viral related oncogene homolog (LYN)	XM_614963
OG_10622	similar to PREDICTED: Homo sapiens F-box protein 45, transcript variant 1 (FBXO45)	XM_612338
OG_11453	similar to Homo sapiens proline/serine-rich coiled-coil 1 (PSRC1), transcript variant 1	XM_615288
OG_10572	similar to Homo sapiens DEAD (Asp-Glu-Ala-Asp) box polypeptide 49 (DDX49)	XM_867085
OG_11454	similar to Homo sapiens hypothetical protein (DKFZP686A01247)	XM_615173
OG_10588	similar to Homo sapiens dynein, light chain, Tctex-type 3 (DYNLT3)	XM_864015
OG_11278	similar to Homo sapiens transmembrane protein 20 (TMEM20)	XM_869885
OG_10806	Rho GDP dissociation inhibitor (GDI) beta (ARHGDIB)	NM_175797
OG_11277	similar to Homo sapiens oxysterol binding protein-like 5 (OSBPL5), transcript variant 2	XM_869903
OG_10232	similar to Homo sapiens esterase D/formylglutathione hydrolase (ESD)	XM_864813
OG_11448	similar to Homo sapiens mitogen-activated protein kinase-activated protein kinase 5 (MAPKAPK5), transcript variant 1	XM_615733
OG_11674	similar to Homo sapiens Hermansky-Pudlak syndrome 6 (HPS6)	XM_589197
OG_11441	similar to Homo sapiens embigin homolog (mouse) (EMB)	XM_616575
OG_10742	similar to Homo sapiens WD repeat and SOCS box-containing 2 (WSB2)	XM_585156
OG_11543	similar to Homo sapiens suppressor of Ty 5 homolog (S. cerevisiae) (SUPT5H)	XM_598033
OG_10769	nucleoside-diphosphate kinase NBR-A (NBR-A)	NM_205818
OG_11805	fms-related tyrosine kinase 3 ligand (FLT3LG)	NM_181030
OG_11899	scavenger receptor class B, member 1 (SCARB1)	NM_174597
OG_10335	chemokine (C-X-C motif) ligand 6 (granulocyte chemotactic protein 2) (CXCL6)	NM_174300
OG_10175	similar to Homo sapiens SPARC-like 1 (mast9, hevin) (SPARCL1)	NM_001034302
OG_11509	PREDICTED: similar to friend of GATA-1 (LOC528338)	XM_606758
OG_12011	similar to Homo sapiens actin related protein 2/3 complex, subunit 3, 21kDa (ARPC3)	NM_001034271
OG_10242	similar to Homo sapiens tropomyosin 4 (TPM4)	XM_868523
OG_11961	similar to Homo sapiens scotin (SCOTIN)	NM_001035486
OG_10359	similar to Homo sapiens leucine-rich repeats and immunoglobulin-like domains 3 (LRIG3)	XM_583040
OG_10891	thymosin beta 4, X chromosome (TMSB4X)	NM_001002885
OG_12084	tumor necrosis factor, alpha-induced protein 6 (TNFAIP6)	NM_001007813
OG_12073	protein geranylgeranyltransferase type I, beta subunit (PGGT1B)	NM_001015560
OG_10692	similar to Homo sapiens mitochondrial ribosomal protein L51 (MRPL51), nuclear gene encoding mitochondrial protein	XM_591331
OG_10727	similar to Homo sapiens leucine rich repeat neuronal 1 (LRRN1)	XM_588383
OG_11633	similar to Homo sapiens START domain containing 5 (STARD5), transcript variant 1	XM_589877
OG_11253	similar to Homo sapiens SON DNA binding protein (SON), transcript variant b	XM_874532
OG_10695	similar to PREDICTED: Homo sapiens obscurin-like 1 (OBSL1)	XM_588354
OG_12069	cytokine induced apoptosis inhibitor 1 (CIAPIN1)	NM_001015659
OG_10102	similar to Homo sapiens ATPase, Ca++ transporting, cardiac muscle, slow twitch 2 (ATP2A2), transcript variant 1	XM_867434
OG_10050	similar to Homo sapiens DEAD (Asp-Glu-Ala-Asp) box polypeptide 46 (DDX46)	XM_586902
OG_10190	similar to Homo sapiens delta-like 4 (Drosophila) (DLL4)	XM_869332
OG_11895	platelet-activating factor acetylhydrolase, isoform Ib, beta subunit (30kD) (PAFAH1B2)	NM_174664
OG_10706	similar to PREDICTED: Homo sapiens similar to Heterogeneous nuclear ribonucleoprotein A1 (Helix-destabilizing protein) (Single-strand binding protein) (hnRNP core protein A1) (HDP-1) (Topoisomerase-inhibitor suppressed), transcript variant...	XM_581329
OG_10011	similar to Homo sapiens heat shock 70kDa protein 6 (HSP70B') (HSPA6)	XM_589747
OG_11351	PREDICTED: similar to zinc finger protein 533 (LOC613328)	XM_863979
OG_10564	PREDICTED: similar to Rho-guanine nucleotide exchange factor (Rho-interacting protein 2) (RhoGEF) (RIP2) (LOC530038), partial mRNA.	XM_608501
OG_10248	similar to Homo sapiens F-box and leucine-rich repeat protein 3 (FBXL3)	XM_612754
OG_10633	similar to Homo sapiens H2A histone family, member X (H2AFX)	XM_610233
OG_11886	follistatin (FST)	NM_175801
OG_10614	similar to Homo sapiens ELK3, ETS-domain protein (SRF accessory protein 2) (ELK3)	XM_614669
OG_11706	similar to Homo sapiens retinoic acid induced 2 (RAI2)	XM_586997
OG_10074	similar to Homo sapiens ADAM metallopeptidase with thrombospondin type 1 motif, 1 (ADAMTS1)	XM_589626
OG_10015	PREDICTED: similar to Histone H2A.g (H2A/g) (H2A.3) (LOC614970)	XM_865976
OG_11444	similar to Homo sapiens cache domain containing 1 (CACHD1)	XM_616138
OG_10000	similar to Homo sapiens collagen, type V, alpha 2 (COL5A2)	XM_581318
OG_10092	PHD finger protein 17 (PHF17)	NM_001015559
OG_10010	integrin, beta 5 (ITGB5)	NM_174679
OG_10285	similar to Homo sapiens karyopherin alpha 1 (importin alpha 5) (KPNA1)	XM_588713
OG_11451	similar to Homo sapiens E2F transcription factor 1 (E2F1)	XM_615437
OG_10131	similar to Homo sapiens chemokine (C-C motif) ligand 4 (CCL4), transcript variant 1	XM_582039
OG_11287	similar to Homo sapiens coactosin-like 1 (Dictyostelium) (COTL1)	XM_869368
OG_10527	similar to Homo sapiens sterol-C4-methyl oxidase-like (SC4MOL), transcript variant 1	XM_878782
OG_11762	similar to Homo sapiens TNF receptor-associated factor 3 (TRAF3), transcript variant 3	XM_582595
OG_11969	similar to Homo sapiens stromal interaction molecule 1 (STIM1)	NM_001035409
OG_12078	deoxyguanosine kinase isoform a precursor (DGUOK)	NM_001014888
OG_10053	similar to Homo sapiens transcription factor 8 (represses interleukin 2 expression) (TCF8)	XM_615192
OG_10290	similar to Homo sapiens tumor necrosis factor receptor superfamily, member 19-like (TNFRSF19L), transcript variant 2	XM_582052
OG_10126	similar to Homo sapiens transducin-like enhancer of split 2 (E(sp1) homolog, Drosophila) (TLE2)	XM_870478
OG_10279	PREDICTED: similar to Acyl-CoA-binding protein (ACBP) (Diazepam binding inhibitor) (DBI) (Endozepine) (EP) (LOC508284)	XM_585041
OG_10541	similar to Homo sapiens glioma-associated oncogene homolog 1 (zinc finger protein) (GLI1)	XM_880567
OG_11764	similar to Homo sapiens melanocortin 2 receptor accessory protein (MRAP), transcript variant 1	XM_582078
OG_11236	similar to Homo sapiens transmembrane protein 109 (TMEM109)	XM_881313
OG_10764	PREDICTED: similar to S-adenosylhomocysteine hydrolase-like 1, transcript variant 1 (LOC505511)	XM_581806
OG_10237	similar to Homo sapiens cell division cycle 34 (CDC34)	XM_868121
OG_11571	PREDICTED: similar to Protein KIAA0323, transcript variant 1 (LOC515093)	XM_593050
OG_10884	similar to Homo sapiens GABA(A) receptor-associated protein like 1 (GABARAPL1)	NM_001033616
OG_11514	similar to Homo sapiens transient receptor potential cation channel, subfamily M, member 6 (TRPM6)	XM_605991
OG_10205	retinol dehydrogenase 10 (all-trans) (RDH10)	NM_174734
OG_10286	similar to Homo sapiens melanoma cell adhesion molecule (MCAM)	XM_586044
OG_10222	similar to Homo sapiens F-box and leucine-rich repeat protein 10 (FBXL10), transcript variant 1	XM_878874
OG_11713	similar to Homo sapiens aldehyde dehydrogenase 3 family, member B1 (ALDH3B1), transcript variant 1	XM_585724
OG_10282	similar to Homo sapiens SEC24 related gene family, member D (S. cerevisiae) (SEC24D)	XM_580541
OG_11312	PREDICTED: similar to Inner centromere protein (LOC615163)	XM_866895
OG_10309	similar to Homo sapiens F-box protein 9 (FBXO9), transcript variant 2	NM_001034412
OG_10001	similar to Homo sapiens Epstein-Barr virus induced gene 2 (lymphocyte-specific G protein-coupled receptor) (EBI2)	XM_592941
OG_10562	similar to Homo sapiens ectodermal-neural cortex (with BTB-like domain) (ENC1)	XM_869279
OG_11755	similar to Homo sapiens nuclear factor of kappa light polypeptide gene enhancer in B-cells inhibitor, epsilon (NFKBIE)	XM_583214
OG_10746	similar to Homo sapiens integrin alpha FG-GAP repeat containing 3 (ITFG3)	XM_584111
OG_10877	similar to Homo sapiens ethylmalonic encephalopathy 1 (ETHE1)	NM_001034344
OG_11357	similar to Homo sapiens prostaglandin F2 receptor negative regulator (PTGFRN)	XM_618406
OG_10134	v-raf murine sarcoma 3611 viral oncogene homolog (ARAF)	NM_001014964
OG_11917	complexin 2 (CPLX2)	NM_174283
OG_10767	similar to Homo sapiens GM2 ganglioside activator (GM2A)	XM_580665
OG_10130	similar to Homo sapiens glycerol kinase (GK), transcript variant 2	XM_582365
OG_10083	similar to Homo sapiens serpin peptidase inhibitor, clade I (neuroserpin), member 1 (SERPINI1)	XM_587050
OG_11906	zinc finger protein homologous to Zfp-36 in mouse (ZFP36)	NM_174493
OG_10745	similar to Homo sapiens Ras-related GTP binding C (RRAGC)	XM_584628
OG_11903	crystallin, beta A4 (CRYBA4)	NM_174525
OG_11269	PREDICTED: similar to MLF1 interacting protein (LOC617866)	XM_870192
OG_10537	similar to Homo sapiens 2-oxoglutarate and iron-dependent oxygenase domain containing 1 (OGFOD1)	XM_863834
OG_10654	similar to Homo sapiens nidogen 2 (osteonidogen) (NID2)	XM_600125
OG_12068	cyclin E2 (CCNE2)	NM_001015665
OG_11742	similar to Homo sapiens receptor-interacting serine-threonine kinase 3 (RIPK3)	XM_584025
OG_10886	similar to Homo sapiens 5-methyltetrahydrofolate-homocysteine methyltransferase (MTR)	NM_001030298
OG_10253	PREDICTED: similar to Spermatogenesis associated protein 2 (Spermatogenesis associated protein PD1) (LOC529745)	XM_608202
OG_11751	similar to Homo sapiens cytoplasmic polyadenylation element binding protein 2 (CPEB2), transcript variant B	XM_583432
OG_10075	similar to Homo sapiens chromosome 9 open reading frame 98 (C9orf98)	XM_868577
OG_11923	ATPase, H+ transporting, lysosomal (vacuolar proton pump), member J (ATP6J)	NM_174245
OG_11656	similar to Homo sapiens immunoglobulin superfamily, member 11 (IGSF11), transcript variant 1	XM_590827
OG_11894	integrin, alpha 4 (antigen CD49D, alpha 4 subunit of VLA-4 receptor) (ITGA4)	NM_174748
OG_10086	similar to Homo sapiens myotubularin related protein 3 (MTMR3), transcript variant 2	XM_866127
OG_11466	similar to Homo sapiens plasma glutamate carboxypeptidase (PGCP)	XM_613707
OG_11488	similar to Homo sapiens eukaryotic elongation factor, selenocysteine-tRNA-specific (EEFSEC)	XM_612017
OG_11569	similar to Homo sapiens plasticity related gene 3 (PRG-3), transcript variant 2	XM_593188
OG_11546	similar to Homo sapiens chromatin licensing and DNA replication factor 1 (CDT1)	XM_597224
OG_11799	similar to Homo sapiens Rho GTPase activating protein 17 (ARHGAP17), transcript variant 2	XM_580330
OG_11791	similar to Homo sapiens hypothetical protein MGC33926 (MGC33926)	XM_580647
OG_10867	similar to Homo sapiens carbonyl reductase 1 (CBR1)	NM_001034513
OG_10734	similar to Homo sapiens dihydropyrimidinase-like 3 (DPYSL3)	XM_586836
OG_12015	similar to Homo sapiens spindle pole body component 25 homolog (S. cerevisiae) (SPBC25)	NM_001034230
OG_11526	PREDICTED: similar to phosphate regulating gene with homologies to endopeptidases on the X chromosome (LOC523193)	XM_601488
OG_11944	similar to Homo sapiens cytochrome b5 reductase 4 (CYB5R4)	NM_001038159
OG_11464	similar to Homo sapiens regulator of chromosome condensation 1 (RCC1)	XM_613803
OG_12006	similar to Homo sapiens chromosome 14 open reading frame 149 (C14orf149)	NM_001034386
OG_10058	similar to Homo sapiens nudix (nucleoside diphosphate linked moiety X)-type motif 11 (NUDT11)	XM_585562
OG_12064	FGD1 family, member 3 (FGD3)	NM_001024527
OG_10270	similar to Homo sapiens G protein-coupled receptor, family C, group 5, member B (GPRC5B)	XM_594487
OG_11660	PREDICTED: similar to CXXC finger 4 (LOC539947)	XM_590456
OG_11645	similar to Homo sapiens serine/threonine kinase 36 (fused homolog, Drosophila) (STK36)	XM_591461
OG_10107	similar to Homo sapiens DEAH (Asp-Glu-Ala-Asp/His) box polypeptide 57 (DHX57)	XM_614021
OG_10153	brefeldin A-inhibited guanine nucleotide-exchange protein 1 (BIG1)	NM_173997
OG_12070	sorting nexin 17 (SNX17)	NM_001015638
OG_10763	similar to Homo sapiens coiled-coil domain containing 97 (CCDC97)	XM_581903
OG_10022	calpain 1, (mu/I) large subunit (CAPN1)	NM_174259
OG_11226	similar to Homo sapiens required for meiotic nuclear division 5 homolog B (S. cerevisiae) (RMND5B)	XM_883336
OG_10668	similar to Homo sapiens thioredoxin-like 5 (TXNL5)	XM_593976
OG_10080	similar to Homo sapiens low density lipoprotein receptor (familial hypercholesterolemia) (LDLR)	XM_868927
OG_10600	similar to Homo sapiens peroxisomal biogenesis factor 7 (PEX7)	XM_612352
OG_10715	similar to Homo sapiens procollagen C-endopeptidase enhancer 2 (PCOLCE2)	XM_591326
OG_10172	UDP-glucose dehydrogenase (UGDH)	NM_174211
OG_11807	2',3'-cyclic nucleotide 3' phosphodiesterase (CNP)	NM_180993
OG_11499	similar to Homo sapiens ankyrin repeat domain 40 (ANKRD40)	XM_607717
OG_11757	similar to Homo sapiens acyl-CoA synthetase short-chain family member 2 (ACSS2), transcript variant 1	XM_582906
OG_11576	similar to Homo sapiens exocyst complex component 8 (EXOC8)	XM_592557
OG_10291	similar to Homo sapiens syntaxin 12 (STX12)	XM_581836
OG_11557	similar to Homo sapiens 5'-3' exoribonuclease 2 (XRN2)	XM_595586
OG_10720	similar to Homo sapiens acetyl-Coenzyme A acetyltransferase 2 (acetoacetyl Coenzyme A thiolase) (ACAT2)	XM_589482
OG_10727	similar to Homo sapiens leucine rich repeat neuronal 1 (LRRN1)	XM_588383
OG_11493	similar to Homo sapiens receptor transporter protein 4 (RTP4)	XM_610961
OG_11357	similar to Homo sapiens prostaglandin F2 receptor negative regulator (PTGFRN)	XM_618406
OG_10377	similar to Homo sapiens tenascin C (hexabrachion) (TNC)	XM_612563
OG_11740	similar to Homo sapiens dysbindin (dystrobrevin binding protein 1) domain containing 2 (DBNDD2), transcript variant 1	XM_584231
OG_10006	PREDICTED: similar to HLA class I histocompatibility antigen, A-11 alpha chain precursor (MHC class I antigen A*11) (LOC616942)	XM_869089
OG_11767	PREDICTED: similar to RAB27A protein (LOC505591)	XM_581902
OG_10649	similar to Homo sapiens importin 8 (IPO8)	XM_601706
OG_10109	similar to Homo sapiens MOB1, Mps One Binder kinase activator-like 1A (yeast) (MOBKL1A)	XM_593426
OG_12059	similar to Homo sapiens membrane-bound transcription factor peptidase, site 1 (MBTPS1), transcript variant 1	NM_001025330
OG_10726	similar to Homo sapiens soc-2 suppressor of clear homolog (C. elegans) (SHOC2)	XM_588750
OG_10229	similar to Homo sapiens SPARC related modular calcium binding 2 (SMOC2)	XM_867313
OG_10380	c-GMP stimulated phosphodiesterase (PDE2A)	NM_174416
OG_11517	similar to PREDICTED: Homo sapiens leucine rich repeat containing 30 (LRRC30)	XM_605731
OG_10085	similar to Homo sapiens enoyl Coenzyme A hydratase 1, peroxisomal (ECH1)	XM_866888
OG_10156	similar to Homo sapiens mitogen-activated protein kinase 3 (MAPK3), transcript variant 1	XM_880605
OG_10809	voltage-dependent anion channel 3 (VDAC3)	NM_174729
OG_11307	PREDICTED: similar to SAM domain and HD domain-containing protein 1 (Dendritic cell-derived IFNG-induced protein) (DCIP) (Monocyte protein 5) (MOP-5) (LOC615523)	XM_867357
OG_11324	PREDICTED: similar to Carboxypeptidase N subunit 2 precursor (Carboxypeptidase N polypeptide 2) (Carboxypeptidase N 83 kDa chain) (Carboxypeptidase N regulatory subunit) (Carboxypeptidase N large subunit) (LOC614562)	XM_866112
OG_10744	PREDICTED: similar to protein phosphatase 1, regulatory (inhibitor) subunit 2 (LOC508096)	XM_584823
OG_11779	similar to Homo sapiens CD320 molecule (CD320)	XM_581266
OG_11230	similar to Homo sapiens trafficking protein particle complex 1 (TRAPPC1)	XM_882950
OG_10068	similar to PREDICTED: Homo sapiens EPH receptor A6 (EPHA6)	XM_604240
OG_11765	similar to Homo sapiens chromosome 19 open reading frame 20 (C19orf20)	XM_582010
OG_10173	similar to Homo sapiens sorting nexin 12 (SNX12)	XM_865314
OG_10068	PREDICTED: similar to Ephrin type-A receptor 6 precursor (Tyrosine-protein kinase receptor EHK-2) (EPH homology kinase 2) (LOC616165)	XM_868131
OG_12077	btKIAA1539 (KIAA1539)	NM_001014893
OG_10642	similar to Homo sapiens proteasome (prosome, macropain) activator subunit 4 (PSME4)	XM_606554
OG_10283	growth hormone receptor (GHR)	NM_176608
OG_11663	similar to Homo sapiens potassium channel tetramerisation domain containing 8 (KCTD8)	XM_590048
OG_11564	similar to Homo sapiens immunoglobulin superfamily, member 1 (IGSF1), transcript variant 1	XM_594000
OG_10231	similar to Homo sapiens transcription elongation factor A (SII), 2 (TCEA2), transcript variant 1	XM_864979
OG_10128	similar to Homo sapiens engulfment and cell motility 2 (ELMO2), transcript variant 1	XM_585127
OG_11692	similar to Homo sapiens alanyl-tRNA synthetase (AARS)	XM_588170
OG_11515	similar to Homo sapiens MCM10 minichromosome maintenance deficient 10 (S. cerevisiae) (MCM10), transcript variant 2	XM_605989
OG_10052	similar to Homo sapiens neuroepithelial cell transforming gene 1 (NET1)	NM_001034296
OG_10863	similar to Homo sapiens chromosome 12 open reading frame 23 (C12orf23)	NM_001034673
OG_10859	similar to Homo sapiens N-myc downstream regulated gene 1 (NDRG1)	NM_001035009
OG_10023	tubulin, beta polypeptide (TUBB)	NM_001003900
OG_10213	similar to Homo sapiens protein phosphatase 2, regulatory subunit B (B56), epsilon isoform (PPP2R5E)	XM_613077
OG_10060	similar to Homo sapiens threonyl-tRNA synthetase-like 2 (TARSL2)	XM_603703
OG_10554	similar to Homo sapiens chromosome 1 open reading frame 80 (C1orf80)	XM_871513
OG_11286	similar to Homo sapiens dead end homolog 1 (zebrafish) (DND1)	XM_869403
OG_11529	similar to Homo sapiens Indian hedgehog homolog (Drosophila) (IHH)	XM_601000
OG_10747	PREDICTED: similar to Ras-related protein Rab-21 (LOC507488)	XM_584104
OG_10289	similar to Homo sapiens chimerin (chimaerin) 2 (CHN2), transcript variant 2	XM_583871
OG_10012	similar to Homo sapiens DDX19-DDX19L protein (DDX19-DDX19L)	NM_001034571
OG_10624	similar to Homo sapiens down-regulated by Ctnnb1, a (DRCTNNB1A)	XM_612203
OG_10318	CHMP1B protein (CHMP1B)	NM_001014904
OG_11766	similar to Homo sapiens B-cell CLL/lymphoma 11A (zinc finger protein) (BCL11A), transcript variant 1	XM_581979
OG_11776	similar to Homo sapiens cyclin F (CCNF)	XM_581451
OG_11935	anti-Mullerian hormone (AMH)	NM_173890
OG_10017	similar to Homo sapiens malic enzyme 3, NADP(+)-dependent, mitochondrial (ME3), nuclear gene encoding mitochondrial protein, transcript variant 1	XM_604169
OG_10592	similar to Homo sapiens peroxisomal biogenesis factor 11 gamma (PEX11G)	XM_869437
OG_10543	similar to Homo sapiens sideroflexin 3 (SFXN3)	XM_879089
OG_11475	similar to Homo sapiens ankyrin repeat and SOCS box-containing 13 (ASB13)	XM_613053
OG_10316	F-box protein 8 (FBXO8)	NM_001015667
OG_10188	protein kinase, cAMP-dependent, catalytic, beta (PRKACB)	NM_174585
OG_10040	similar to Homo sapiens carnitine palmitoyltransferase 1B (muscle) (CPT1B), nuclear gene encoding mitochondrial protein, transcript variant 3	NM_001034349
OG_10569	PREDICTED: similar to ectonucleotide pyrophosphatase/phosphodiesterase 1 (LOC615535), partial mRNA.	XM_867376
OG_10782	similar to Homo sapiens 2,4-dienoyl CoA reductase 1, mitochondrial (DECR1), nuclear gene encoding mitochondrial protein	XM_587022
OG_10568	similar to Homo sapiens NDRG family member 4 (NDRG4)	XM_867573
OG_11678	similar to Homo sapiens RUN and TBC1 domain containing 1 (RUTBC1)	XM_589038
OG_11795	similar to Homo sapiens c-mer proto-oncogene tyrosine kinase (MERTK)	XM_580552
OG_11927	antigen CD3Z, zeta polypeptide (CD3Z)	NM_174012
OG_12085	mitochondrial ribosomal protein S14 (MRPS14)	NM_001003902
OG_10127	similar to Homo sapiens acyl-CoA synthetase long-chain family member 1 (ACSL1)	XM_876197
OG_10663	similar to Homo sapiens salvador homolog 1 (Drosophila) (SAV1)	XM_594712
OG_10193	similar to Homo sapiens histone deacetylase 3 (HDAC3)	XM_868478
OG_12071	polymerase (RNA) II (DNA directed) polypeptide G (POLR2G)	NM_001015633
OG_11962	similar to Homo sapiens TRAF3 interacting protein 2 (TRAF3IP2), transcript variant 2	NM_001035483
OG_11739	similar to Homo sapiens B-cell CLL/lymphoma 6 (zinc finger protein 51) (BCL6), transcript variant 1	XM_584289
OG_10283	growth hormone receptor (GHR)	NM_176608
OG_11920	caldesmon, smooth muscle (CALD1)	NM_174258
OG_11810	transferrin (TF)	NM_177484
OG_10230	similar to Homo sapiens zinc finger protein 36, C3H type-like 1 (ZFP36L1)	XM_865938
OG_10357	similar to Homo sapiens frizzled homolog 6 (Drosophila) (FZD6)	XM_610434
OG_10003	similar to Homo sapiens zinc finger protein 12 (ZNF12), transcript variant 1	XM_588476
OG_10034	similar to Homo sapiens triple functional domain (PTPRF interacting) (TRIO)	XM_618492
OG_10122	similar to Homo sapiens ubiquitin-like, containing PHD and RING finger domains, 1 (UHRF1)	XM_608882
OG_10083	PREDICTED: similar to thrombin inhibitor (LOC404051)	XM_866025
OG_11288	similar to Homo sapiens peroxisomal membrane protein 4, 24kDa (PXMP4), transcript variant 1	XM_869359
OG_11570	similar to Homo sapiens six transmembrane epithelial antigen of the prostate 1 (STEAP1)	XM_593128
OG_10073	villin 2 (VIL2)	NM_174217
OG_10639	similar to Homo sapiens ubiquitin specific peptidase 3 (USP3)	XM_607842
OG_10337	similar to Homo sapiens metallothionein 1G (MT1G)	NM_001040492
OG_10029	similar to Homo sapiens oxysterol binding protein-like 6 (OSBPL6), transcript variant 2	XM_613100
OG_11711	similar to Homo sapiens nonhomologous end-joining factor 1 (NHEJ1)	XM_586059
OG_11309	PREDICTED: similar to Mammalian ependymin-related protein 1 precursor (MERP-1) (UCC1 protein) (LOC615376)	XM_867167
OG_11340	similar to Homo sapiens angiopoietin-like 2 (ANGPTL2)	XM_864781
OG_10832	fibrinogen, gamma polypeptide (FGG)	NM_173911
OG_11644	similar to Homo sapiens formin-like 3 (FMNL3), transcript variant 2	XM_591526
OG_11489	similar to Homo sapiens SAPS domain family, member 3 (SAPS3)	XM_611570
OG_10105	similar to Homo sapiens protein tyrosine phosphatase, receptor type, D (PTPRD), transcript variant 3	XM_875297
OG_10130	similar to Homo sapiens glycerol kinase 2 (GK2)	XM_582108
OG_10272	similar to Homo sapiens myosin, light polypeptide 6B, alkali, smooth muscle and non-muscle (MYL6B)	XM_593442
OG_10591	similar to Homo sapiens acid phosphatase-like 2 (ACPL2), transcript variant 1	XM_617405
OG_10033	similar to Homo sapiens fibroblast growth factor 11 (FGF11)	XM_863854
OG_11797	similar to Homo sapiens DNA cross-link repair 1A (PSO2 homolog, S. cerevisiae) (DCLRE1A)	XM_580486
OG_11716	similar to Homo sapiens zinc finger protein 277 (ZNF277)	XM_585471
OG_10818	protein phosphatase 1B (formerly 2C), magnesium-dependent, beta isoform (PPM1B)	NM_174430
OG_11343	similar to Homo sapiens microtubule associated monoxygenase, calponin and LIM domain containing 1 (MICAL1)	XM_864490
OG_10631	similar to Homo sapiens synaptosomal-associated protein, 29kDa (SNAP29)	XM_610773
OG_10670	similar to Homo sapiens solute carrier family 1 (glutamate/neutral amino acid transporter), member 4 (SLC1A4)	XM_593444
OG_10893	similar to Homo sapiens ubiquitin-conjugating enzyme E2 variant 2 (UBE2V2)	NM_001034042
OG_10551	similar to Homo sapiens Mdm4, transformed 3T3 cell double minute 4, p53 binding protein (mouse) (MDM4)	XM_873551
OG_10589	similar to Homo sapiens Cbp/p300-interacting transactivator, with Glu/Asp-rich carboxy-terminal domain, 2 (CITED2)	XM_863961
OG_11560	similar to Homo sapiens renin binding protein (RENBP)	XM_594363
OG_12075	activating signal cointegrator 1 complex subunit 2 (ASCC2)	NM_001015524
OG_10059	similar to Homo sapiens phosphorylase, glycogen; brain (PYGB)	NM_001035270
OG_10263	similar to Homo sapiens transcription factor 7-like 1 (T-cell specific, HMG-box) (TCF7L1)	XM_593301
OG_11561	similar to Homo sapiens glucosidase I (GCS1)	XM_594296
OG_10797	similar to Homo sapiens ubiquitin-like 3 (UBL3)	NM_001038144
OG_11486	similar to Homo sapiens nuclear receptor binding protein (NRBP)	XM_612140
OG_11462	similar to Homo sapiens Ca2+-dependent secretion activator (CADPS), transcript variant 1	XM_614061
OG_11225	similar to Homo sapiens high mobility group AT-hook 1 (HMGA1), transcript variant 2	XM_883395
OG_12008	similar to Homo sapiens synapse associated protein 1, SAP47 homolog (Drosophila) (SYAP1)	NM_001034348
OG_10632	similar to Homo sapiens tropomodulin 2 (neuronal) (TMOD2)	XM_610595
OG_11929	calpastatin (CAST), transcript variant 2	NM_174003
OG_10628	similar to Homo sapiens transmembrane protein 165 (TMEM165)	XM_611725
OG_11808	TRB-2 protein (TRB2)	NM_178317
OG_10608	similar to Homo sapiens fatty acid desaturase 2 (FADS2)	XM_600092
OG_11347	similar to Homo sapiens phosphatidylinositol transfer protein, beta (PITPNB)	XM_864083
OG_10759	similar to Homo sapiens collagen, type IX, alpha 2 (COL9A2)	XM_582312
OG_11695	similar to Homo sapiens cytochrome c, somatic (CYCS), nuclear gene encoding mitochondrial protein	XM_587961
OG_10327	PREDICTED: similar to WAS protein family, member 2, transcript variant 1 (LOC504482)	XM_611065
OG_10768	similar to Homo sapiens low density lipoprotein receptor-related protein 4 (LRP4)	XM_580417
OG_10028	similar to Homo sapiens regulator of G-protein signalling 3 (RGS3), transcript variant 3	XM_872108
OG_11936	RAB interacting factor (RABIF)	NM_001040596
OG_11268	similar to Homo sapiens CD27-binding (Siva) protein (SIVA), transcript variant 1	XM_870265
OG_11579	similar to Homo sapiens phospholipase D1, phosphatidylcholine-specific (PLD1)	XM_592425
OG_10054	similar to Homo sapiens G protein-coupled receptor 19 (GPR19)	XM_612470
OG_11905	adenosine A1 receptor (ADORA1)	NM_174497
OG_11680	similar to Homo sapiens poly (ADP-ribose) polymerase family, member 8 (PARP8)	XM_588962
OG_12001	similar to Homo sapiens integrin beta 1 binding protein 1 (ITGB1BP1), transcript variant 2	NM_001034448
OG_10384	similar to Homo sapiens ribosomal protein S6 kinase, 90kDa, polypeptide 5 (RPS6KA5), transcript variant 1	XM_580522
OG_12083	NACHT, leucine rich repeat and PYD containing 5 (NALP5)	NM_001007814
OG_11525	PREDICTED: similar to Mitogen-activated protein kinase kinase kinase 1 (MAPK/ERK kinase kinase 1) (MEK kinase 1) (MEKK 1) (LOC523962)	XM_602275
OG_10221	similar to Homo sapiens vacuolar protein sorting 35 (yeast) (VPS35)	XM_878959
OG_11441	similar to Homo sapiens embigin homolog (mouse) (EMB)	XM_616575
OG_11291	similar to Homo sapiens stomatin (STOM), transcript variant 1	XM_869198
OG_10775	farnesyl diphosphate synthase (farnesyl pyrophosphate synthetase, dimethylallyltranstransferase, geranyltranstransferase) (FDPS)	NM_177497
OG_10018	similar to Homo sapiens kelch-like 5 (Drosophila) (KLHL5), transcript variant 1	XM_607098
OG_11947	similar to Homo sapiens coiled-coil domain containing 52 (CCDC52)	NM_001038117
OG_11968	similar to Homo sapiens calponin 2 (CNN2), transcript variant 1	NM_001035420
OG_10120	similar to Homo sapiens discoidin domain receptor family, member 1 (DDR1), transcript variant 1	XM_867064
OG_10055	similar to Homo sapiens ATP-binding cassette, sub-family C (CFTR/MRP), member 3 (ABCC3)	XM_612461
OG_10544	similar to Homo sapiens chromosome 6 open reading frame 166 (C6orf166)	XM_878516
OG_10881	similar to Homo sapiens zinc finger, CDGSH-type domain 1 (ZCD1)	NM_001034057
OG_10730	similar to Homo sapiens alcohol dehydrogenase 6 (class V) (ADH6)	XM_587704
OG_10645	similar to Homo sapiens serine/threonine kinase 10 (STK10)	XM_604746
OG_10134	PREDICTED: similar to v-raf murine sarcoma viral oncogene homolog B1, transcript variant 2 (LOC536051)	XM_864068
OG_10260	similar to Homo sapiens cathepsin K (pycnodysostosis) (CTSK)	NM_001034435
OG_10369	similar to Homo sapiens glutathione S-transferase omega 1 (GSTO1)	XM_581960
OG_11897	solute carrier family 5 (inositol transporters), member 3 (SLC5A3)	NM_174607
OG_10315	nucleoside phosphorylase (NP)	NM_001007818
OG_10252	similar to Homo sapiens sema domain, immunoglobulin domain (Ig), transmembrane domain (TM) and short cytoplasmic domain, (semaphorin) 4F (SEMA4F)	XM_608481
OG_11334	similar to Homo sapiens RAB33A, member RAS oncogene family (RAB33A)	XM_865018
OG_10261	similar to Homo sapiens RAB38, member RAS oncogene family (RAB38)	XM_612709
OG_11981	similar to Homo sapiens abhydrolase domain containing 1 (ABHD1)	NM_001035094
OG_11290	similar to Homo sapiens CD83 molecule (CD83), transcript variant 1	XM_869209
OG_10025	coagulation factor II (F2)	NM_173877
OG_11933	zona pellucida glycoprotein 3 preproprotein (ZP3)	NM_173974
OG_11759	similar to Homo sapiens cerebral cavernous malformation 2 (CCM2), transcript variant 2	XM_582898
OG_10035	similar to Homo sapiens ribosomal protein S6 kinase, 90kDa, polypeptide 6 (RPS6KA6)	XM_604590
OG_10620	PREDICTED: similar to Vitamin D3 receptor (VDR) (1,25-dihydroxyvitamin D3 receptor), transcript variant 1 (LOC533656)	XM_613129
OG_11960	similar to CD59 antigen p18-20 (MGC133675)	NM_001037446
OG_10054	tachykinin 2 receptor (TACR2)	NM_174469
OG_10304	similar to Homo sapiens elongation of very long chain fatty acids (FEN1/Elo2, SUR4/Elo3, yeast)-like 1 (ELOVL1)	NM_001034703
OG_10113	similar to Homo sapiens RasGEF domain family, member 1B (RASGEF1B)	XM_583505
OG_10570	similar to Homo sapiens acyl-CoA synthetase long-chain family member 3 (ACSL3), transcript variant 1	XM_867290
OG_10755	similar to Homo sapiens KIAA1012 (KIAA1012)	XM_582852
OG_10121	similar to Homo sapiens tripartite motif-containing 2 (TRIM2)	XM_878981
OG_10892	similar to Homo sapiens purinergic receptor P2X, ligand-gated ion channel, 4 (P2RX4), transcript variant 1	NM_001034049
OG_10039	similar to Homo sapiens nitric oxide synthase 2A (inducible, hepatocytes) (NOS2A), transcript variant 1	XM_867963
OG_10053	zinc finger homeobox 1b (ZFHX1B), intronic region	XM_875637
OG_11982	similar to Homo sapiens chromosome 8 open reading frame 32 (C8orf32)	NM_001035091
OG_10835	similar to Homo sapiens chromosome 1 open reading frame 93 (C1orf93)	NM_001040598
OG_11276	similar to Homo sapiens protease, serine, 35 (PRSS35)	XM_869912
OG_10735	similar to Homo sapiens hydroxysteroid (11-beta) dehydrogenase 1 (HSD11B1), transcript variant 1	XM_586824
OG_11534	similar to Homo sapiens diacylglycerol O-acyltransferase 2-like 4 (DGAT2L4)	XM_599558
OG_10540	similar to Homo sapiens ligase I, DNA, ATP-dependent (LIG1)	XM_881446
OG_10034	similar to Homo sapiens kalirin, RhoGEF kinase (KALRN), transcript variant 3	XM_612607
OG_10139	PREDICTED: similar to FK506-binding protein 1A (LOC615737)	XM_868721
OG_11657	similar to Homo sapiens ras homolog gene family, member C (RHOC)	XM_590796
OG_11666	PREDICTED: similar to tripartite motif protein 34 isoform 1 (LOC539820)	XM_589674
OG_11308	similar to Homo sapiens LR8 protein (LR8)	XM_867335
OG_11780	similar to Homo sapiens growth differentiation factor 3 (GDF3)	XM_581211
OG_11992	similar to Homo sapiens Sec23 homolog B (S. cerevisiae) (SEC23B), transcript variant 3	NM_001034626
OG_11911	phosphodiesterase 6D, cGMP-specific, rod, delta (PDE6D)	NM_174420
OG_10217	similar to Homo sapiens ATP citrate lyase (ACLY), transcript variant 1	NM_001037457
OG_10851	similar to Homo sapiens catenin (cadherin-associated protein), alpha 1, 102kDa (CTNNA1)	NM_001035366
OG_11495	similar to Homo sapiens protein tyrosine phosphatase, non-receptor type 12 (PTPN12)	XM_610380
OG_10360	integrin, alpha L (antigen CD11A (p180), lymphocyte function-associated antigen 1; alpha polypeptide) (ITGAL)	NM_198221
OG_10711	homolog of rat orphan transporter v7-3 (NTT73)	NM_181023
OG_10825	seryl-tRNA synthetase (SARS)	NM_174175
OG_11886	follistatin (FST)	NM_175801
OG_10680	similar to Homo sapiens flightless I homolog (Drosophila) (FLII)	XM_592304
OG_10839	similar to Homo sapiens calponin 3, acidic (CNN3)	NM_001038179
OG_10003	similar to Homo sapiens zinc finger protein 420 (ZNF420)	NM_001035327
OG_11218	PREDICTED: similar to Eukaryotic translation initiation factor 4E (eIF4E) (eIF-4E) (mRNA cap-binding protein) (eIF-4F 25 kDa subunit) (LOC614570)	XM_866118
OG_11580	similar to Homo sapiens Rho family GTPase 3 (RND3)	XM_592424
OG_10109	similar to Homo sapiens MOB1, Mps One Binder kinase activator-like 2C (yeast) (MOBKL2C), transcript variant 1	NM_001034755
OG_11270	similar to Homo sapiens asparagine synthetase domain containing 1 (ASNSD1)	XM_870100
OG_10586	similar to Homo sapiens Smith-Magenis syndrome chromosome region, candidate 7-like (SMCR7L)	XM_864076
OG_10131	similar to Homo sapiens chemokine (C-C motif) ligand 26 (CCL26)	XM_585155
OG_10552	similar to Homo sapiens SH3-domain kinase binding protein 1 (SH3KBP1), transcript variant 1	XM_873417
OG_10798	similar to Homo sapiens amylase, alpha 2B (pancreatic) (AMY2B)	NM_001035016
OG_10841	similar to Homo sapiens RAB11A, member RAS oncogene family (RAB11A)	NM_001038162
OG_11229	similar to Homo sapiens BUD31 homolog (yeast) (BUD31)	XM_883188
OG_11530	similar to Homo sapiens phosphodiesterase 7B (PDE7B)	XM_600794
OG_10673	similar to Homo sapiens endothelial differentiation, sphingolipid G-protein-coupled receptor, 5 (EDG5)	XM_593074
OG_10827	plasminogen activator, tissue (PLAT)	NM_174146
OG_11553	PREDICTED: similar to ADP-dependent glucokinase (LOC518158)	XM_596342
OG_11925	natriuretic peptide receptor B/guanylate cyclase B [atrionatriuretic peptide receptor B] (NPR2)	NM_174126
OG_10687	PREDICTED: similar to Feline leukemia virus subgroup C receptor-related protein 1 (Feline leukemia virus subgroup C receptor) (hFLVCR) (LOC533317)	XM_612690
OG_10394	similar to Homo sapiens ubiquitin specific peptidase 20 (USP20), transcript variant 2	XM_582195
OG_10407	similar to Homo sapiens DENN/MADD domain containing 2A (DENND2A)	XM_590179
OG_10171	similar to Homo sapiens protein kinase C and casein kinase substrate in neurons 3 (PACSIN3)	XM_615104
OG_11519	similar to Homo sapiens zinc finger protein 454 (ZNF454)	XM_604301
OG_11261	similar to Homo sapiens TIMP metallopeptidase inhibitor 4 (TIMP4)	XM_871525
OG_10209	similar to Homo sapiens TNF receptor-associated protein 1 (TRAP1)	NM_001038675
OG_10646	similar to Homo sapiens thymus high mobility group box protein TOX (TOX)	XM_604247
OG_10026	similar to Homo sapiens calnexin (CANX), transcript variant 1	XM_594166
OG_10868	similar to Homo sapiens hypothetical protein LOC51255 (LOC51255)	NM_001034510
OG_10621	similar to Homo sapiens sterile alpha motif domain containing 8 (SAMD8)	XM_612450
OG_10617	similar to Homo sapiens zinc finger protein 532 (ZNF532)	XM_613386
OG_11536	similar to Homo sapiens prenyl (decaprenyl) diphosphate synthase, subunit 2 (PDSS2)	XM_599372
OG_10241	similar to Homo sapiens ephrin-A1 (EFNA1), transcript variant 1	NM_001034292
OG_11298	similar to Homo sapiens hypothetical protein FLJ22028 (FLJ22028)	XM_868647
OG_11452	similar to Homo sapiens neuroblastoma, suppression of tumorigenicity 1 (NBL1), transcript variant 2	XM_615319
OG_10619	similar to Homo sapiens interleukin-1 receptor-associated kinase 4 (IRAK4)	XM_613175
OG_11967	similar to Homo sapiens actin related protein 2/3 complex, subunit 5, 16kDa (ARPC5)	NM_001035447
OG_10054	similar to Homo sapiens G protein-coupled receptor 103 (GPR103)	XM_608209
OG_10022	similar to Homo sapiens calpain 2, (m/II) large subunit (CAPN2)	XM_864105
OG_11295	similar to Homo sapiens inositol 1,4,5-trisphosphate 3-kinase A (ITPKA)	XM_869054
OG_10781	similar to Homo sapiens ATP-binding cassette, sub-family F (GCN20), member 2 (ABCF2), nuclear gene encoding mitochondrial protein, transcript variant 1	XM_590684
OG_11665	similar to Homo sapiens kelch repeat and BTB (POZ) domain containing 1 (KBTBD1)	XM_589894
OG_11684	similar to Homo sapiens deoxynucleotidyltransferase, terminal, interacting protein 2 (DNTTIP2)	XM_588558
OG_11787	similar to Homo sapiens solute carrier family 25, member 28 (SLC25A28)	XM_580939
OG_10159	PREDICTED: similar to Casein kinase I, delta isoform (CKI-delta), transcript variant 3 (LOC523542)	XM_882287
OG_10100	similar to Homo sapiens phosphodiesterase 9A (PDE9A), transcript variant 1	XM_589046
OG_11945	similar to Homo sapiens cyclin-dependent kinase-like 4 (CDKL4)	NM_001038129
OG_10587	similar to Homo sapiens phosphatidic acid phosphatase type 2C (PPAP2C), transcript variant 1	XM_864036
OG_10094	similar to Homo sapiens FK506 binding protein 10, 65 kDa (FKBP10)	XM_865151
OG_10650	similar to Homo sapiens quiescin Q6 (QSCN6), transcript variant 1	XM_601276
OG_11985	similar to Homo sapiens CAP, adenylate cyclase-associated protein 1 (yeast) (CAP1)	NM_001035010
OG_12010	similar to Homo sapiens CCR4-NOT transcription complex, subunit 7 (CNOT7), transcript variant 1	NM_001034312
OG_11518	similar to Homo sapiens ADAMTS-like 2 (ADAMTSL2)	XM_605154
OG_10044	CD9 antigen (p24) (CD9)	NM_173900
OG_11566	similar to Homo sapiens RecQ protein-like 4 (RECQL4)	XM_593498
OG_10848	similar to Homo sapiens histone 1, H2bc (HIST1H2BC)	NM_001037469
OG_11931	alpha-2-HS-glycoprotein (AHSG)	NM_173984
OG_10681	similar to Homo sapiens ubiquitin carboxyl-terminal esterase L1 (ubiquitin thiolesterase) (UCHL1)	XM_592241
OG_10021	UDP-N-acetyl-alpha-D-galactosamine:polypeptide N-acetylgalactosaminyltransferase 1 (GalNAc-T1) (GALNT1)	NM_177519
OG_11926	estrogen receptor 2 (ER beta) (ESR2)	NM_174051
OG_10131	chemokine (C-C motif) ligand 2 (CCL2)	NM_174006
OG_11545	similar to Homo sapiens tripartite motif-containing 28 (TRIM28)	XM_597641
OG_10120	similar to Homo sapiens discoidin domain receptor family, member 1 (DDR1), transcript variant 2	XM_879506
OG_11717	similar to Homo sapiens sushi domain containing 4 (SUSD4), transcript variant 1	XM_585441
OG_10127	similar to Homo sapiens acyl-CoA synthetase long-chain family member 5 (ACSL5), transcript variant 1	XM_591964
OG_10532	similar to PREDICTED: Homo sapiens similar to ribosomal protein L22 like 1, transcript variant 1 (LOC440990)	XM_866514
OG_12090	alpha-2,8-sialyltransferase 8D (SIAT8D)	NM_001001163
OG_10776	4-aminobutyrate aminotransferase (ABAT)	NM_177492
OG_11892	peroxiredoxin 2 (PRDX2)	NM_174763
OG_11363	similar to Homo sapiens hypothetical protein FLJ10159 (FLJ10159)	XM_617598
OG_11456	similar to Homo sapiens KIAA0746 protein (KIAA0746)	XM_615042
OG_11729	similar to Homo sapiens matrix metallopeptidase 11 (stromelysin 3) (MMP11)	XM_584877
OG_10545	similar to Homo sapiens four and a half LIM domains 2 (FHL2), transcript variant 1	XM_878142
OG_10163	similar to Homo sapiens immunoglobulin superfamily, member 4 (IGSF4)	NM_001038558
OG_10048	PREDICTED: similar to protocadherin alpha 11 (LOC616099)	XM_868066
OG_11647	similar to Homo sapiens HECT domain containing 3 (HECTD3)	XM_591362
OG_12074	thioredoxin-related transmembrane protein 2 (TMX2)	NM_001015558
OG_10853	similar to Homo sapiens CDK2-associated protein 2 (CDK2AP2)	NM_001035320
OG_10146	similar to Homo sapiens dynein, cytoplasmic 1, intermediate chain 2 (DYNC1I2)	XM_604697
OG_10856	similar to Homo sapiens N-myc (and STAT) interactor (NMI)	NM_001035098
OG_10223	similar to Homo sapiens splicing factor, arginine/serine-rich 5 (SFRS5), transcript variant 2	XM_878096
OG_11245	similar to Homo sapiens pleckstrin homology domain containing, family G (with RhoGef domain) member 2 (PLEKHG2)	XM_878344
OG_11304	similar to Homo sapiens phosphodiesterase 4D interacting protein (myomegalin) (PDE4DIP), transcript variant 1	XM_867519
OG_10573	PREDICTED: similar to Cornichon homolog 3 (LOC615236)	XM_866992
OG_11292	similar to Homo sapiens solute carrier family 4 (anion exchanger), member 1, adaptor protein (SLC4A1AP)	XM_869141
OG_11471	similar to Homo sapiens transcription elongation factor B (SIII), polypeptide 1 (15kDa, elongin C) (TCEB1)	XM_613464
OG_10014	similar to Homo sapiens aldehyde dehydrogenase 1 family, member L1 (ALDH1L1)	XM_582002
OG_10077	similar to Homo sapiens coronin, actin binding protein, 1C (CORO1C)	XM_867749
OG_11467	similar to Homo sapiens CBF1 interacting corepressor (CIR)	XM_613685
OG_11271	similar to Homo sapiens pogo transposable element with ZNF domain (POGZ), transcript variant 1	XM_870012
OG_11916	cAMP responsive element binding protein 3 (luman) (CREB3)	NM_174286
OG_11983	similar to Homo sapiens heme oxygenase (decycling) 2 (HMOX2)	NM_001035087
OG_11531	similar to Homo sapiens EF-hand domain family, member D1 (EFHD1)	XM_600745
OG_10013	similar to Homo sapiens Janus kinase 3 (a protein tyrosine kinase, leukocyte) (JAK3)	XM_618476
OG_10116	similar to Homo sapiens nitrilase family, member 2 (NIT2)	NM_001038133
OG_10823	arrestin, beta 1 (ARRB1)	NM_174243
OG_10010	similar to Homo sapiens integrin, beta 3 (platelet glycoprotein IIIa, antigen CD61) (ITGB3)	XM_616376
OG_10260	similar to Homo sapiens cathepsin S (CTSS)	XM_613093
OG_11770	similar to Homo sapiens amino-terminal enhancer of split (AES), transcript variant 2	XM_581653
OG_10679	similar to Homo sapiens solute carrier family 35, member C2 (SLC35C2), transcript variant 1	XM_592347
OG_11322	similar to Homo sapiens TROVE domain family, member 2 (TROVE2), transcript variant 2	XM_866154
OG_11516	similar to Homo sapiens breast cancer anti-estrogen resistance 1 (BCAR1)	XM_605943
OG_10566	similar to Homo sapiens SPFH domain family, member 2 (SPFH2), transcript variant 1	XM_868260
OG_10386	similar to Homo sapiens solute carrier family 12 (potassium/chloride transporters), member 7 (SLC12A7)	XM_606447
OG_11634	PREDICTED: similar to PAS domain containing serine/threonine-protein kinase (PAS-kinase) (PASKIN) (hPASK) (LOC512154)	XM_589604
OG_11581	similar to Homo sapiens ring finger protein 19 (RNF19), transcript variant 2	XM_592217
OG_11699	PREDICTED: similar to AHNAK nucleoprotein isoform 1, transcript variant 1 (LOC510341)	XM_587468
OG_10635	similar to Homo sapiens hepatoma-derived growth factor, related protein 3 (HDGFRP3)	XM_609453
OG_10317	solute carrier family 38, member 5 (SLC38A5)	NM_001015580
OG_11532	similar to Homo sapiens GUF1 GTPase homolog (S. cerevisiae) (GUF1)	XM_600742
OG_11498	similar to PREDICTED: Homo sapiens similar to fibrillarin (LOC345630)	XM_608002
OG_10526	PREDICTED: similar to Echinoderm microtubule-associated protein-like 4 (EMAP-4) (Restrictedly overexpressed proliferation-associated protein) (Ropp 120), transcript variant 6 (LOC540187)	XM_878868
OG_10041	PREDICTED: similar to H3 histone, family 2 isoform 2 (LOC615006)	XM_866686
OG_10119	similar to Homo sapiens ubiquitin specific peptidase 11 (USP11)	XM_874910
OG_11293	similar to Homo sapiens RAS, dexamethasone-induced 1 (RASD1)	XM_869115
OG_10185	similar to Homo sapiens pyruvate dehydrogenase kinase, isozyme 3 (PDK3)	XM_588049
OG_10821	endothelin receptor type A (EDNRA)	NM_174308
OG_11435	similar to Homo sapiens cyclin A1 (CCNA1)	XM_600212
OG_11758	similar to Homo sapiens spindlin-like protein 2 (SPIN-2), transcript variant 1	XM_582899
OG_10530	similar to Homo sapiens cyclin-dependent kinase 3 (CDK3)	XM_870964
OG_12065	Lsm1 protein (LSM1)	NM_001017952
OG_11785	similar to Homo sapiens nexilin (F actin binding protein) (NEXN)	XM_580994
OG_10350	PREDICTED: similar to Ankyrin repeat domain protein 28 (LOC529062)	XM_607502
OG_10383	similar to Homo sapiens acyl-CoA thioesterase 9 (ACOT9), transcript variant 2	NM_001034560
OG_11648	similar to Homo sapiens carbohydrate (N-acetylgalactosamine 4-0) sulfotransferase 8 (CHST8)	XM_591309
OG_11551	similar to Homo sapiens testis expressed sequence 9 (TEX9)	XM_596623
OG_10696	similar to Homo sapiens cytidylate kinase (CMPK)	XM_587035
OG_11918	binding protein (C/EBP), delta (CEBPD)	NM_174267
OG_10164	similar to Homo sapiens coiled-coil-helix-coiled-coil-helix domain containing 2 (CHCHD2)	NM_001034746
OG_11812	CD97 antigen (CD97)	NM_176661
OG_11547	similar to Homo sapiens G protein-coupled receptor 153 (GPR153)	XM_597109
OG_11746	similar to Homo sapiens establishment of cohesion 1 homolog 2 (S. cerevisiae) (ESCO2)	XM_583858
OG_11267	similar to Homo sapiens cullin 4A (CUL4A), transcript variant 2	XM_870269
OG_10897	ADP-ribosylation factor 3 (ARF3)	NM_001015571
OG_11337	PREDICTED: similar to platelet-derived growth factor C precursor (LOC613787)	XM_864899
OG_10807	annexin I (ANXA1)	NM_175784
OG_10004	actin, alpha 1, skeletal muscle (ACTA1)	NM_174225
OG_11803	Dicer1, Dcr-1 homolog (Drosophila) (DICER1)	NM_203359
OG_11921	calcium binding protein 4 (CABP4)	NM_174256
OG_10021	similar to Homo sapiens UDP-N-acetyl-alpha-D-galactosamine:polypeptide N-acetylgalactosaminyltransferase 13 (GalNAc-T13) (GALNT13)	XM_611657
OG_11948	similar to Homo sapiens tektin 2 (testicular) (TEKT2)	NM_001038103
OG_10238	similar to Homo sapiens flotillin 1 (FLOT1)	XM_867082
OG_10136	similar to Homo sapiens furry homolog (Drosophila) (FRY)	XM_584268
OG_10640	similar to Homo sapiens poly(A) polymerase gamma (PAPOLG)	XM_607511
OG_10655	PREDICTED: similar to RNA-specific adenosine deaminase B1 isoform DRADA2a (LOC521761)	XM_600028
OG_11361	similar to Homo sapiens trichorhinophalangeal syndrome I (TRPS1)	XM_617828
OG_10257	similar to Homo sapiens transforming growth factor, beta 2 (TGFB2)	XM_613698
OG_10268	PREDICTED: similar to Forkhead box protein P4 (Fork head-related protein like A) (LOC517805)	XM_595982
OG_11984	similar to Homo sapiens vacuolar protein sorting 24 homolog (S. cerevisiae) (VPS24), transcript variant 1	NM_001035051
OG_12066	GTP binding protein 1 (GTPBP1)	NM_001017938
OG_11998	similar to Homo sapiens maestro (MRO)	NM_001034552
OG_10335	chemokine (C-X-C motif) ligand 2 (CXCL2)	NM_174299
OG_10607	similar to Homo sapiens tektin 3 (TEKT3)	XM_601204
OG_10013	similar to Homo sapiens Janus kinase 1 (a protein tyrosine kinase) (JAK1)	XM_617357
OG_10898	WD repeat domain 23 isoform 1 (WDR23)	NM_001014954
OG_10647	similar to Homo sapiens ATP-binding cassette, sub-family F (GCN20), member 1 (ABCF1), transcript variant 2	XM_603695
OG_10613	similar to Homo sapiens beclin 1 (coiled-coil, myosin-like BCL2 interacting protein) (BECN1)	XM_614897
OG_11238	similar to Homo sapiens mitogen-activated protein kinase kinase kinase 3 (MAP3K3), transcript variant 2	XM_880949
OG_10288	similar to PREDICTED: Homo sapiens hypothetical protein FLJ32810, transcript variant 1 (FLJ32810)	XM_584725
OG_10388	PREDICTED: similar to DNA segment, Chr 11, Brigham & Womens Genetics 0517 expressed (LOC511773)	XM_589172
OG_11889	lectin, galactoside-binding, soluble, 1 (galectin 1) (LGALS1)	NM_175782
OG_11986	similar to Homo sapiens cysteine-rich PDZ-binding protein (CRIPT)	NM_001034803
OG_10069	PREDICTED: fibroblast growth factor receptor 2, transcript variant 4 (FGFR2)	XM_879988
OG_10846	similar to Homo sapiens ubiquitin-like 5 (UBL5)	NM_001037710
OG_11670	similar to Homo sapiens MTERF domain containing 2 (MTERFD2)	XM_589603
OG_11540	similar to Homo sapiens ankyrin repeat domain 32 (ANKRD32)	XM_598485
OG_10295	similar to Homo sapiens Kruppel-like factor 9 (KLF9)	XM_585129
OG_11327	similar to Homo sapiens SSU72 RNA polymerase II CTD phosphatase homolog (S. cerevisiae) (SSU72)	XM_865939
OG_10059	PREDICTED: similar to liver glycogen phosphorylase, transcript variant 5 (LOC505472)	XM_873362
OG_10555	similar to Homo sapiens histone 1, H2ac (HIST1H2AC)	XM_869647
OG_10114	ras homolog gene family, member A (RHOA)	NM_176645
OG_10124	similar to Homo sapiens sodium channel, voltage-gated, type IX, alpha (SCN9A)	XM_866883
OG_10630	PREDICTED: similar to putative integral membrane transport UST1r (LOC508494)	XM_611263
OG_11281	similar to Homo sapiens tumor necrosis factor receptor superfamily, member 12A (TNFRSF12A)	XM_869699
OG_10269	similar to Homo sapiens myosin ID (MYO1D)	XM_601257
OG_10876	similar to Homo sapiens TSC22 domain family, member 1 (TSC22D1), transcript variant 2	NM_001034377
OG_10266	similar to Homo sapiens cadherin 15, M-cadherin (myotubule) (CDH15)	XM_600477
OG_11972	similar to Homo sapiens MAP kinase interacting serine/threonine kinase 1 (MKNK1), transcript variant 1	NM_001035358
OG_10594	similar to Homo sapiens ring finger protein 130 (RNF130)	XM_604090
OG_10814	vacuolar proton-ATPase, subunit D; V-ATPase, subunit D (ATP6D)	NM_174505
OG_10665	similar to Homo sapiens differentially expressed in FDCP 6 homolog (mouse) (DEF6)	XM_594610
OG_11558	similar to Homo sapiens S100 calcium binding protein A11 (calgizzarin) (S100A11)	XM_595126
OG_11344	similar to Homo sapiens suppressor of cytokine signaling 1 (SOCS1)	XM_864316
OG_11655	similar to Homo sapiens homeobox D4 (HOXD4)	XM_590969
OG_10241	similar to Homo sapiens ephrin-A4 (EFNA4), transcript variant 1	XM_868759
OG_11661	similar to Homo sapiens signal recognition particle 14kDa (homologous Alu RNA binding protein) (SRP14)	XM_590373
OG_11949	similar to Homo sapiens nuclear autoantigenic sperm protein (histone-binding) (NASP), transcript variant 2	NM_001038088
OG_10582	similar to Homo sapiens ubiquitin-activating enzyme E1 (A1S9T and BN75 temperature sensitivity complementing) (UBE1), transcript variant 1	XM_864601
OG_10189	similar to Homo sapiens bridging integrator 1 (BIN1), transcript variant 9	XM_877071
OG_11521	similar to Homo sapiens BTB (POZ) domain containing 5 (BTBD5)	XM_603353
OG_11459	similar to Homo sapiens NADH dehydrogenase (ubiquinone) Fe-S protein 2, 49kDa (NADH-coenzyme Q reductase) (NDUFS2)	XM_614393
OG_10174	cathepsin B (CTSB)	NM_174031
OG_11930	allograft inflammatory factor 1 (AIF1)	NM_173985
OG_10256	similar to Homo sapiens ubiquitin-conjugating enzyme E2E 3 (UBC4/5 homolog, yeast) (UBE2E3), transcript variant 1	XM_614096
OG_11362	similar to Homo sapiens nephrosis 2, idiopathic, steroid-resistant (podocin) (NPHS2)	XM_617808
OG_10015	PREDICTED: similar to histone H2A (LOC614974)	XM_866640
OG_10778	ATPase, H+ transporting, lysosomal 42kDa, V1 subunit C, isoform 1 (ATP6V1C1)	NM_176676
OG_10674	similar to Homo sapiens ring finger protein 14 (RNF14), transcript variant 1	XM_592893
OG_10004	actin, gamma 2, smooth muscle, enteric (ACTG2)	NM_001013592
OG_11664	similar to Homo sapiens hemoglobin, alpha 2 (HBA2)	XM_589954
OG_10110	similar to Homo sapiens olfactomedin-like 2B (OLFML2B)	XM_590675
OG_12086	sialyltransferase ST3Gal-VI (SIAT10)	NM_001002883
OG_10762	similar to Homo sapiens S100 calcium binding protein A16 (S100A16)	XM_582004
OG_10310	neural precursor cell expressed, developmentally down-regulated 8 (NEDD8)	NM_174764
OG_10000	similar to Homo sapiens collagen, type I, alpha 1 (COL1A1)	NM_001034039
OG_10060	similar to Homo sapiens threonyl-tRNA synthetase (TARS)	NM_001034370
OG_10330	similar to Homo sapiens family with sequence similarity 119, member A (FAM119A)	XM_867671
OG_11932	adipose differentiation-related protein (ADFP)	NM_173980
OG_10845	similar to Homo sapiens TBC1 domain family, member 20 (TBC1D20)	NM_001038029
OG_10803	similar to Homo sapiens carboxylesterase 2 (intestine, liver) (CES2), transcript variant 1	NM_001034260
OG_10824	vascular endothelial growth factor (VEGF)	NM_174216
OG_12080	nuclear receptor subfamily 1, group H, member 3 (NR1H3)	NM_001014861
OG_10196	caveolin 2 (CAV2)	NM_001007808
OG_10875	similar to Homo sapiens argininosuccinate lyase (ASL), transcript variant 2	NM_001034428
OG_10792	follicle stimulating hormone receptor (FSHR)	NM_174061
OG_11358	similar to Homo sapiens diacylglycerol kinase, epsilon 64kDa (DGKE)	XM_618342
OG_10125	similar to Homo sapiens G protein-coupled receptor 125 (GPR125)	XM_614752
OG_11909	polymerase (DNA directed), delta 1, catalytic subunit 125kDa (POLD1)	NM_174427
OG_10162	similar to Homo sapiens leprecan-like 1 (LEPREL1)	XM_589206
OG_11891	tyrosine 3-monooxygenase/tryptophan 5-monooxygenase activation protein, zeta polypeptide (YWHAZ)	NM_174814
OG_10314	peroxisomal N1-acetyl-spermine/spermidine oxidase (PAOX)	NM_001013602
OG_10264	similar to Homo sapiens solute carrier organic anion transporter family, member 4A1 (SLCO4A1)	XM_611249
OG_11693	similar to Homo sapiens DnaJ (Hsp40) homolog, subfamily C, member 9 (DNAJC9)	XM_588123
OG_10082	similar to Homo sapiens solute carrier family 20 (phosphate transporter), member 1 (SLC20A1)	XM_874037
OG_10651	similar to Homo sapiens ubiquitin specific peptidase 2 (USP2), transcript variant 1	XM_601270
OG_10035	similar to Homo sapiens ribosomal protein S6 kinase, 90kDa, polypeptide 3 (RPS6KA3)	XM_588472
OG_10269	similar to Homo sapiens myosin IG (MYO1G)	XM_594668
OG_11539	PREDICTED: similar to LPS-induced TN factor (LOC520564)	XM_598811
OG_11652	similar to Homo sapiens chromosome 17 open reading frame 68 (C17orf68)	XM_591190
OG_10815	ATPase, H+ transporting, lysosomal (vacuolar proton pump), alpha polypeptide, 70kD, isoform 1 (ATP6A1)	NM_174504
OG_11908	tuftelin 1 (TUFT1)	NM_174479
OG_11730	similar to Homo sapiens syndecan 4 (amphiglycan, ryudocan) (SDC4)	XM_584869
OG_10019	similar to Homo sapiens spectrin, beta, non-erythrocytic 1 (SPTBN1), transcript variant 1	XM_588094
OG_10092	PREDICTED: similar to PHD finger protein 16 (LOC506664)	XM_583146
OG_10850	similar to Homo sapiens serine incorporator 1 (SERINC1)	NM_001035427
OG_10145	similar to Homo sapiens glycine C-acetyltransferase (2-amino-3-ketobutyrate coenzyme A ligase) (GCAT), nuclear gene encoding mitochondrial protein	XM_588867
OG_10753	similar to Homo sapiens poly(rC) binding protein 4 (PCBP4), transcript variant 3	XM_583401
OG_11701	PREDICTED: similar to cytoglobin (LOC510299)	XM_587427
OG_10866	similar to Homo sapiens adaptor-related protein complex 2, mu 1 subunit (AP2M1), transcript variant 1	NM_001034523
OG_11496	similar to Homo sapiens nucleoredoxin (NXN)	XM_609859
OG_11808	similar to Homo sapiens tribbles homolog 2 (Drosophila) (TRIB2)	NM_178317
OG_10176	similar to Homo sapiens solute carrier family 7 (cationic amino acid transporter, y+ system), member 8 (SLC7A8), transcript variant 1	XM_616962
OG_11574	similar to Homo sapiens EGF-like-domain, multiple 9 (EGFL9), transcript variant 1	XM_592767
OG_10878	similar to Homo sapiens vesicle-associated membrane protein 8 (endobrevin) (VAMP8)	NM_001034290
OG_10887	similar to Homo sapiens cytochrome P450, family 51, subfamily A, polypeptide 1 (CYP51A1)	NM_001025319
OG_10024	similar to Homo sapiens proteasome (prosome, macropain) 26S subunit, ATPase, 6 (PSMC6)	XM_868959
OG_11487	similar to Homo sapiens chromosome 18 open reading frame 17 (C18orf17)	XM_612111
OG_11455	similar to Homo sapiens angiomotin like 1 (AMOTL1)	XM_615060
OG_11587	similar to Homo sapiens intraflagellar transport 74 homolog (Chlamydomonas) (IFT74)	XM_591807
OG_10259	similar to Homo sapiens torsin family 2, member A (TOR2A)	XM_614040
OG_11952	similar to Homo sapiens calcium binding tyrosine-(Y)-phosphorylation regulated (fibrousheathin 2) (CABYR), transcript variant 5	NM_001038067
OG_10246	similar to Homo sapiens amyloid beta (A4) precursor protein (peptidase nexin-II, Alzheimer disease) (APP), transcript variant 1	XM_613860
OG_11722	similar to Homo sapiens dual specificity phosphatase 2 (DUSP2)	XM_585137
OG_10003	similar to Homo sapiens RB-associated KRAB repressor (RBAK)	XM_594194
OG_10265	HGF receptor c-Met (c-met)	NM_001012999
OG_10053	similar to Homo sapiens zinc finger homeobox 1b (ZFHX1B)	XM_865230
OG_11988	similar to Homo sapiens actin related protein 2/3 complex, subunit 5-like (ARPC5L)	NM_001034737
OG_10741	similar to Homo sapiens RAB14, member RAS oncogene family (RAB14)	XM_585448
OG_11904	calcium channel, voltage-dependent, beta 3 subunit (CACNB3)	NM_174509
OG_11786	PREDICTED: similar to apolipoprotein B48 receptor (LOC504800)	XM_580972
OG_10840	similar to Homo sapiens HIV-1 Rev binding protein (HRB)	NM_001038171
OG_10113	RasGEF domain family, member 1A (RASGEF1A)	NM_001015601
OG_11490	PREDICTED: similar to zinc finger, DHHC domain containing 21 (LOC540088)	XM_611503
OG_10597	similar to Homo sapiens SPRY domain containing 3 (SPRYD3)	XM_614378
OG_11726	similar to Homo sapiens N-acetylglucosaminidase, alpha- (Sanfilippo disease IIIB) (NAGLU)	XM_584949
OG_10147	similar to Homo sapiens CUG triplet repeat, RNA binding protein 1 (CUGBP1), transcript variant 1	XM_879614
OG_10625	similar to Homo sapiens FGFR1 oncogene partner 2 (FGFR1OP2)	XM_612091
OG_10072	similar to Homo sapiens plexin B3 (PLXNB3)	XM_580392
OG_10039	similar to Homo sapiens P450 (cytochrome) oxidoreductase (POR)	NM_001035390
OG_11472	similar to Homo sapiens Rac/Cdc42 guanine nucleotide exchange factor (GEF) 6 (ARHGEF6)	XM_613352
OG_10001	similar to Homo sapiens G protein-coupled receptor 92 (GPR92)	NM_001034304
OG_12058	similar to Homo sapiens retinol binding protein 1, cellular (RBP1)	NM_001025343
OG_10088	inositol 1,4,5-triphosphate receptor, type 1 (ITPR1)	NM_174841
OG_10186	actin related protein 2/3 complex subunit 1B (ARPC1B)	NM_001014844
OG_10584	similar to Homo sapiens ankyrin repeat domain 13C (ANKRD13C)	XM_864427
OG_10078	similar to Homo sapiens collagen, type IV, alpha 2 (COL4A2)	XM_585435
OG_10103	similar to Homo sapiens replication factor C (activator 1) 4, 37kDa (RFC4), transcript variant 1	XM_865673
OG_10111	similar to Homo sapiens BTG family, member 2 (BTG2)	XM_586687
OG_10678	similar to Homo sapiens BH-protocadherin (brain-heart) (PCDH7), transcript variant a	XM_592405
OG_10564	similar to PREDICTED: Homo sapiens Rho-guanine nucleotide exchange factor, transcript variant 1 (RGNEF)	XM_869125
OG_11712	similar to Homo sapiens carbonic anhydrase XIV (CA14)	XM_585907
OG_11460	PREDICTED: similar to B cell RAG associated protein, transcript variant 1 (LOC534506)	XM_614294
OG_10081	similar to Homo sapiens chloride channel 2 (CLCN2)	XM_865770
OG_11492	similar to Homo sapiens eukaryotic translation initiation factor 4E binding protein 1 (EIF4EBP1)	XM_611307
OG_10048	similar to Homo sapiens protocadherin gamma subfamily B, 2 (PCDHGB2), transcript variant 1	XM_870861
OG_10032	similar to Homo sapiens kinesin light chain 2 (KLC2)	XM_876739
OG_10234	similar to Homo sapiens solute carrier family 4, sodium bicarbonate cotransporter, member 8 (SLC4A8), transcript variant 2	XM_881095
OG_10717	similar to Homo sapiens signal transducing adaptor molecule (SH3 domain and ITAM motif) 1 (STAM)	XM_590304
OG_10019	similar to Homo sapiens spectrin, beta, non-erythrocytic 2 (SPTBN2)	XM_582660
OG_11356	similar to PREDICTED: Homo sapiens odz, odd Oz/ten-m homolog 2 (Drosophila), transcript variant 1 (ODZ2)	XM_618487
OG_10559	similar to Homo sapiens SH3 domain binding glutamic acid-rich protein (SH3BGR), transcript variant 1	XM_870116
OG_12003	similar to Homo sapiens Shwachman-Bodian-Diamond syndrome (SBDS)	NM_001034439
OG_11463	similar to Homo sapiens meteorin, glial cell differentiation regulator-like (METRNL)	XM_614019
OG_10671	similar to Homo sapiens coiled-coil domain containing 80 (CCDC80), transcript variant 1	XM_593217
OG_11773	similar to Homo sapiens hypoxia-inducible factor prolyl 4-hydroxylase (PH-4), transcript variant 1	XM_581593
OG_10579	similar to Homo sapiens programmed cell death 10 (PDCD10), transcript variant 3	XM_865023
OG_11332	similar to Homo sapiens transmembrane protein 42 (TMEM42)	XM_865190
OG_10058	similar to Homo sapiens nudix (nucleoside diphosphate linked moiety X)-type motif 10 (NUDT10)	NM_001035488
OG_11563	similar to Homo sapiens hypothetical protein FLJ22349 (FLJ22349)	XM_594139
OG_11338	similar to Homo sapiens similar to mouse 2310016A09Rik gene (LOC134147)	XM_864851
OG_10812	transmembrane 7 superfamily member 2 (TM7SF2)	NM_174622
OG_11263	similar to Homo sapiens synovial sarcoma translocation gene on chromosome 18-like 2 (SS18L2)	XM_871013
OG_10016	PREDICTED: myosin, heavy polypeptide 3, skeletal muscle, embryonic, transcript variant 2 (MYH3)	XM_878066
OG_10028	similar to Homo sapiens regulator of G-protein signalling 2, 24kDa (RGS2)	XM_590677
OG_10379	similar to PREDICTED: Homo sapiens ankyrin repeat and IBR domain containing 1 (ANKIB1)	XM_581455
OG_12089	Collagen prolyl 4-hydroxylase alpha III subunit (P4HA3)	NM_001001598
OG_10837	similar to Homo sapiens chromosome 14 open reading frame 179 (C14orf179)	NM_001040521
OG_11727	similar to Homo sapiens hydroxysteroid (17-beta) dehydrogenase 1 (HSD17B1)	XM_584948
OG_11336	similar to Homo sapiens TXK tyrosine kinase (TXK)	XM_864957
OG_10106	similar to Homo sapiens fer (fps/fes related) tyrosine kinase (phosphoprotein NCP94) (FER)	XM_872031
OG_10828	J domain containing protein 1 (JDP1)	NM_174096
OG_10299	glucose regulated protein 58kD (GRP58)	NM_174333
OG_11708	similar to Homo sapiens dimethyladenosine transferase (HSA9761)	XM_586750
OG_11283	similar to Homo sapiens periphilin 1 (PPHLN1), transcript variant 5	XM_869679
OG_11252	similar to Homo sapiens ubiquitin-conjugating enzyme E2D 3 (UBC4/5 homolog, yeast) (UBE2D3), transcript variant 9	XM_875869
OG_10770	similar to Homo sapiens fumarylacetoacetate hydrolase domain containing 2A (FAHD2A)	NM_205790
OG_12060	similar to Homo sapiens PTK9 protein tyrosine kinase 9 (PTK9), transcript variant 2	NM_001025320
OG_10675	similar to Homo sapiens influenza virus NS1A binding protein (IVNS1ABP), transcript variant 1	XM_592860
OG_11744	similar to Homo sapiens family with sequence similarity 80, member A (FAM80A)	XM_583916
OG_11277	similar to Homo sapiens oxysterol binding protein-like 5 (OSBPL5), transcript variant 1	XM_869903
OG_11552	similar to Homo sapiens v-crk sarcoma virus CT10 oncogene homolog (avian)-like (CRKL)	XM_596366
OG_10638	similar to Homo sapiens cAMP responsive element binding protein 3-like 4 (CREB3L4)	XM_608017
OG_10324	PREDICTED: PDZ and LIM domain 5, transcript variant 5 (PDLIM5)	XM_871812
OG_11912	osteoclast stimulating factor 1 (OSTF1)	NM_174409
OG_10240	similar to Homo sapiens jun D proto-oncogene (JUND)	XM_864639
OG_10813	solute carrier family 2 (facilitated glucose transporter), member 4 (SLC2A4)	NM_174604
OG_11707	similar to Homo sapiens myelin protein zero-like 1 (MPZL1), transcript variant 1	XM_586809
OG_10071	similar to Homo sapiens 3-hydroxy-3-methylglutaryl-Coenzyme A synthase 1 (soluble) (HMGCS1)	XM_609765
OG_10033	similar to Homo sapiens fibroblast growth factor 12 (FGF12), transcript variant 2	XM_867730
OG_10095	similar to Homo sapiens syndecan binding protein (syntenin) (SDCBP), transcript variant 1	XM_588222
OG_11450	similar to Homo sapiens Rap guanine nucleotide exchange factor (GEF) 3 (RAPGEF3)	XM_615454
OG_11333	similar to Homo sapiens retinoblastoma binding protein 9 (RBBP9), transcript variant 1	XM_865092
OG_11445	similar to Homo sapiens TBC1 domain family, member 2B (TBC1D2B)	XM_616041
OG_10634	PREDICTED: similar to peptidylarginine deiminase type 6 (LOC531084)	XM_609569
OG_10032	similar to Homo sapiens kinesin 2 (KNS2), transcript variant 1	XM_876564
OG_11481	similar to Homo sapiens sorting nexin 25 (SNX25)	XM_612493
OG_10133	similar to Homo sapiens enolase 3 (beta, muscle) (ENO3), transcript variant 2	NM_001034702
OG_11690	PREDICTED: similar to solute carrier family 30, member 2 isoform 1 (LOC511061)	XM_588317
OG_11299	similar to Homo sapiens paroxysmal nonkinesiogenic dyskinesia (PNKD), transcript variant 1	XM_868609
OG_10777	CCAAT/enhancer binding protein, alpha (CEBPA)	NM_176784
OG_10002	similar to Homo sapiens gap junction protein, beta 3, 31kDa (connexin 31) (GJB3), transcript variant 2	XM_590411
OG_10045	similar to Homo sapiens dual specificity phosphatase 10 (DUSP10), transcript variant 3	NM_001034725
OG_11642	alpha2,3-sialyltransferase (ST3GAL-IV)	NM_205806
OG_11474	similar to Homo sapiens phosphoserine phosphatase (PSPH)	XM_613095
OG_10588	PREDICTED: similar to T-complex associated-testis-expressed 1-like (Protein 91/23) (LOC613349)	XM_864015
OG_11993	similar to Homo sapiens gamma-glutamyl carboxylase (GGCX)	NM_001034620
OG_10538	similar to Homo sapiens suppression of tumorigenicity 13 (colon carcinoma) (Hsp70 interacting protein) (ST13)	XM_881721
OG_11671	similar to Homo sapiens arginine/proline rich coiled-coil 1 (RPRC1)	XM_589552
OG_10143	similar to Homo sapiens ATP-binding cassette, sub-family B (MDR/TAP), member 1 (ABCB1)	XM_865956
OG_10865	similar to Homo sapiens epoxide hydrolase 1, microsomal (xenobiotic) (EPHX1)	NM_001034629
OG_10900	branched chain aminotransferase 2, mitochondrial (BCAT2)	NM_001013593
OG_11447	similar to Homo sapiens FK506 binding protein 5 (FKBP5)	XM_615814
OG_11260	similar to Homo sapiens transmembrane protein 132A (TMEM132A), transcript variant 1	XM_871708
OG_11565	PREDICTED: similar to transmembrane 6 superfamily member 2 (LOC515889), partial mRNA.	XM_593991
OG_10860	similar to Homo sapiens LIM domain only 4 (LMO4)	NM_001034751
OG_10244	similar to Homo sapiens arrestin domain containing 3 (ARRDC3)	XM_614662
OG_10319	transmembrane 4 superfamily member 17 isoform b (TM4SF17)	NM_001014880
OG_10882	similar to Homo sapiens nuclear transport factor 2 (NUTF2)	NM_001037624
OG_10895	cofilin 1 (non-muscle) (CFL1)	NM_001015655
OG_11506	similar to Homo sapiens protein kinase C, iota (PRKCI)	XM_606901
OG_10179	prosaposin (PSAP)	NM_174161
OG_10870	similar to Homo sapiens GrpE-like 1, mitochondrial (E. coli) (GRPEL1)	NM_001034501
OG_11301	similar to Homo sapiens EF-hand calcium binding domain 2 (EFCAB2)	XM_867592
OG_11491	PREDICTED: similar to neuron navigator 2 isoform 2 (LOC513246)	XM_611483
OG_11284	similar to Homo sapiens FK506 binding protein 11, 19 kDa (FKBP11)	XM_869510
OG_11554	similar to Homo sapiens CDC42 binding protein kinase gamma (DMPK-like) (CDC42BPG)	XM_596305
OG_12091	toll-like receptor 6 (tlr6)	NM_001001159
OG_10104	similar to Homo sapiens RAB5A, member RAS oncogene family (RAB5A)	XM_864602
OG_10690	similar to Homo sapiens RNA binding motif protein 24 (RBM24)	XM_602541
OG_10125	PREDICTED: similar to Probable G-protein coupled receptor 125 precursor (LOC514378), partial mRNA.	XM_592221
OG_10249	similar to Homo sapiens TAR DNA binding protein (TARDBP)	XM_612400
OG_10121	similar to Homo sapiens tripartite motif-containing 3 (TRIM3), transcript variant 2	XM_866012
OG_11264	PREDICTED: similar to Fanconi anemia, complementation group A isoform a (LOC618375)	XM_870709
OG_10251	similar to Homo sapiens ADAM metallopeptidase domain 23 (ADAM23)	XM_609728
OG_10896	chloride intracellular channel 1 (CLIC1)	NM_001015608
OG_11942	similar to Homo sapiens hypothetical protein FLJ10154 (FLJ10154)	NM_001038190
OG_12061	differentiated embryo chondrocyte expressed gene 1 (BHLHB2)	NM_001024929
OG_10571	similar to Homo sapiens poly (ADP-ribose) polymerase family, member 4 (PARP4)	XM_867149
OG_10126	PREDICTED: similar to Transducin-like enhancer protein 3 (ESG3), transcript variant 3 (LOC514326)	XM_592159
OG_10284	similar to Homo sapiens syntaxin 11 (STX11)	XM_590527
OG_10724	similar to Homo sapiens non-metastatic cells 4, protein expressed in (NME4)	XM_589026
OG_11329	similar to Homo sapiens dynactin 3 (p22) (DCTN3), transcript variant 2	XM_865592
OG_11341	similar to Homo sapiens homeo box C9 (HOXC9)	XM_864605
OG_10262	similar to Homo sapiens mitogen-activated protein kinase kinase 1 (MAP2K1)	XM_612526
OG_11720	similar to Homo sapiens TBP-1 interacting protein (TBPIP), transcript variant 1	XM_585318
OG_10667	similar to Homo sapiens v-ets erythroblastosis virus E26 oncogene homolog 2 (avian) (ETS2)	XM_594132
OG_10087	similar to Homo sapiens protein phosphatase 2 (formerly 2A), catalytic subunit, beta isoform (PPP2CB), transcript variant 1	XM_865061
OG_11527	similar to Homo sapiens solute carrier family 23 (nucleobase transporters), member 3 (SLC23A3)	XM_601375
OG_11971	similar to Homo sapiens folliculin (FLCN), transcript variant 1	NM_001035363
OG_10659	similar to Homo sapiens solute carrier family 25 (carnitine/acylcarnitine translocase), member 20 (SLC25A20), nuclear gene encoding mitochondrial protein	XM_596958
OG_10236	similar to Homo sapiens PRR5-ARHGAP8 fusion (LOC553158)	XM_869087
OG_10118	x 010 protein (LOC511862)	NM_001014903
OG_10864	similar to Homo sapiens unc-119 homolog (C. elegans) (UNC119), transcript variant 1	NM_001034645
OG_10332	similar to Homo sapiens dedicator of cytokinesis 3 (DOCK3)	XM_603022
OG_11240	similar to Homo sapiens transforming, acidic coiled-coil containing protein 2 (TACC2), transcript variant 4	XM_880503
OG_10576	similar to Homo sapiens GDP-mannose pyrophosphorylase A (GMPPA), transcript variant 1	XM_865942
OG_11772	PREDICTED: similar to cysteine-rich secretory protein LCCL domain containing 2 (LOC505329)	XM_581603
OG_11999	similar to PREDICTED: Homo sapiens similar to HESB like domain containing 2, transcript variant 1 (LOC389293)	NM_001034470
OG_11913	microfibrillar-associated protein 2 (MFAP2)	NM_174388
OG_10201	PREDICTED: similar to tumor necrosis factor receptor superfamily, member 26 (LOC510798)	XM_588001
OG_10652	PREDICTED: similar to Carboxypeptidase M precursor (LOC522709)	XM_600995
OG_10108	similar to Homo sapiens enoyl-Coenzyme A, hydratase/3-hydroxyacyl Coenzyme A dehydrogenase (EHHADH)	XM_591337
OG_10382	similar to Homo sapiens pecanex homolog (Drosophila) (PCNX)	XM_592061
OG_11303	similar to Homo sapiens MCM4 minichromosome maintenance deficient 4 (S. cerevisiae) (MCM4), transcript variant 2	XM_867548
OG_10187	similar to Homo sapiens cystathionine-beta-synthase (CBS)	XM_592392
OG_11315	similar to Homo sapiens RaP2 interacting protein 8 (RPIP8)	XM_866637
OG_10838	similar to Homo sapiens periostin, osteoblast specific factor (POSTN)	NM_001040479
OG_11900	S100 calcium-binding protein A4 (calcium protein,calvasculin, metastasin, murine placental homolog) (S100A4)	NM_174595
OG_10293	similar to Homo sapiens nucleophosmin/nucleoplasmin, 3 (NPM3)	XM_581148
OG_11959	similar to Homo sapiens ubiquitin-conjugating enzyme E2B (RAD6 homolog) (UBE2B)	NM_001037459
OG_11694	similar to Homo sapiens SPRY domain containing 4 (SPRYD4)	XM_588074
OG_11774	similar to Homo sapiens protein tyrosine phosphatase, non-receptor type 9 (PTPN9)	XM_581476
OG_10033	fibroblast growth factor, acidic (FGF1)	NM_174055
OG_10298	peroxiredoxin 1 (PRDX1)	NM_174431
OG_10112	similar to Homo sapiens TSPY-like 4 (TSPYL4)	XM_584831
OG_11802	8KDa amlexanox-binding protein (S100A13)	NM_205800
OG_10012	similar to Homo sapiens DEAD (Asp-Glu-Ala-As) box polypeptide 19A (DDX19A)	NM_001034571
OG_10211	PREDICTED: similar to Alcohol sulfotransferase (Hydroxysteroid Sulfotransferase) (HST) (Dehydroepiandrosterone sulfotransferase) (DHEA-ST) (ST2) (ST2A3) (LOC514658)	XM_592544
OG_11733	similar to Homo sapiens pannexin 2 (PANX2)	XM_584601
OG_11901	phospholipase A2, group VII (platelet-activating factor acetylhydrolase, plasma) (PLA2G7)	NM_174578
OG_10399	PREDICTED: similar to histone 1, H2ai (predicted) (LOC517139)	XM_595303
OG_10590	similar to Homo sapiens kelch-like 13 (Drosophila) (KLHL13)	XM_863861
OG_11296	similar to Homo sapiens insulin-like growth factor binding protein-like 1 (IGFBPL1)	XM_869017
OG_10736	similar to Homo sapiens chemokine orphan receptor 1 (CMKOR1)	XM_586581
OG_10626	similar to Homo sapiens cell division cycle 42 (GTP binding protein, 25kDa) (CDC42), transcript variant 2	XM_611868
OG_11938	similar to Homo sapiens insulin-like growth factor binding protein 6 (IGFBP6)	NM_001040495
OG_11939	similar to Homo sapiens propionyl Coenzyme A carboxylase, beta polypeptide (PCCB)	NM_001038548
OG_10157	similar to Homo sapiens annexin A3 (ANXA3)	NM_001035325
OG_10612	similar to Homo sapiens sirtuin (silent mating type information regulation 2 homolog) 6 (S. cerevisiae) (SIRT6)	XM_615499
OG_11702	similar to Homo sapiens protein phosphatase 4, regulatory subunit 1 (PPP4R1), transcript variant 2	XM_587353
OG_10023	similar to Homo sapiens tubulin, beta 3 (TUBB3)	NM_001034663
OG_11234	similar to Homo sapiens sirtuin (silent mating type information regulation 2 homolog) 7 (S. cerevisiae) (SIRT7)	XM_882576
OG_10168	similar to Homo sapiens O-linked N-acetylglucosamine (GlcNAc) transferase (UDP-N-acetylglucosamine:polypeptide-N-acetylglucosaminyl transferase) (OGT), transcript variant 2	XM_867278
OG_10010	integrin, beta 1 subunit (fibronectin receptor, beta polypeptide, antigen CD29 includes MDF2, MSK12) (ITGB1)	NM_174368
OG_10259	similar to Homo sapiens torsin family 1, member A (torsin A) (TOR1A)	XM_613183
OG_11760	similar to Homo sapiens chromosome 2 open reading frame 29 (C2orf29)	XM_582695
OG_10004	similar to Homo sapiens ARP2 actin-related protein 2 homolog (yeast) (ACTR2), transcript variant 2	XM_580624
OG_11280	PREDICTED: similar to transcript expressed during hematopoiesis 2 (LOC617490)	XM_869762
OG_10899	7-dehydrocholesterol reductase (DHCR7)	NM_001014927
OG_11571	similar to Homo sapiens KIAA0323 (KIAA0323)	XM_593050
OG_10800	similar to Homo sapiens zinc finger, AN1-type domain 6 (ZFAND6)	NM_001034460
OG_11697	similar to Homo sapiens poly (ADP-ribose) polymerase family, member 9 (PARP9)	XM_587679
OG_11473	similar to Homo sapiens transcription elongation factor A (SII), 3 (TCEA3)	XM_613323
OG_10703	similar to Homo sapiens glutathione reductase (GSR)	XM_582848
OG_11896	male-enhanced antigen (MEA)	NM_174648
OG_11685	similar to Homo sapiens mediator of DNA damage checkpoint 1 (MDC1)	XM_588451
OG_11798	similar to Homo sapiens leucine rich repeat transmembrane neuronal 1 (LRRTM1)	XM_580422
OG_11748	similar to Homo sapiens pleckstrin homology domain containing, family A (phosphoinositide binding specific) member 8 (PLEKHA8)	XM_583652
OG_11443	similar to Homo sapiens adaptor-related protein complex 3, sigma 1 subunit (AP3S1), transcript variant 1	XM_616487
OG_10007	EH-domain containing 1 (EHD1)	NM_001015578
OG_11953	similar to Homo sapiens proline rich 13 (PRR13), transcript variant 2	NM_001038047
OG_11928	caveolin 1, caveolae protein, 22kDa (CAV1)	NM_174004
OG_10011	heat shock 70 kD protein 3 (HSPA3)	NM_174344
OG_11359	PREDICTED: similar to Exocyst complex component Sec8 (LOC537990)	XM_618180
OG_11508	PREDICTED: similar to G protein-coupled receptor 64 (LOC528383)	XM_606805
OG_11745	similar to Homo sapiens chromosome 14 open reading frame 58 (C14orf58)	XM_583911
OG_11479	PREDICTED: angiopoietin 1 (ANGPT1)	XM_612513
OG_10836	similar to Homo sapiens adaptor-related protein complex 1, sigma 2 subunit (AP1S2)	NM_001040591
OG_11979	similar to Homo sapiens CDC42 small effector 1 (CDC42SE1), transcript variant 2	NM_001035112
OG_11589	similar to Homo sapiens dickkopf-like 1 (soggy) (DKKL1)	XM_591667
OG_10064	similar to Homo sapiens spermidine/spermine N1-acetyltransferase (SAT)	NM_001034333
OG_10683	similar to Homo sapiens aldehyde dehydrogenase 3 family, member A2 (ALDH3A2), transcript variant 2	XM_591738
OG_10752	similar to Homo sapiens cortactin (CTTN), transcript variant 1	XM_583464
OG_11743	similar to Homo sapiens KIAA0652 (KIAA0652)	XM_583933
OG_11285	similar to Homo sapiens ankyrin repeat and SOCS box-containing 8 (ASB8)	XM_869496
OG_11548	similar to Homo sapiens BRCA1 associated protein (BRAP)	XM_597045
OG_10656	similar to PREDICTED: Homo sapiens hypothetical protein from EUROIMAGE 588495 (LOC58489)	XM_599208
OG_10662	similar to Homo sapiens cytochrome P450, family 2, subfamily C, polypeptide 18 (CYP2C18)	XM_595642
OG_11259	similar to Homo sapiens CDK5 regulatory subunit associated protein 2 (CDK5RAP2), transcript variant 1	XM_871734
OG_11300	PREDICTED: similar to Itchy E3 ubiquitin protein ligase (LOC616499)	XM_868533
OG_11768	similar to Homo sapiens poliovirus receptor-related 2 (herpesvirus entry mediator B) (PVRL2)	XM_581887
OG_11778	PREDICTED: similar to wingless-related MMTV integration site 6 (LOC505075)	XM_581305
OG_12068	cyclin E2 (CCNE2)	NM_001015665
OG_11887	isocitrate dehydrogenase 2 (NADP+), mitochondrial (IDH2)	NM_175790
OG_11734	similar to Homo sapiens zinc finger protein 672 (ZNF672)	XM_584532
OG_10861	similar to Homo sapiens dimethylarginine dimethylaminohydrolase 2 (DDAH2)	NM_001034704
OG_10225	PREDICTED: similar to runt-related transcription factor 2 isoform b, transcript variant 12 (LOC536911)	XM_873232
OG_10565	similar to Homo sapiens neuroblastoma RAS viral (v-ras) oncogene homolog (NRAS)	XM_868687
OG_10043	similar to Homo sapiens SMAD, mothers against DPP homolog 2 (Drosophila) (SMAD2), transcript variant 1	XM_864252
OG_10097	similar to Homo sapiens protein phosphatase 1, catalytic subunit, beta isoform (PPP1CB), transcript variant 1	NM_001034653
OG_10276	similar to Homo sapiens collagen, type XI, alpha 1 (COL11A1), transcript variant A	XM_587946
OG_11688	similar to Homo sapiens troponin I type 3 (cardiac) (TNNI3)	XM_588363
OG_10098	similar to Homo sapiens RAB7, member RAS oncogene family (RAB7)	NM_001035081
OG_11775	similar to Homo sapiens hydroxysteroid (17-beta) dehydrogenase 7 (HSD17B7)	XM_581467
OG_11792	similar to Homo sapiens carnitine palmitoyltransferase II (CPT2), nuclear gene encoding mitochondrial protein	XM_580637
OG_11350	similar to Homo sapiens WD repeat, sterile alpha motif and U-box domain containing 1 (WDSUB1)	XM_863988
OG_10201	PREDICTED: similar to tumor necrosis factor receptor superfamily, member 26 (LOC510798)	XM_588001
OG_10212	similar to Homo sapiens TNF receptor-associated factor 6 (TRAF6), transcript variant 2	NM_001034661
OG_10376	similar to Homo sapiens signal transducer and activator of transcription 4 (STAT4)	XM_873016
OG_11539	similar to Homo sapiens lipopolysaccharide-induced TNF factor (LITAF)	XM_598811
OG_11541	PREDICTED: similar to Tyrosine-protein phosphatase, non-receptor type 21 (Protein-tyrosine phosphatase D1) (LOC520178), partial mRNA.	XM_598414
OG_10760	similar to Homo sapiens rho/rac guanine nucleotide exchange factor (GEF) 2 (ARHGEF2)	XM_582310
OG_11318	similar to Homo sapiens anti-Mullerian hormone receptor, type II (AMHR2)	XM_866520
OG_11468	similar to Homo sapiens inositol 1,4,5-trisphosphate 3-kinase C (ITPKC)	XM_613679
OG_10658	similar to Homo sapiens related RAS viral (r-ras) oncogene homolog 2 (RRAS2)	XM_597485
OG_11893	peroxiredoxin 5 (PRDX5)	NM_174749
OG_10765	similar to Homo sapiens bromodomain containing 2 (BRD2)	XM_581635
OG_10563	similar to Homo sapiens RAD51-like 1 (S. cerevisiae) (RAD51L1), transcript variant 2	XM_869179
OG_11258	similar to Homo sapiens forkhead box M1 (FOXM1), transcript variant 3	XM_872119
OG_10137	PREDICTED: similar to signal peptide, CUB domain, EGF-like 3 (LOC514874)	XM_592788
OG_11588	similar to Homo sapiens FK506 binding protein like (FKBPL)	XM_591694
OG_11992	similar to Homo sapiens Sec23 homolog B (S. cerevisiae) (SEC23B), transcript variant 1	NM_001034626
OG_12005	similar to Homo sapiens leucine rich repeat containing 33 (LRRC33)	NM_001034391
OG_10207	Der1-like domain family, member 1 (DERL1)	NM_205789
OG_10629	similar to Homo sapiens LIM and cysteine-rich domains 1 (LMCD1)	XM_611629
OG_11654	PREDICTED: similar to TIP41, TOR signalling pathway regulator-like isoform 1 (LOC513390)	XM_591064
OG_12013	similar to Homo sapiens mediator of RNA polymerase II transcription, subunit 6 homolog (S. cerevisiae) (MED6)	NM_001034237
OG_11750	similar to Homo sapiens programmed cell death 2-like (PDCD2L)	XM_583577
OG_10300	guanine nucleotide binding protein (G protein), gamma 2 (GNG2)	NM_174072
OG_10274	similar to Homo sapiens ADP-ribosylation factor 5 (ARF5)	XM_589346
OG_11346	similar to Homo sapiens solute carrier family 35 (UDP-glucuronic acid/UDP-N-acetylgalactosamine dual transporter), member D1 (SLC35D1)	XM_864184
OG_10804	similar to Homo sapiens PRotein Associated with Tlr4 (MGC40499)	NM_001034253
OG_10802	similar to Homo sapiens inositol hexaphosphate kinase 2 (IHPK2), transcript variant 1	NM_001034317
OG_10008	similar to Homo sapiens integrin, alpha 3 (antigen CD49C, alpha 3 subunit of VLA-3 receptor) (ITGA3), transcript variant a	XM_881644
OG_10536	similar to Homo sapiens ARP6 actin-related protein 6 homolog (yeast) (ACTR6)	XM_864223
OG_11572	similar to Homo sapiens chordin-like 1 (CHRDL1)	XM_592894
OG_11352	similar to Homo sapiens cytochrome P450, family 4, subfamily F, polypeptide 11 (CYP4F11)	XM_863969
OG_11662	similar to Homo sapiens coiled-coil domain containing 75 (CCDC75)	XM_590205
OG_10228	similar to Homo sapiens phosphoglucomutase 5 (PGM5)	XM_869282
OG_10610	similar to Homo sapiens vacuolar protein sorting 37 homolog A (S. cerevisiae) (VPS37A)	XM_591763
OG_10009	similar to Homo sapiens tubulin alpha 6 (TUBA6)	XM_615507
OG_11573	similar to Homo sapiens zinc finger protein 287 (ZNF287)	XM_592867
OG_11806	isocitrate dehydrogenase 1 (NADP+), soluble (IDH1)	NM_181012
OG_10772	reticulon 2 (RTN2)	NM_182656
OG_10327	similar to Homo sapiens WAS protein family, member 2 (WASF2)	XM_865880
OG_10403	similar to Homo sapiens discs, large (Drosophila) homolog-associated protein 4 (DLGAP4), transcript variant 2	XM_881074
OG_10557	Intergenic region between PLAC8L1 [Gene:618331] and SH3RF2 [Gene:540718] on BTA 7	XM_870662
OG_11510	similar to Homo sapiens nuclear receptor subfamily 2, group F, member 6 (NR2F6)	XM_606600
OG_10340	similar to Homo sapiens gelsolin (amyloidosis, Finnish type) (GSN), transcript variant 1	NM_001034627
OG_10012	similar to Homo sapiens DEAD (Asp-Glu-Ala-Asp) box polypeptide 25 (DDX25)	NM_001038517
OG_10166	similar to Homo sapiens DEAH (Asp-Glu-Ala-His) box polypeptide 16 (DHX16)	XM_880059
OG_10218	similar to Homo sapiens aryl hydrocarbon receptor nuclear translocator-like (ARNTL), transcript variant 2	XM_864594
OG_10615	similar to Homo sapiens chromosome 1 open reading frame 55 (C1orf55)	XM_614507
OG_11366	similar to Homo sapiens D4, zinc and double PHD fingers, family 3 (DPF3)	XM_617012
OG_10822	cAMP responsive element binding protein 1 (CREB1)	NM_174285
OG_10235	similar to Homo sapiens C1q domain containing 1 (C1QDC1), transcript variant 2	XM_871851
OG_11902	phosphoinositide-3-kinase, catalytic, alpha polypeptide (PIK3CA)	NM_174574
OG_10025	similar to Homo sapiens complement factor D (adipsin) (CFD)	NM_001034255
OG_10664	similar to Homo sapiens chromosome 20 open reading frame 108 (C20orf108)	XM_594700
OG_10578	similar to Homo sapiens response gene to complement 32 (RGC32)	XM_865827
OG_11732	similar to Homo sapiens KIAA0196 (KIAA0196)	XM_584765
OG_11698	similar to Homo sapiens v-myb myeloblastosis viral oncogene homolog (avian)-like 2 (MYBL2)	XM_587559
OG_10305	similar to Homo sapiens cisplatin resistance-associated overexpressed protein (CROP)	NM_001034684
OG_10312	dihydrolipoamide branched chain transacylase E2 (DBT)	NM_173905
OG_11321	PREDICTED: similar to DNA polymerase alpha catalytic subunit (LOC614654)	XM_866225
OG_10632	similar to Homo sapiens tropomodulin 2 (neuronal) (TMOD2)	XM_610595
OG_10117	similar to Homo sapiens 3-hydroxybutyrate dehydrogenase, type 1 (BDH1), nuclear gene encoding mitochondrial protein, transcript variant 1	NM_001034600
OG_10337	similar to Homo sapiens metallothionein 2A (MT2A)	XM_586929
OG_10714	cytochrome c oxidase subunit VIIa polypeptide 2 (liver) (COX7A2)	NM_175807
OG_11302	PREDICTED: similar to spermatogenesis associated 6 (LOC615710), partial mRNA.	XM_867586
OG_10844	similar to Homo sapiens tubulin-specific chaperone e (TBCE)	NM_001038032
OG_11761	similar to Homo sapiens primase, polypeptide 1, 49kDa (PRIM1)	XM_582661
OG_10385	similar to Homo sapiens RAB9B, member RAS oncogene family (RAB9B)	XM_589286
OG_12076	sushi-repeat-containing protein, X-linked 2 (SRPX2)	NM_001014926
OG_11457	similar to Homo sapiens tumor necrosis factor, alpha-induced protein 2 (TNFAIP2)	XM_614791
OG_10593	similar to Homo sapiens chromosome 18 open reading frame 25 (C18orf25), transcript variant 1	XM_866774
