# Supplementary material for: Oocyte-somatic cells interactions, lessons from evolution
Source: BMC Genomics. 2012 Oct 19;13:560. doi: 10.1186/1471-2164-13-560 (PMC3532176; doi:10.1186/1471-2164-13-560)
Supplement: Additional file 6 — Orthologous Xenopus, cow, and mouse genes exhibiting a similar expression profile. For each OrthoMCL group of orthologous genes, corresponding RefSeq accession numbers and description are shown. Data from different species are displayed in separate datasheets. [file 1471-2164-13-560-S6.xlsx]

## Sheet: Xenopus
OrthoMCL	Gene ID [Acc #]	[Acc #]
OG_10264	hypothetical protein MGC68657 (MGC68657), mRNA [NM_001089868]	[NM_001089868]
OG_10824	vascular endothelial growth factor A-b (vegfa-b), mRNA [NM_001097785]	[NM_001097785]
OG_10622	hypothetical protein MGC85027 (MGC85027), mRNA [NM_001095770]	[NM_001095770]
OG_10029	oxysterol binding protein-like 2 (osbpl2), mRNA [NM_001086843]	[NM_001086843]
OG_10557	MGC84798 protein (MGC84798), mRNA [NM_001092858]	[NM_001092858]
OG_10570	hypothetical protein LOC100174803 (LOC100174803), mRNA [NM_001130948]	[NM_001130948]
OG_10621	hypothetical protein MGC81436 (MGC81436), mRNA [NM_001091141]	[NM_001091141]
OG_10859	MGC81796 protein (MGC81796), mRNA [NM_001094390]	[NM_001094390]
OG_10284	hypothetical LOC494752 (LOC494752), mRNA [NM_001094589]	[NM_001094589]
OG_10098	hypothetical protein MGC68523 (MGC68523), mRNA [NM_001089883]	[NM_001089883]
OG_10197	hypothetical protein MGC68592 (MGC68592), mRNA [NM_001090922]	[NM_001090922]
OG_10029	hypothetical protein LOC398688 (LOC398688), mRNA [NM_001089264]	[NM_001089264]
OG_10171	MGC82145 protein (MGC82145), mRNA [NM_001092905]	[NM_001092905]
OG_10253	hypothetical protein MGC64409 (MGC64409), mRNA [NM_001086314]	[NM_001086314]
OG_10146	MGC80975 protein (MGC80975), mRNA [NM_001092408]	[NM_001092408]
OG_10226	MGC80554 protein (MGC80554), mRNA [NM_001092237]	[NM_001092237]
OG_10849	hypothetical LOC496236 (LOC496236), mRNA [NM_001095421]	[NM_001095421]
OG_10878	hypothetical LOC496218 (LOC496218), mRNA [NM_001095405]	[NM_001095405]
OG_10218	aryl hydrocarbon receptor nuclear translocator-like (arntl), mRNA [NM_001095555]	[NM_001095555]
OG_10815	hypothetical protein MGC114675 (MGC114675), mRNA [NM_001096102]	[NM_001096102]
OG_10620	vitamin D (1,25- dihydroxyvitamin D3) receptor (vdr-A), mRNA [NM_001085819]	[NM_001085819]
OG_10746	hypothetical protein MGC52818 (MGC52818), mRNA [NM_001085915]	[NM_001085915]
OG_10775	hypothetical protein MGC83119 (MGC83119), mRNA [NM_001091157]	[NM_001091157]
OG_10827	tissue plasminogen activator (t-pa), mRNA [NM_001090123]	[NM_001090123]
OG_10670	MGC82017 protein (MGC82017), mRNA [NM_001092624]	[NM_001092624]
OG_10032	kinesin 2 (kns2), mRNA [NM_001087151]	[NM_001087151]
OG_10127	similar to fatty acid Coenzyme A ligase (MGC53832), mRNA [NM_001086196]	[NM_001086196]
OG_10086	hypothetical LOC496015 (LOC496015), mRNA [NM_001095282]	[NM_001095282]
OG_10267	hypothetical LOC496148 (LOC496148), mRNA [NM_001095370]	[NM_001095370]
OG_10134	serine/threonine protein kinase BRAF (braf), mRNA [NM_001090057]	[NM_001090057]
OG_10851	alpha(E)-catenin (catna1), mRNA [NM_001090631]	[NM_001090631]
OG_10681	hypothetical protein MGC132191 (MGC132191), mRNA [NM_001096657]	[NM_001096657]
OG_10756	hypothetical protein MGC85036 (MGC85036), mRNA [NM_001095847]	[NM_001095847]
OG_10284	MGC84790 protein (MGC84790), mRNA [NM_001092853]	[NM_001092853]
OG_10887	MGC84806 protein (MGC84806), mRNA [NM_001094307]	[NM_001094307]
OG_10099	hypothetical protein MGC78852 (MGC78852), mRNA [NM_001091551]	[NM_001091551]
OG_10841	MGC84419 protein (MGC84419), mRNA [NM_001094296]	[NM_001094296]
OG_10530	neuronal cyclin-dependent kinase 5 (cdk5), mRNA [NM_001090617]	[NM_001090617]
OG_10541	Rho GTPase activating protein 12 (arhgap12), mRNA [NM_001087321]	[NM_001087321]
OG_10897	MGC80261 protein (MGC80261), mRNA [NM_001093225]	[NM_001093225]
OG_10587	MGC80748 protein (MGC80748), mRNA [NM_001092310]	[NM_001092310]
OG_10679	MGC81612 protein (MGC81612), mRNA [NM_001093272]	[NM_001093272]
OG_10179	hypothetical protein MGC64541 (MGC64541), mRNA [NM_001086353]	[NM_001086353]
OG_10815	hypothetical protein MGC114675 (MGC114675), mRNA [NM_001096102]	[NM_001096102]
OG_10625	hypothetical protein MGC52963 (MGC52963), mRNA [NM_001085932]	[NM_001085932]
OG_10286	MGC84135 protein (MGC84135), mRNA [NM_001092726]	[NM_001092726]
OG_10899	7-dehydrocholesterol reductase (dhcr7), mRNA [NM_001087087]	[NM_001087087]
OG_10218	hypothetical LOC503673 (LOC503673), mRNA [NM_001095562]	[NM_001095562]
OG_10193	yeast RPD3 homologue (ab21), mRNA [NM_001088022]	[NM_001088022]
OG_10071	MGC80816 protein (MGC80816), mRNA [NM_001093911]	[NM_001093911]
OG_10121	hypothetical LOC495223 (LOC495223), mRNA [NM_001094905]	[NM_001094905]
OG_10073	MGC82058 protein (MGC82058), mRNA [NM_001093923]	[NM_001093923]
OG_10205	MGC80820 protein (MGC80820), mRNA [NM_001093556]	[NM_001093556]
OG_10056	nuclear receptor coactivator 2 (ncoa2-A), mRNA [NM_001087670]	[NM_001087670]
OG_10877	ETHE1 protein (ethe1), mRNA [NM_001085935]	[NM_001085935]
OG_10273	hypothetical LOC496349 (LOC496349), mRNA [NM_001095500]	[NM_001095500]
OG_10018	MGC82233 protein (MGC82233), mRNA [NM_001093311]	[NM_001093311]
OG_10314	hypothetical protein MGC81392 (MGC81392), mRNA [NM_001091694]	[NM_001091694]
OG_10189	MGC82791 protein (MGC82791), mRNA [NM_001092447]	[NM_001092447]
OG_10658	MGC80716 protein (MGC80716), mRNA [NM_001092295]	[NM_001092295]
OG_10876	hypothetical protein MGC81241 (MGC81241), mRNA [NM_001091281]	[NM_001091281]
OG_10035	Rsk-2 (rsk2), mRNA [NM_001090753]	[NM_001090753]
OG_10817	Rho-associated kinase alpha (rocka-a), mRNA [NM_001087476]	[NM_001087476]
OG_10123	MGC84224 protein (MGC84224), mRNA [NM_001092760]	[NM_001092760]
OG_10174	hypothetical protein MGC52983 (cg10992), mRNA [NM_001086941]	[NM_001086941]
OG_10826	hypothetical protein MGC114731 (MGC114731), mRNA [NM_001095863]	[NM_001095863]
OG_10550	MGC80615 protein (MGC80615), mRNA [NM_001093524]	[NM_001093524]
OG_10236	Rho GTPase activating protein 8 (arhgap8), mRNA [NM_001086875]	[NM_001086875]
OG_10777	hypothetical protein MGC80223 (MGC80223), mRNA [NM_001091687]	[NM_001091687]
OG_10051	hypothetical protein MGC80017 (MGC80017), mRNA [NM_001091478]	[NM_001091478]
OG_10110	hypothetical LOC495330 (LOC495330), mRNA [NM_001094996]	[NM_001094996]
OG_10237	ubiquitin coniugating enzyme 3b (ube2r2), mRNA [NM_001087065]	[NM_001087065]
OG_10747	hypothetical protein MGC68816 (MGC68816), mRNA [NM_001089933]	[NM_001089933]
OG_10744	hypothetical protein LOC100036887 (LOC100036887), mRNA [NM_001097667]	[NM_001097667]
OG_10726	soc-2 suppressor of clear homolog (C. elegans) (shoc2), mRNA [NM_001086881]	[NM_001086881]
OG_10261	MGC80435 protein (MGC80435), mRNA [NM_001092215]	[NM_001092215]
OG_10619	similar to interleukin-1 receptor-associated kinase 2 (MGC53195), mRNA [NM_001086020]	[NM_001086020]
OG_10722	hypothetical LOC495091 (LOC495091), mRNA [NM_001094791]	[NM_001094791]
OG_10099	hypothetical LOC495118 (LOC495118), mRNA [NM_001094815]	[NM_001094815]
OG_10814	ATPase, H+ transporting, lysosomal 38kDa, V0 subunit d1 (atp6v0d1), mRNA [NM_001086731]	[NM_001086731]
OG_10591	MGC83618 protein (MGC83618), mRNA [NM_001092195]	[NM_001092195]
OG_10778	ATPase, H+ transporting, lysosomal V1 subunit C1 (atp6v1c1), mRNA [NM_001094792]	[NM_001094792]
OG_10565	African clawed frog N-ras (n-ras), mRNA [NM_001090868]	[NM_001090868]
OG_10009	tubulin, alpha 6 (tuba6), mRNA [NM_001087320]	[NM_001087320]
OG_10270	hypothetical protein MGC68729 (MGC68729), mRNA [NM_001089895]	[NM_001089895]
OG_10265	macrophage stimulating 1 receptor (c-met-related tyrosine kinase) (mst1r), mRNA [NM_001088176]	[NM_001088176]
OG_10258	Nedd4 protein (nedd4), mRNA [NM_001090789]	[NM_001090789]
OG_10586	MGC80274 protein (MGC80274), mRNA [NM_001092040]	[NM_001092040]
OG_10213	hypothetical LOC495076 (LOC495076), mRNA [NM_001094776]	[NM_001094776]
OG_10892	ATP-gated ion channel subunit P2X4 (LOC398206), mRNA [NM_001088598]	[NM_001088598]
OG_10665	hypothetical protein MGC68775 (MGC68775), mRNA [NM_001089966]	[NM_001089966]
OG_10717	signal transducing adaptor molecule (SH3 domain and ITAM motif) 2 (stam2), mRNA [NM_001086960]	[NM_001086960]
OG_10087	protein phosphatase 2 (formerly 2A), catalytic subunit, alpha isoform (ppp2ca), mRNA [NM_001086884]	[NM_001086884]
OG_10563	hypothetical protein MGC69118 (MGC69118), mRNA [NM_001086418]	[NM_001086418]
OG_10716	hypothetical protein LOC100037206 (LOC100037206), mRNA [NM_001097895]	[NM_001097895]
OG_10235	hypothetical LOC495934 (LOC495934), mRNA [NM_001095203]	[NM_001095203]
OG_10201	death receptor-M1 (xDR-M1), mRNA [NM_001090997]	[NM_001090997]
OG_10672	hypothetical LOC495417 (LOC495417), mRNA [NM_001095074]	[NM_001095074]
OG_10291	similar to syntaxin 7 (MGC53161), mRNA [NM_001086202]	[NM_001086202]
OG_10306	hypothetical protein MGC78953 (MGC78953), mRNA [NM_001091756]	[NM_001091756]
OG_10290	hypothetical protein MGC83066 (MGC83066), mRNA [NM_001091404]	[NM_001091404]
OG_10172	UDP-glucose dehydrogenase a (ugdha), mRNA [NM_001095693]	[NM_001095693]
OG_10612	MGC82564 protein (MGC82564), mRNA [NM_001092123]	[NM_001092123]
OG_10646	MGC82070 protein (MGC82070), mRNA [NM_001092895]	[NM_001092895]
OG_10197	ATPase, vacuolar, 14 kD (MGC68786), mRNA [NM_001089830]	[NM_001089830]
OG_10678	axial protocadherin (axpc), mRNA [NM_001136169]	[NM_001136169]
OG_10758	sorting nexin associated golgi protein 1 (snag1), mRNA [NM_001093350]	[NM_001093350]
OG_10201	death receptor-M2 (xDR-M2), mRNA [NM_001090995]	[NM_001090995]
OG_10186	MGC80877 protein (MGC80877), mRNA [NM_001092368]	[NM_001092368]
OG_10570	hypothetical protein LOC100174803 (LOC100174803), mRNA [NM_001130948]	[NM_001130948]
OG_10720	hypothetical protein MGC81403 (MGC81403), mRNA [NM_001091193]	[NM_001091193]
OG_10875	MGC81570 protein (MGC81570), mRNA [NM_001094157]	[NM_001094157]
OG_10870	hypothetical protein MGC115379 (MGC115379), mRNA [NM_001096018]	[NM_001096018]
OG_10212	MGC81955 protein (MGC81955), mRNA [NM_001092879]	[NM_001092879]
OG_10093	similar to DnaJ (Hsp40) homolog, subfamily A, member 2 (MGC53478), mRNA [NM_001086217]	[NM_001086217]
OG_10237	hypothetical protein MGC53533 (MGC53533), mRNA [NM_001086142]	[NM_001086142]
OG_10008	integrin alpha5 subunit (itga5-A), mRNA [NM_001087603]	[NM_001087603]
OG_10093	DnaJ (Hsp40) homolog, subfamily A, member 2 (dnaja2), mRNA [NM_001087156]	[NM_001087156]
OG_10116	Nit protein 1 (nit1), mRNA [NM_001088545]	[NM_001088545]
OG_10668	hypothetical protein MGC131361 (MGC131361), mRNA [NM_001096331]	[NM_001096331]
OG_10823	MGC82523 protein (MGC82523), mRNA [NM_001092112]	[NM_001092112]
OG_10213	protein phosphatase 2, regulatory subunit B (B56), epsilon isoform (ppp2r5e), mRNA [NM_001093031]	[NM_001093031]
OG_10745	hypothetical LOC495258 (LOC495258), mRNA [NM_001094934]	[NM_001094934]
OG_10104	Rab-protein 5 (rab5), mRNA [NM_001087245]	[NM_001087245]
OG_10836	hypothetical LOC495185 (LOC495185), mRNA [NM_001094875]	[NM_001094875]
OG_10312	dihydrolipoamide acetyltransferase (LOC398314), mRNA [NM_001088770]	[NM_001088770]
OG_10174	similar to cathepsin B (MGC53360), mRNA [NM_001086101]	[NM_001086101]
OG_10533	MGC85265 protein (MGC85265), mRNA [NM_001093804]	[NM_001093804]
OG_10781	ATP-binding cassette, sub-family F (GCN20), member 2 (abcf2), nuclear gene encoding mitochondrial protein, mRNA [NM_001086598]	[NM_001086598]
OG_10159	casein kinase I delta (ckIdelta), mRNA [NM_001087200]	[NM_001087200]
OG_10663	salvador homolog 1 (Drosophila) (sav1), mRNA [NM_001094250]	[NM_001094250]
OG_10864	MGC83238 protein (MGC83238), mRNA [NM_001091952]	[NM_001091952]
OG_10828	hypothetical protein MGC69064 (MGC69064), mRNA [NM_001086551]	[NM_001086551]
OG_10245	ubiquitin conjugating enzyme E2 (xubc4), mRNA [NM_001090965]	[NM_001090965]
OG_10893	ubiquitin-conjugating enzyme E2 variant 2 (ube2v2), mRNA [NM_001086928]	[NM_001086928]
OG_10642	hypothetical protein MGC83251 (MGC83251), mRNA [NM_001091397]	[NM_001091397]
OG_10752	MGC80961 protein (MGC80961), mRNA [NM_001092402]	[NM_001092402]
OG_10145	glycine C-acetyltransferase (2-amino-3-ketobutyrate coenzyme A ligase) (gcat), nuclear gene encoding mitochondrial protein, mRNA [NM_001087332]	[NM_001087332]
OG_10703	hypothetical protein MGC84926 (MGC84926), mRNA [NM_001095853]	[NM_001095853]
OG_10171	similar to protein kinase C and casein kinase substrate in neurons 3 (MGC52683), mRNA [NM_001085948]	[NM_001085948]
OG_10593	hypothetical protein MGC68871 (mgc12909), mRNA [NM_001086886]	[NM_001086886]
OG_10630	Solute carrier family 22 member 15 (slc22a15), mRNA [NM_001091078]	[NM_001091078]
OG_10129	basic leucine zipper and W2 domains 1 (bzw1), mRNA [NM_001086822]	[NM_001086822]
OG_10561	MGC84239 protein (MGC84239), mRNA [NM_001092766]	[NM_001092766]
OG_10013	MGC83617 protein (MGC83617), mRNA [NM_001092194]	[NM_001092194]
OG_10064	hypothetical protein LOC100049123 (LOC100049123), mRNA [NM_001097956]	[NM_001097956]
OG_10023	similar to tubulin, beta, 2 (MGC53205), mRNA [NM_001086203]	[NM_001086203]
OG_10318	hypothetical protein MGC64275 (MGC64275), mRNA [NM_001086256]	[NM_001086256]
OG_10212	hypothetical protein MGC131035 (MGC131035), mRNA [NM_001096394]	[NM_001096394]
OG_10079	tyrosine protein kinase pp60-c-src (src), mRNA [NM_001087269]	[NM_001087269]
OG_10847	UPF0690 protein C1orf52 homolog A (MGC85121), mRNA [NM_001095774]	[NM_001095774]
OG_10647	MGC81714 protein (MGC81714), mRNA [NM_001094174]	[NM_001094174]
OG_10645	serine/threonine-protein kinase 3 (MGC79096), mRNA [NM_001091664]	[NM_001091664]
OG_10868	MGC82583 protein (MGC82583), mRNA [NM_001092133]	[NM_001092133]
OG_10117	MGC81883 protein (MGC81883), mRNA [NM_001092593]	[NM_001092593]
OG_10239	MGC80897 protein (MGC80897), mRNA [NM_001093577]	[NM_001093577]
OG_10631	synaptosomal-associated protein, 29kDa (snap29), mRNA [NM_001086607]	[NM_001086607]
OG_10117	hypothetical protein MGC83505 (MGC83505), mRNA [NM_001091638]	[NM_001091638]
OG_10172	UDP-glucose dehydrogenase b (ugdhb), mRNA [NM_001085996]	[NM_001085996]
OG_10164	MGC80581 protein (MGC80581), mRNA [NM_001092246]	[NM_001092246]
OG_10081	chloride channel ClC-3-like (clcn3), mRNA [NM_001090267]	[NM_001090267]
OG_10098	RAB7, member RAS oncogene family (rab7), mRNA [NM_001093537]	[NM_001093537]
OG_10298	MGC80194 protein (MGC80194), mRNA [NM_001092016]	[NM_001092016]
OG_10173	MGC82503 protein (MGC82503), mRNA [NM_001092106]	[NM_001092106]
OG_10858	MGC84177 protein (MGC84177), mRNA [NM_001092751]	[NM_001092751]
OG_10012	nuclear RNA helicase (ddx39), mRNA [NM_001087264]	[NM_001087264]
OG_10301	MGC79085 protein (MGC79085), mRNA [NM_001091961]	[NM_001091961]
OG_10142	myosin 10 (myo10), mRNA [NM_001092950]	[NM_001092950]
OG_10813	MGC82597 protein (MGC82597), mRNA [NM_001092138]	[NM_001092138]
OG_10812	transmembrane 7 superfamily member 2 (tm7sf2), mRNA [NM_001086368]	[NM_001086368]
OG_10139	similar to FK506 binding protein 1A, 12kDa (MGC52785), mRNA [NM_001085913]	[NM_001085913]
OG_10166	hypothetical protein MGC81281 (MGC81281), mRNA [NM_001091146]	[NM_001091146]
OG_10767	MGC84462 protein (MGC84462), mRNA [NM_001092815]	[NM_001092815]
OG_10617	hypothetical protein MGC68936 (MGC68936), mRNA [NM_001086534]	[NM_001086534]
OG_10750	hypothetical protein MGC116430 (MGC116430), mRNA [NM_001096604]	[NM_001096604]
OG_10086	myotubularin related protein 4 (mtmr4), mRNA [NM_001086804]	[NM_001086804]
OG_10304	elongation of very long chain fatty acids (FEN1/Elo2, SUR4/Elo3, yeast)-like 1 (elovl1), mRNA [NM_001086902]	[NM_001086902]
OG_10205	retinol dehydrogenase 10-B (rdh10b), mRNA [NM_001091469]	[NM_001091469]
OG_10140	G1 to S phase transition 2 (gspt2), mRNA [NM_001093491]	[NM_001093491]
OG_10881	CDGSH iron sulfur domain 1 a (cisd1a), mRNA [NM_001094218]	[NM_001094218]
OG_10811	ubiquilin 2 (ubqln2), mRNA [NM_001093639]	[NM_001093639]
OG_10834	hypothetical LOC495305 (LOC495305), mRNA [NM_001094972]	[NM_001094972]
OG_10809	MGC81430 protein (MGC81430), mRNA [NM_001091887]	[NM_001091887]
OG_10227	MGC81024 protein (MGC81024), mRNA [NM_001092429]	[NM_001092429]
OG_10544	hypothetical protein MGC85160 (MGC85160), mRNA [NM_001095776]	[NM_001095776]
OG_10572	hypothetical protein MGC81303 (MGC81303), mRNA [NM_001091698]	[NM_001091698]
OG_10011	similar to Heat shock cognate protein 70 (MGC53952), mRNA [NM_001086163]	[NM_001086163]
OG_10846	Ubl5 protein (ubl5), mRNA [NM_001095584]	[NM_001095584]
OG_10179	MGC80725 protein (MGC80725), mRNA [NM_001094143]	[NM_001094143]
OG_10024	protease (prosome, macropain) 26S subunit, ATPase 1 (pros26.4), mRNA [NM_001087079]	[NM_001087079]
OG_10248	F-box and leucine-rich repeat protein 3 (fbxl3), mRNA [NM_001093513]	[NM_001093513]
OG_10755	hypothetical protein MGC82500 (MGC82500), mRNA [NM_001091720]	[NM_001091720]
OG_10074	ADAM metallopeptidase with thrombospondin type 1 motif, 1 (adamts1), mRNA [NM_001095158]	[NM_001095158]
OG_10818	protein phosphatase 1A (formerly 2C), magnesium-dependent, alpha isoform (ppm1a), mRNA [NM_001086897]	[NM_001086897]
OG_10825	seryl-aminoacyl-tRNA synthetase 1 (sars), mRNA [NM_001087018]	[NM_001087018]
OG_10217	hypothetical LOC495086 (LOC495086), mRNA [NM_001094786]	[NM_001094786]
OG_10161	hypothetical protein MGC78820 (MGC78820), mRNA [NM_001091484]	[NM_001091484]
OG_10004	ARP2 actin-related protein 2 homolog (yeast) (MGC53325), mRNA [NM_001095724]	[NM_001095724]
OG_10800	protein associated with PRK1 (awp1-pending), mRNA [NM_001086925]	[NM_001086925]
OG_10100	MGC83972 protein (MGC83972), mRNA [NM_001092664]	[NM_001092664]
OG_10830	MGC80936 protein (MGC80936), mRNA [NM_001092391]	[NM_001092391]
OG_10207	MGC82342 protein (MGC82342), mRNA [NM_001091932]	[NM_001091932]
OG_10305	CGI-74 protein (cg7564), mRNA [NM_001086744]	[NM_001086744]
OG_10674	hypothetical LOC495084 (LOC495084), mRNA [NM_001094784]	[NM_001094784]
OG_10316	MGC84680 protein (MGC84680), mRNA [NM_001092821]	[NM_001092821]
OG_10189	bridging integrator 1 (bin1), mRNA [NM_001087322]	[NM_001087322]
OG_10639	hypothetical protein MGC83063 (MGC83063), mRNA [NM_001091172]	[NM_001091172]
OG_10207	MGC84200 protein (MGC84200), mRNA [NM_001092913]	[NM_001092913]
OG_10732	phosphoribosyl transferase domain containing 1 (prtfdc1), mRNA [NM_001096766]	[NM_001096766]
OG_10295	basic transcription element binding protein 1 (bteb1-A), mRNA [NM_001085597]	[NM_001085597]
OG_10765	bromodomain containing 4 (brd4), mRNA [NM_001093077]	[NM_001093077]
OG_10872	hypothetical protein LOC100037113 (LOC100037113), mRNA [NM_001097823]	[NM_001097823]
OG_10299	glucose regulated protein, 58kDa (grp58), mRNA [NM_001086582]	[NM_001086582]
OG_10066	NHE3 kinase A regulatory protein 2 (nherf-2), mRNA [NM_001090246]	[NM_001090246]
OG_10282	MGC80413 protein (MGC80413), mRNA [NM_001094363]	[NM_001094363]
OG_10263	T-cell factor XTCF-4A (tcf4), mRNA [NM_001090397]	[NM_001090397]
OG_10024	MGC80185 protein (MGC80185), mRNA [NM_001092013]	[NM_001092013]
OG_10279	diazepam binding inhibitor (dbi) b (dbib), mRNA [NM_001097111]	[NM_001097111]
OG_10653	hypothetical protein MGC80719 (MGC80719), mRNA [NM_001095725]	[NM_001095725]
OG_10030	hypothetical LOC495071 (LOC495071), mRNA [NM_001094771]	[NM_001094771]
OG_10689	hypothetical protein MGC81486 (MGC81486), mRNA [NM_001091042]	[NM_001091042]
OG_10202	hypothetical protein MGC81163 (MGC81163), mRNA [NM_001091119]	[NM_001091119]
OG_10147	CUG-BP- and ETR-3-like factor 1-B (cugbp1-b), mRNA [NM_001086501]	[NM_001086501]
OG_10819	FTZ-F1-related nuclear orphan receptor variant (xff1rashort), mRNA [NM_001087716]	[NM_001087716]
OG_10763	hypothetical LOC494842 (LOC494842), mRNA [NM_001094668]	[NM_001094668]
OG_10107	ATP-dependent RNA helicase DHX29 (dhx29), mRNA [NM_001097932]	[NM_001097932]
OG_10011	Heat shock cognate protein 70 (hsc70), mRNA [NM_001086599]	[NM_001086599]
OG_10584	hypothetical protein MGC83917 (MGC83917), mRNA [NM_001091382]	[NM_001091382]
OG_10848	histone H2B (h2B), mRNA [NM_001093284]	[NM_001093284]
OG_10095	MGC81274 protein (MGC81274), mRNA [NM_001094149]	[NM_001094149]
OG_10185	pyruvate dehydrogenase kinase, isoenzyme 2 (3j828), mRNA [NM_001086628]	[NM_001086628]
OG_10538	MGC78939 protein (MGC78939), mRNA [NM_001093158]	[NM_001093158]
OG_10566	MGC84282 protein (MGC84282), mRNA [NM_001092777]	[NM_001092777]
OG_10680	MGC84783 protein (MGC84783), mRNA [NM_001092850]	[NM_001092850]
OG_10058	MGC81536 protein (MGC81536), mRNA [NM_001094367]	[NM_001094367]
OG_10021	hypothetical protein MGC81150 (MGC81150), mRNA [NM_001091569]	[NM_001091569]
OG_10760	guanine nucleotide exchange factor LFC (LOC398353), mRNA [NM_001136164]	[NM_001136164]
OG_10294	hypothetical protein MGC64438 (MGC64438), mRNA [NM_001086349]	[NM_001086349]
OG_10017	malic enzyme 2 (me2), nuclear gene encoding mitochondrial protein, mRNA [NM_001089113]	[NM_001089113]
OG_10769	non-metastatic cells 3, protein expressed in a (nme3a), mRNA [NM_001093889]	[NM_001093889]
OG_10552	hypothetical protein LOC445851 (LOC445851), mRNA [NM_001092963]	[NM_001092963]
OG_10900	hypothetical LOC494683 (LOC494683), mRNA [NM_001094525]	[NM_001094525]
OG_10257	transforming growth factor-beta 5 (LOC397778), mRNA [NM_001087861]	[NM_001087861]
OG_10721	hypothetical protein MGC131303 (MGC131303), mRNA [NM_001096307]	[NM_001096307]
OG_10001	hypothetical protein MGC52896 (MGC52896), mRNA [NM_001086171]	[NM_001086171]
OG_10022	hypothetical protein MGC68756 (MGC68756), mRNA [NM_001089681]	[NM_001089681]
OG_10772	MGC84232 protein (MGC84232), mRNA [NM_001094076]	[NM_001094076]
OG_10652	hypothetical protein MGC68490 (MGC68490), mRNA [NM_001089719]	[NM_001089719]
OG_10043	hypothetical protein MGC69016 (MGC69016), mRNA [NM_001086499]	[NM_001086499]
OG_10540	DNA ligase III isoform alpha (LOC398275), mRNA [NM_001088714]	[NM_001088714]
OG_10730	alcohol dehydrogenase class 3 (adh3), mRNA [NM_001092958]	[NM_001092958]
OG_10576	GDP-mannose pyrophosphorylase A a (gmppaa), mRNA [NM_001092574]	[NM_001092574]
OG_10845	hypothetical protein MGC52691 (MGC52691), mRNA [NM_001085903]	[NM_001085903]
OG_10867	hypothetical LOC496039 (LOC496039), mRNA [NM_001095306]	[NM_001095306]
OG_10209	MGC82579 protein (MGC82579), mRNA [NM_001092129]	[NM_001092129]
OG_10638	hypothetical protein MGC115335 (MGC115335), mRNA [NM_001096536]	[NM_001096536]
OG_10028	hypothetical LOC495384 (LOC495384), mRNA [NM_001095045]	[NM_001095045]
OG_10266	hypothetical protein MGC85083 (MGC85083), mRNA [NM_001095736]	[NM_001095736]
OG_10579	programmed cell death 10 (pdcd10), mRNA [NM_001086755]	[NM_001086755]
OG_10660	inositol 1,3,4-triphosphate 5/6 kinase (itpk1), mRNA [NM_001086667]	[NM_001086667]
OG_10724	non-metastatic cells 4, protein expressed in b (nme4b), mRNA [NM_001095218]	[NM_001095218]
OG_10249	TAR DNA binding protein (tardbp), mRNA [NM_001087168]	[NM_001087168]
OG_10573	MGC82102 protein (MGC82102), mRNA [NM_001094119]	[NM_001094119]
OG_10231	TFIIS elongation factor (xTFIIS.oB), mRNA [NM_001088124]	[NM_001088124]
OG_10063	MGC80640 protein (MGC80640), mRNA [NM_001093529]	[NM_001093529]
OG_10626	cell division cycle 42 (GTP binding protein, 25kDa) (cdc42), mRNA [NM_001085899]	[NM_001085899]
OG_10753	poly(rC) binding protein 2 (pcbp2), mRNA [NM_001090795]	[NM_001090795]
OG_10097	protein phosphatase 1, catalytic subunit, gamma isoform (ppp1cc), mRNA [NM_001087435]	[NM_001087435]
OG_10038	hypothetical protein MGC68609 (MGC68609), mRNA [NM_001089929]	[NM_001089929]
OG_10221	hypothetical protein MGC98309 (MGC98309), mRNA [NM_001096512]	[NM_001096512]
OG_10017	hypothetical LOC495390 (LOC495390), mRNA [NM_001095050]	[NM_001095050]
OG_10002	MGC80761 protein (MGC80761), mRNA [NM_001092320]	[NM_001092320]
OG_10040	similar to carnitine palmitoyltransferase 1 (MGC53498), mRNA [NM_001086237]	[NM_001086237]
OG_10866	hypothetical protein MGC78929 (MGC78929), mRNA [NM_001091631]	[NM_001091631]
OG_10879	MGC81677 protein (MGC81677), mRNA [NM_001093280]	[NM_001093280]
OG_10045	hypothetical LOC495060 (LOC495060), mRNA [NM_001094761]	[NM_001094761]
OG_10217	hypothetical LOC495316 (LOC495316), mRNA [NM_001094983]	[NM_001094983]
OG_10044	MGC80123 protein (MGC80123), mRNA [NM_001091992]	[NM_001091992]
OG_10010	integrin beta-1 subunit (LOC397755), mRNA [NM_001087817]	[NM_001087817]
OG_10043	Smad1.1 (madh1), mRNA [NM_001090886]	[NM_001090886]
OG_10208	proline-serine-threonine phosphatase interacting protein 2 (pstpip2), mRNA [NM_001093301]	[NM_001093301]
OG_10041	hypothetical protein MGC52708 (MGC52708), mRNA [NM_001085906]	[NM_001085906]
OG_10016	nonmuscle myosin II heavy chain A (LOC398083), mRNA [NM_001088377]	[NM_001088377]
OG_10011	MGC81782 protein (MGC81782), mRNA [NM_001092570]	[NM_001092570]
OG_10667	X1-c-ets-2b protein (LOC397877), mRNA [NM_001088036]	[NM_001088036]
OG_10655	adenosine deaminase (LOC495438), mRNA [NM_001095092]	[NM_001095092]
OG_10262	MAP kinase kinase or Erk Kinase, Dual specificity mitogen-activated protein kinase kinase, involved in ras mediated vulval induction, LEThal LET-537 (42.8 kD) (mek-2) (mek-2), mRNA [NM_001086830]	[NM_001086830]
OG_10039	NADPH-P450 reductase (npr), mRNA [NM_001085484]	[NM_001085484]
OG_10770	MGC84259 protein (MGC84259), mRNA [NM_001092770]	[NM_001092770]
OG_10041	H3 histone, family 3B (H3.3B) (h3f3b), mRNA [NM_001086596]	[NM_001086596]
OG_10045	MAP kinase phosphatase X17C (MGC68682), mRNA [NM_001089787]	[NM_001089787]
OG_10035	S6 kinase II beta (MGC81220), mRNA [NM_001092952]	[NM_001092952]
OG_10244	MGC81105 protein (MGC81105), mRNA [NM_001091863]	[NM_001091863]
OG_10041	hypothetical protein MGC78769 (MGC78769), mRNA [NM_001091579]	[NM_001091579]
OG_10643	c-ski (c-ski-A), mRNA [NM_001087461]	[NM_001087461]
OG_10749	X-ray repair complementing defective repair in Chinese hamster cells 5 (double-strand-break rejoining; Ku autoantigen, 80kDa) (xrcc5-a), mRNA [NM_001087658]	[NM_001087658]
OG_10319	MGC82964 protein (MGC82964), mRNA [NM_001092507]	[NM_001092507]
OG_10651	ubiquitin specific protease 8 (usp8), mRNA [NM_001087082]	[NM_001087082]
OG_10302	MGC84409 protein (MGC84409), mRNA [NM_001092803]	[NM_001092803]
OG_10657	membrane bound C2 domain containing protein (kiaa1228), mRNA [NM_001087117]	[NM_001087117]
OG_10682	MGC85221 protein (MGC85221), mRNA [NM_001093719]	[NM_001093719]
OG_10315	hypothetical protein MGC115059 (MGC115059), mRNA [NM_001096549]	[NM_001096549]
OG_10768	low density lipoprotein receptor-related protein 5 (lrp5-A), mRNA [NM_001085694]	[NM_001085694]
OG_10543	sideroflexin 1 (xm278), mRNA [NM_001086819]	[NM_001086819]
OG_10108	MGC82638 protein (MGC82638), mRNA [NM_001092149]	[NM_001092149]
OG_10896	chloride intracellular channel protein 1 (clic1), mRNA [NM_001089218]	[NM_001089218]
OG_10569	ectonucleotide pyrophosphatase/phosphodiesterase 2 (autotaxin) (enpp2), mRNA [NM_001087057]	[NM_001087057]
OG_10634	peptidyl arginine deiminase, type 2 (padi2), mRNA [NM_001086900]	[NM_001086900]
OG_10222	MGC80880 protein (MGC80880), mRNA [NM_001092371]	[NM_001092371]
OG_10673	MGC84229 protein (MGC84229), mRNA [NM_001092761]	[NM_001092761]
OG_10103	replication factor C p37 subunit (rfc2), mRNA [NM_001089288]	[NM_001089288]
OG_10051	MGC84451 protein (MGC84451), mRNA [NM_001092934]	[NM_001092934]
OG_10727	neuronal leucine-rich repeat protein 6 (nlrr-6), mRNA [NM_001096499]	[NM_001096499]
OG_10774	hypothetical LOC496078 (LOC496078), mRNA [NM_001095341]	[NM_001095341]
OG_10228	phosphoglucomutase 1 (pgm2), mRNA [NM_001086703]	[NM_001086703]
OG_10839	calponin 3, acidic (cnn3), mRNA [NM_001087013]	[NM_001087013]
OG_10283	growth hormone receptor (LOC398153), mRNA [NM_001088509]	[NM_001088509]
OG_10614	MGC82106 protein (MGC82106), mRNA [NM_001092639]	[NM_001092639]
OG_10548	hypothetical LOC494724 (LOC494724), mRNA [NM_001094563]	[NM_001094563]
OG_10898	WD repeat domain 23 (wdr23), mRNA [NM_001087275]	[NM_001087275]
OG_10562	similar to ectodermal-neural cortex (with BTB-like domain) (MGC53471), mRNA [NM_001086216]	[NM_001086216]
OG_10292	Tram2 (LOC398231), mRNA [NM_001088641]	[NM_001088641]
OG_10103	replication factor C (activator 1) 5 (36.5 kDa) (rfc5), mRNA [NM_001087208]	[NM_001087208]
OG_10048	similar to protocadherin gamma subfamily C, 5 (MGC53493), mRNA [NM_001086138]	[NM_001086138]
OG_10719	MGC80991 protein (MGC80991), mRNA [NM_001092417]	[NM_001092417]
OG_10167	hypothetical protein MGC53571 (MGC53571), mRNA [NM_001086160]	[NM_001086160]
OG_10196	MGC82408 protein (MGC82408), mRNA [NM_001091937]	[NM_001091937]
OG_10640	poly(A) polymerase type 2 (pap), mRNA [NM_001090151]	[NM_001090151]
OG_10043	mothers against DPP (xmad), mRNA [NM_001086504]	[NM_001086504]
OG_10211	MGC80677 protein (MGC80677), mRNA [NM_001092284]	[NM_001092284]
OG_10014	RALDH3 (aldh1a3), mRNA [NM_001095605]	[NM_001095605]
OG_10629	testis derived transcript (3 LIM domains) (tes), mRNA [NM_001087237]	[NM_001087237]
OG_10654	hypothetical LOC495003 (LOC495003), mRNA [NM_001094709]	[NM_001094709]
OG_10012	MGC81606 protein (MGC81606), mRNA [NM_001094376]	[NM_001094376]
OG_10092	MGC79115 protein (MGC79115), mRNA [NM_001091971]	[NM_001091971]
OG_10050	hypothetical protein LOC398649 (LOC398649), mRNA [NM_001089210]	[NM_001089210]
OG_10102	hypothetical LOC495440 (LOC495440), mRNA [NM_001095094]	[NM_001095094]
OG_10105	receptor protein tyrosine phosphatase LAR (xptp-lar), mRNA [NM_001088518]	[NM_001088518]
OG_10094	hypothetical protein MGC68882 (MGC68882), mRNA [NM_001086480]	[NM_001086480]
OG_10007	hypothetical protein MGC64266 (MGC64266), mRNA [NM_001086344]	[NM_001086344]
OG_10252	sema domain, immunoglobulin domain (Ig), transmembrane domain (TM) and short cytoplasmic domain, (semaphorin) 4B (sema4b), mRNA [NM_001093593]	[NM_001093593]
OG_10022	MGC81785 protein (MGC81785), mRNA [NM_001093915]	[NM_001093915]
OG_10208	MGC82532 protein (MGC82532), mRNA [NM_001092114]	[NM_001092114]
OG_10043	MAD, mothers against decapentaplegic homolog 3 (madh3-A), mRNA [NM_001085851]	[NM_001085851]
OG_10002	gap junction protein, alpha 1, 43kDa (gja1-A), mRNA [NM_001085660]	[NM_001085660]
OG_10013	Janus kinase 1 (a protein tyrosine kinase) (jak1), mRNA [NM_001093393]	[NM_001093393]
OG_10641	hypothetical LOC495062 (LOC495062), mRNA [NM_001094763]	[NM_001094763]
OG_10662	MGC80550 protein (MGC80550), mRNA [NM_001094469]	[NM_001094469]
OG_10901	hairy/enhancer-of-split related with YRPW motif 1 (hey1), mRNA [NM_001090457]	[NM_001090457]
OG_10008	integrin, alpha 2b-like (LOC100191022), mRNA [NM_001136171]	[NM_001136171]
OG_10094	FK506-binding protein (LOC398175), mRNA [NM_001088539]	[NM_001088539]
OG_10014	MGC80785 protein (MGC80785), mRNA [NM_001093553]	[NM_001093553]
OG_10618	phytanoyl-CoA hydroxylase (Refsum disease) (phyh), mRNA [NM_001093028]	[NM_001093028]
OG_10675	influenza virus NS1A binding protein (ivns1abp), mRNA [NM_001093024]	[NM_001093024]
OG_10125	hypothetical protein MGC69043 (MGC69043), mRNA [NM_001090201]	[NM_001090201]
OG_10059	phosphorylase, glycogen; brain (pygb), mRNA [NM_001086701]	[NM_001086701]
OG_10268	forkhead box protein P1 (foxp1), mRNA [NM_001095533]	[NM_001095533]
OG_10736	RDC1 like protein (rdc1), mRNA [NM_001088767]	[NM_001088767]
OG_10072	hypothetical LOC495321 (LOC495321), mRNA [NM_001094988]	[NM_001094988]
OG_10761	connective tissue growth factor (ctgf), mRNA [NM_001088228]	[NM_001088228]
OG_10116	Nit protein 2 (nit2), mRNA [NM_001096985]	[NM_001096985]
OG_10211	hypothetical LOC495289 (LOC495289), mRNA [NM_001094956]	[NM_001094956]
OG_10821	endothelin receptor type A (ednra), mRNA [NM_001087181]	[NM_001087181]
OG_10044	CD81 antigen (target of antiproliferative antibody 1) (cd81-b), mRNA [NM_001093546]	[NM_001093546]
OG_10010	integrin, beta 5 (itgb5), mRNA [NM_001093119]	[NM_001093119]
OG_10082	Sodium-dependent phosphate transporter 2 (slc20a2), mRNA [NM_001094717]	[NM_001094717]
OG_10094	FK506 binding protein 9 (fkbp9), mRNA [NM_001086969]	[NM_001086969]
OG_10860	LIM domain transcription factor LMO4-B (lmo4-b), mRNA [NM_001086236]	[NM_001086236]
OG_10118	MGC83543 protein (MGC83543), mRNA [NM_001093391]	[NM_001093391]
OG_10688	CD36 antigen (collagen type I receptor, thrombospondin receptor)-like 2 (cd36l2), mRNA [NM_001086637]	[NM_001086637]
OG_10044	CD81 antigen (target of antiproliferative antibody 1) (cd81-a), mRNA [NM_001086613]	[NM_001086613]
OG_10286	MGC81012 protein (MGC81012), mRNA [NM_001092424]	[NM_001092424]
OG_10289	MGC82782 protein (MGC82782), mRNA [NM_001092444]	[NM_001092444]
OG_10748	hypothetical protein MGC83069 (MGC83069), mRNA [NM_001091523]	[NM_001091523]
OG_10559	MGC82574 protein (MGC82574), mRNA [NM_001092128]	[NM_001092128]
OG_10832	MGC84748 protein (MGC84748), mRNA [NM_001092837]	[NM_001092837]
OG_10025	Ami (ami), mRNA [NM_001094624]	[NM_001094624]
OG_10233	fibronectin protein (fibronectin), mRNA [NM_001087801]	[NM_001087801]
OG_10842	Ena/VASP-like protein H isoform (LOC496406), mRNA [NM_001095551]	[NM_001095551]
OG_10776	hypothetical protein MGC68458 (MGC68458), mRNA [NM_001090159]	[NM_001090159]
OG_10083	MGC84260 protein (MGC84260), mRNA [NM_001092771]	[NM_001092771]
OG_10113	MGC84301 protein (MGC84301), mRNA [NM_001092782]	[NM_001092782]
OG_10033	fibroblast growth factor 9 (glia-activating factor) (fgf9-A), mRNA [NM_001085807]	[NM_001085807]
OG_10007	similar to EH-domain containing 2 (LOC398546), mRNA [NM_001089067]	[NM_001089067]
OG_10200	plakophilin-3 (LOC403375), mRNA [NM_001090955]	[NM_001090955]
OG_10001	hypothetical LOC494782 (LOC494782), mRNA [NM_001094616]	[NM_001094616]
OG_10759	collagen, type IX, alpha 3 (col9a3), mRNA [NM_001093204]	[NM_001093204]
OG_10725	septin A (xlsepta), mRNA [NM_001088592]	[NM_001088592]
OG_10120	hypothetical protein MGC69083 (MGC69083), mRNA [NM_001090071]	[NM_001090071]
OG_10833	MGC84390 protein (MGC84390), mRNA [NM_001092797]	[NM_001092797]
OG_10865	hypothetical protein MGC82277 (MGC82277), mRNA [NM_001091564]	[NM_001091564]
OG_10000	procollagen, type I, alpha 2 (col1a2), mRNA [NM_001087258]	[NM_001087258]
OG_10808	alpha-1-microglobulin/bikunin precursor (ambp), mRNA [NM_001087351]	[NM_001087351]
OG_10000	hypothetical protein MGC69046 (MGC69046), mRNA [NM_001090075]	[NM_001090075]
OG_10000	collagen, type I, alpha 1 (col1a1), mRNA [NM_001087352]	[NM_001087352]

## Sheet: Mouse
OrthoMCL	Gene ID [Acc #]	[Acc #]
OG_10222	lysine (K)-specific demethylase 2A (Kdm2a), mRNA [NM_001001984]	[NM_001001984]
OG_10830	clathrin, heavy polypeptide (Hc) (Cltc), mRNA [NM_001003908]	[NM_001003908]
OG_10066	InaD-like (Drosophila) (Inadl), transcript variant 4, mRNA [NM_001005787]	[NM_001005787]
OG_10249	TAR DNA binding protein (Tardbp), transcript variant 4, mRNA [NM_001008546]	[NM_001008546]
OG_10025	transmembrane protease, serine 13 (Tmprss13), mRNA [NM_001013373]	[NM_001013373]
OG_10584	ankyrin repeat domain 13c (Ankrd13c), mRNA [NM_001013806]	[NM_001013806]
OG_10655	adenosine deaminase, RNA-specific, B1 (Adarb1), transcript variant 2, mRNA [NM_001024837]	[NM_001024837]
OG_10824	vascular endothelial growth factor A (Vegfa), transcript variant 1, mRNA [NM_001025250]	[NM_001025250]
OG_10730	alcohol dehydrogenase 1 (class I) (Adh1), mRNA [NM_007409]	[NM_007409]
OG_10897	ADP-ribosylation factor 3 (Arf3), mRNA [NM_007478]	[NM_007478]
OG_10218	aryl hydrocarbon receptor nuclear translocator-like (Arntl), mRNA [NM_007489]	[NM_007489]
OG_10815	ATPase, H+ transporting, lysosomal V1 subunit A (Atp6v1a), mRNA [NM_007508]	[NM_007508]
OG_10815	ATPase, H+ transporting, lysosomal V1 subunit A (Atp6v1a), mRNA [NM_007508]	[NM_007508]
OG_10900	branched chain aminotransferase 1, cytosolic (Bcat1), transcript variant 2, mRNA [NM_007532]	[NM_007532]
OG_10900	branched chain aminotransferase 1, cytosolic (Bcat1), transcript variant 2, mRNA [NM_007532]	[NM_007532]
OG_10900	branched chain aminotransferase 1, cytosolic (Bcat1), transcript variant 2, mRNA [NM_007532]	[NM_007532]
OG_10022	calpain 1 (Capn1), transcript variant 1, mRNA [NM_007600]	[NM_007600]
OG_10688	CD36 antigen (Cd36), transcript variant 2, mRNA [NM_007643]	[NM_007643]
OG_10044	CD9 antigen (Cd9), mRNA [NM_007657]	[NM_007657]
OG_10530	cyclin-dependent kinase 5 (Cdk5), mRNA [NM_007668]	[NM_007668]
OG_10777	CCAAT/enhancer binding protein (C/EBP), alpha (Cebpa), mRNA [NM_007678]	[NM_007678]
OG_10736	chemokine (C-X-C motif) receptor 7 (Cxcr7), mRNA [NM_007722]	[NM_007722]
OG_10000	collagen, type V, alpha 2 (Col5a2), mRNA [NM_007737]	[NM_007737]
OG_10759	collagen, type IX, alpha 2 (Col9a2), mRNA [NM_007741]	[NM_007741]
OG_10000	collagen, type I, alpha 1 (Col1a1), mRNA [NM_007742]	[NM_007742]
OG_10000	collagen, type I, alpha 2 (Col1a2), mRNA [NM_007743]	[NM_007743]
OG_10174	cathepsin B (Ctsb), mRNA [NM_007798]	[NM_007798]
OG_10752	cortactin (Cttn), mRNA [NM_007803]	[NM_007803]
OG_10752	cortactin (Cttn), mRNA [NM_007803]	[NM_007803]
OG_10833	decorin (Dcn), mRNA [NM_007833]	[NM_007833]
OG_10899	7-dehydrocholesterol reductase (Dhcr7), mRNA [NM_007856]	[NM_007856]
OG_10012	DEAD (Asp-Glu-Ala-Asp) box polypeptide 19a (Ddx19a), mRNA [NM_007916]	[NM_007916]
OG_10012	DEAD (Asp-Glu-Ala-Asp) box polypeptide 19a (Ddx19a), mRNA [NM_007916]	[NM_007916]
OG_10127	acyl-CoA synthetase long-chain family member 1 (Acsl1), mRNA [NM_007981]	[NM_007981]
OG_10127	acyl-CoA synthetase long-chain family member 1 (Acsl1), mRNA [NM_007981]	[NM_007981]
OG_10774	ferredoxin 1 (Fdx1), nuclear gene encoding mitochondrial protein, mRNA [NM_007996]	[NM_007996]
OG_10774	ferredoxin 1 (Fdx1), nuclear gene encoding mitochondrial protein, mRNA [NM_007996]	[NM_007996]
OG_10033	fibroblast growth factor 18 (Fgf18), mRNA [NM_008005]	[NM_008005]
OG_10038	aldo-keto reductase family 1, member B8 (Akr1b8), mRNA [NM_008012]	[NM_008012]
OG_10139	FK506 binding protein 1a (Fkbp1a), mRNA [NM_008019]	[NM_008019]
OG_10002	gap junction protein, alpha 4 (Gja4), mRNA [NM_008120]	[NM_008120]
OG_10140	G1 to S phase transition 2 (Gspt2), mRNA [NM_008179]	[NM_008179]
OG_10193	histone deacetylase 1 (Hdac1), mRNA [NM_008228]	[NM_008228]
OG_10193	histone deacetylase 1 (Hdac1), mRNA [NM_008228]	[NM_008228]
OG_10193	histone deacetylase 1 (Hdac1), mRNA [NM_008228]	[NM_008228]
OG_10011	heat shock protein 2 (Hspa2), transcript variant 1, mRNA [NM_008301]	[NM_008301]
OG_10689	inositol polyphosphate-1-phosphatase (Inpp1), mRNA [NM_008384]	[NM_008384]
OG_10008	integrin alpha 6 (Itga6), mRNA [NM_008397]	[NM_008397]
OG_10008	integrin alpha 7 (Itga7), mRNA [NM_008398]	[NM_008398]
OG_10008	integrin alpha V (Itgav), mRNA [NM_008402]	[NM_008402]
OG_10013	Janus kinase 2 (Jak2), transcript variant 1, mRNA [NM_008413]	[NM_008413]
OG_10032	kinesin light chain 1 (Klc1), transcript variant a, mRNA [NM_008450]	[NM_008450]
OG_10760	rho/rac guanine nucleotide exchange factor (GEF) 2 (Arhgef2), mRNA [NM_008487]	[NM_008487]
OG_10768	low density lipoprotein receptor-related protein 1 (Lrp1), mRNA [NM_008512]	[NM_008512]
OG_10727	leucine rich repeat protein 1, neuronal (Lrrn1), mRNA [NM_008516]	[NM_008516]
OG_10099	MAP kinase-activated protein kinase 2 (Mapkapk2), mRNA [NM_008551]	[NM_008551]
OG_10017	malic enzyme 1, NADP(+)-dependent, cytosolic (Me1), mRNA [NM_008615]	[NM_008615]
OG_10017	malic enzyme 1, NADP(+)-dependent, cytosolic (Me1), mRNA [NM_008615]	[NM_008615]
OG_10017	malic enzyme 1, NADP(+)-dependent, cytosolic (Me1), mRNA [NM_008615]	[NM_008615]
OG_10056	nuclear receptor coactivator 3 (Ncoa3), mRNA [NM_008679]	[NM_008679]
OG_10859	N-myc downstream regulated gene 1 (Ndrg1), mRNA [NM_008681]	[NM_008681]
OG_10654	nidogen 2 (Nid2), mRNA [NM_008695]	[NM_008695]
OG_10039	nitric oxide synthase 3, endothelial cell (Nos3), mRNA [NM_008713]	[NM_008713]
OG_10569	nitric oxide synthase 3, endothelial cell (Nos3), mRNA [NM_008713]	[NM_008713]
OG_10569	ectonucleotide pyrophosphatase/phosphodiesterase 1 (Enpp1), mRNA [NM_008813]	[NM_008813]
OG_10827	plasminogen activator, tissue (Plat), mRNA [NM_008872]	[NM_008872]
OG_10072	plexin A2 (Plxna2), mRNA [NM_008882]	[NM_008882]
OG_10818	protein phosphatase 1A, magnesium dependent, alpha isoform (Ppm1a), mRNA [NM_008910]	[NM_008910]
OG_10262	mitogen-activated protein kinase kinase 1 (Map2k1), mRNA [NM_008927]	[NM_008927]
OG_10808	prostaglandin D2 synthase (brain) (Ptgds), mRNA [NM_008963]	[NM_008963]
OG_10098	RAB7, member RAS oncogene family (Rab7), mRNA [NM_009005]	[NM_009005]
OG_10826	RAS-related C3 botulinum substrate 1 (Rac1), mRNA [NM_009007]	[NM_009007]
OG_10563	RAD51-like 1 (S. cerevisiae) (Rad51l1), mRNA [NM_009014]	[NM_009014]
OG_10014	aldehyde dehydrogenase family 1, subfamily A2 (Aldh1a2), mRNA [NM_009022]	[NM_009022]
OG_10073	radixin (Rdx), transcript variant 1, mRNA [NM_009041]	[NM_009041]
OG_10817	Rho-associated coiled-coil containing protein kinase 2 (Rock2), mRNA [NM_009072]	[NM_009072]
OG_10265	macrophage stimulating 1 receptor (c-met-related tyrosine kinase) (Mst1r), mRNA [NM_009074]	[NM_009074]
OG_10035	ribosomal protein S6 kinase polypeptide 1 (Rps6ka1), mRNA [NM_009097]	[NM_009097]
OG_10658	Harvey rat sarcoma oncogene, subgroup R (Rras), mRNA [NM_009101]	[NM_009101]
OG_10064	spermidine/spermine N1-acetyl transferase 1 (Sat1), mRNA [NM_009121]	[NM_009121]
OG_10670	solute carrier family 1 (neutral amino acid transporter), member 5 (Slc1a5), mRNA [NM_009201]	[NM_009201]
OG_10813	solute carrier family 2 (facilitated glucose transporter), member 4 (Slc2a4), mRNA [NM_009204]	[NM_009204]
OG_10645	STE20-like kinase (yeast) (Slk), transcript variant 1, mRNA [NM_009289]	[NM_009289]
OG_10231	transcription elongation factor A (SII), 2 (Tcea2), mRNA [NM_009326]	[NM_009326]
OG_10263	transcription factor 7, T-cell specific (Tcf7), mRNA [NM_009331]	[NM_009331]
OG_10876	TSC22 domain family, member 1 (Tsc22d1), transcript variant 2, mRNA [NM_009366]	[NM_009366]
OG_10876	TSC22 domain family, member 1 (Tsc22d1), transcript variant 2, mRNA [NM_009366]	[NM_009366]
OG_10212	TNF receptor-associated factor 6 (Traf6), mRNA [NM_009424]	[NM_009424]
OG_10009	tubulin, alpha 3A (Tuba3a), mRNA [NM_009446]	[NM_009446]
OG_10009	tubulin, alpha 3A (Tuba3a), mRNA [NM_009446]	[NM_009446]
OG_10009	tubulin, alpha 1C (Tuba1c), mRNA [NM_009448]	[NM_009448]
OG_10172	UDP-glucose dehydrogenase (Ugdh), mRNA [NM_009466]	[NM_009466]
OG_10842	vasodilator-stimulated phosphoprotein (Vasp), mRNA [NM_009499]	[NM_009499]
OG_10620	vitamin D receptor (Vdr), mRNA [NM_009504]	[NM_009504]
OG_10073	ezrin (Ezr), mRNA [NM_009510]	[NM_009510]
OG_10749	X-ray repair complementing defective repair in Chinese hamster cells 5 (Xrcc5), mRNA [NM_009533]	[NM_009533]
OG_10800	zinc finger, AN1-type domain 5 (Zfand5), mRNA [NM_009551]	[NM_009551]
OG_10800	zinc finger, AN1-type domain 5 (Zfand5), mRNA [NM_009551]	[NM_009551]
OG_10004	actin, gamma, cytoplasmic 1 (Actg1), mRNA [NM_009609]	[NM_009609]
OG_10004	actin, gamma, cytoplasmic 1 (Actg1), mRNA [NM_009609]	[NM_009609]
OG_10004	actin, gamma, cytoplasmic 1 (Actg1), mRNA [NM_009609]	[NM_009609]
OG_10004	actin, gamma, cytoplasmic 1 (Actg1), mRNA [NM_009609]	[NM_009609]
OG_10074	a disintegrin-like and metallopeptidase (reprolysin type) with thrombospondin type 1 motif, 1 (Adamts1), mRNA [NM_009621]	[NM_009621]
OG_10145	aminolevulinic acid synthase 2, erythroid (Alas2), nuclear gene encoding mitochondrial protein, transcript variant 1, mRNA [NM_009653]	[NM_009653]
OG_10286	activated leukocyte cell adhesion molecule (Alcam), mRNA [NM_009655]	[NM_009655]
OG_10189	bridging integrator 1 (Bin1), transcript variant 1, mRNA [NM_009668]	[NM_009668]
OG_10866	adaptor protein complex AP-2, mu1 (Ap2m1), mRNA [NM_009679]	[NM_009679]
OG_10866	adaptor protein complex AP-2, mu1 (Ap2m1), mRNA [NM_009679]	[NM_009679]
OG_10866	adaptor protein complex AP-2, mu1 (Ap2m1), mRNA [NM_009679]	[NM_009679]
OG_10102	ATPase, Ca++ transporting, cardiac muscle, slow twitch 2 (Atp2a2), transcript variant 2, mRNA [NM_009722]	[NM_009722]
OG_10038	aldo-keto reductase family 1, member B7 (Akr1b7), mRNA [NM_009731]	[NM_009731]
OG_10022	calpain 2 (Capn2), mRNA [NM_009794]	[NM_009794]
OG_10851	catenin (cadherin associated protein), alpha 1 (Ctnna1), mRNA [NM_009818]	[NM_009818]
OG_10552	CD2-associated protein (Cd2ap), mRNA [NM_009847]	[NM_009847]
OG_10626	cell division cycle 42 homolog (S. cerevisiae) (Cdc42), mRNA [NM_009861]	[NM_009861]
OG_10626	cell division cycle 42 homolog (S. cerevisiae) (Cdc42), mRNA [NM_009861]	[NM_009861]
OG_10573	cornichon homolog 2 (Drosophila) (Cnih2), mRNA [NM_009920]	[NM_009920]
OG_10573	cornichon homolog 2 (Drosophila) (Cnih2), mRNA [NM_009920]	[NM_009920]
OG_10000	collagen, type III, alpha 1 (Col3a1), mRNA [NM_009930]	[NM_009930]
OG_10040	carnitine palmitoyltransferase 1b, muscle (Cpt1b), nuclear gene encoding mitochondrial protein, mRNA [NM_009948]	[NM_009948]
OG_10050	DEAD/H (Asp-Glu-Ala-Asp/His) box polypeptide 3, X-linked (Ddx3x), mRNA [NM_010028]	[NM_010028]
OG_10050	DEAD/H (Asp-Glu-Ala-Asp/His) box polypeptide 3, X-linked (Ddx3x), mRNA [NM_010028]	[NM_010028]
OG_10146	dynein cytoplasmic 1 intermediate chain 1 (Dync1i1), mRNA [NM_010063]	[NM_010063]
OG_10146	dynein cytoplasmic 1 intermediate chain 1 (Dync1i1), mRNA [NM_010063]	[NM_010063]
OG_10146	dynein cytoplasmic 1 intermediate chain 2 (Dync1i2), mRNA [NM_010064]	[NM_010064]
OG_10865	epoxide hydrolase 1, microsomal (Ephx1), mRNA [NM_010145]	[NM_010145]
OG_10147	CUG triplet repeat, RNA binding protein 2 (Cugbp2), transcript variant 6, mRNA [NM_010160]	[NM_010160]
OG_10033	fibroblast growth factor 8 (Fgf8), transcript variant 1, mRNA [NM_010205]	[NM_010205]
OG_10761	connective tissue growth factor (Ctgf), mRNA [NM_010217]	[NM_010217]
OG_10233	fibronectin 1 (Fn1), mRNA [NM_010233]	[NM_010233]
OG_10283	growth hormone receptor (Ghr), transcript variant 1, mRNA [NM_010284]	[NM_010284]
OG_10002	gap junction protein, alpha 1 (Gja1), mRNA [NM_010288]	[NM_010288]
OG_10767	GM2 ganglioside activator protein (Gm2a), mRNA [NM_010299]	[NM_010299]
OG_10273	guanine nucleotide binding protein, alpha 12 (Gna12), mRNA [NM_010302]	[NM_010302]
OG_10273	guanine nucleotide binding protein, alpha 13 (Gna13), mRNA [NM_010303]	[NM_010303]
OG_10273	guanine nucleotide binding protein, alpha 13 (Gna13), mRNA [NM_010303]	[NM_010303]
OG_10821	endothelin receptor type A (Ednra), mRNA [NM_010332]	[NM_010332]
OG_10673	sphingosine-1-phosphate receptor 2 (S1pr2), mRNA [NM_010333]	[NM_010333]
OG_10703	glutathione reductase (Gsr), mRNA [NM_010344]	[NM_010344]
OG_10703	glutathione reductase (Gsr), mRNA [NM_010344]	[NM_010344]
OG_10079	hemopoietic cell kinase (Hck), mRNA [NM_010407]	[NM_010407]
OG_10013	Janus kinase 3 (Jak3), mRNA [NM_010589]	[NM_010589]
OG_10721	potassium voltage-gated channel, shaker-related subfamily, beta member 3 (Kcnab3), mRNA [NM_010599]	[NM_010599]
OG_10079	lymphocyte protein tyrosine kinase (Lck), transcript variant 2, mRNA [NM_010693]	[NM_010693]
OG_10540	ligase I, DNA, ATP-dependent (Lig1), transcript variant 2, mRNA [NM_010715]	[NM_010715]
OG_10860	LIM domain only 4 (Lmo4), transcript variant 1, mRNA [NM_010723]	[NM_010723]
OG_10860	LIM domain only 4 (Lmo4), transcript variant 1, mRNA [NM_010723]	[NM_010723]
OG_10073	moesin (Msn), mRNA [NM_010833]	[NM_010833]
OG_10725	septin 2 (Sept2), transcript variant 2, mRNA [NM_010891]	[NM_010891]
OG_10063	nuclear factor of kappa light polypeptide gene enhancer in B-cells inhibitor, alpha (Nfkbia), mRNA [NM_010907]	[NM_010907]
OG_10039	nitric oxide synthase 2, inducible (Nos2), mRNA [NM_010927]	[NM_010927]
OG_10565	neuroblastoma ras oncogene (Nras), mRNA [NM_010937]	[NM_010937]
OG_10565	neuroblastoma ras oncogene (Nras), mRNA [NM_010937]	[NM_010937]
OG_10565	neuroblastoma ras oncogene (Nras), mRNA [NM_010937]	[NM_010937]
OG_10849	NAD(P) dependent steroid dehydrogenase-like (Nsdhl), mRNA [NM_010941]	[NM_010941]
OG_10892	purinergic receptor P2X, ligand-gated ion channel 4 (P2rx4), mRNA [NM_011026]	[NM_011026]
OG_10298	peroxiredoxin 1 (Prdx1), mRNA [NM_011034]	[NM_011034]
OG_10298	peroxiredoxin 1 (Prdx1), mRNA [NM_011034]	[NM_011034]
OG_10025	suppression of tumorigenicity 14 (colon carcinoma) (St14), mRNA [NM_011176]	[NM_011176]
OG_10179	prosaposin (Psap), transcript variant 2, mRNA [NM_011179]	[NM_011179]
OG_10105	protein tyrosine phosphatase, receptor type, D (Ptprd), transcript variant b, mRNA [NM_011211]	[NM_011211]
OG_10105	protein tyrosine phosphatase, receptor type, D (Ptprd), transcript variant b, mRNA [NM_011211]	[NM_011211]
OG_10105	protein tyrosine phosphatase, receptor type, E (Ptpre), mRNA [NM_011212]	[NM_011212]
OG_10028	regulator of G-protein signaling 16 (Rgs16), mRNA [NM_011267]	[NM_011267]
OG_10825	seryl-aminoacyl-tRNA synthetase (Sars), mRNA [NM_011319]	[NM_011319]
OG_10081	chloride channel 4-2 (Clcn4-2), mRNA [NM_011334]	[NM_011334]
OG_10643	SKI-like (Skil), transcript variant 1, mRNA [NM_011386]	[NM_011386]
OG_10643	SKI-like (Skil), transcript variant 1, mRNA [NM_011386]	[NM_011386]
OG_10082	solute carrier family 20, member 2 (Slc20a2), mRNA [NM_011394]	[NM_011394]
OG_10083	serine (or cysteine) peptidase inhibitor, clade B, member 6b (Serpinb6b), mRNA [NM_011454]	[NM_011454]
OG_10717	signal transducing adaptor molecule (SH3 domain and ITAM motif) 1 (Stam), mRNA [NM_011484]	[NM_011484]
OG_10257	transforming growth factor, beta 1 (Tgfb1), mRNA [NM_011577]	[NM_011577]
OG_10872	translocase of inner mitochondrial membrane 17a (Timm17a), nuclear gene encoding mitochondrial protein, mRNA [NM_011590]	[NM_011590]
OG_10209	heat shock protein 90, beta (Grp94), member 1 (Hsp90b1), mRNA [NM_011631]	[NM_011631]
OG_10681	ubiquitin carboxy-terminal hydrolase L1 (Uchl1), mRNA [NM_011670]	[NM_011670]
OG_10809	voltage-dependent anion channel 2 (Vdac2), mRNA [NM_011695]	[NM_011695]
OG_10051	tyrosine 3-monooxygenase/tryptophan 5-monooxygenase activation protein, eta polypeptide (Ywhah), mRNA [NM_011738]	[NM_011738]
OG_10667	E26 avian leukemia oncogene 2, 3' domain (Ets2), mRNA [NM_011809]	[NM_011809]
OG_10682	twinfilin, actin-binding protein, homolog 2 (Drosophila) (Twf2), mRNA [NM_011876]	[NM_011876]
OG_10014	aldehyde dehydrogenase family 1, subfamily A7 (Aldh1a7), mRNA [NM_011921]	[NM_011921]
OG_10116	nitrilase 1 (Nit1), mRNA [NM_012049]	[NM_012049]
OG_10094	FK506 binding protein 9 (Fkbp9), mRNA [NM_012056]	[NM_012056]
OG_10014	aldehyde dehydrogenase family 1, subfamily A1 (Aldh1a1), mRNA [NM_013467]	[NM_013467]
OG_10814	ATPase, H+ transporting, lysosomal V0 subunit D1 (Atp6v0d1), mRNA [NM_013477]	[NM_013477]
OG_10652	carboxypeptidase E (Cpe), mRNA [NM_013494]	[NM_013494]
OG_10652	carboxypeptidase E (Cpe), mRNA [NM_013494]	[NM_013494]
OG_10266	desmocollin 2 (Dsc2), mRNA [NM_013505]	[NM_013505]
OG_10614	ELK3, member of ETS oncogene family (Elk3), transcript variant 1, mRNA [NM_013508]	[NM_013508]
OG_10732	hypoxanthine guanine phosphoribosyl transferase (Hprt), mRNA [NM_013556]	[NM_013556]
OG_10315	purine-nucleoside phosphorylase 1 (Pnp1), mRNA [NM_013632]	[NM_013632]
OG_10772	reticulon 2 (Z-band associated protein) (Rtn2), transcript variant B, mRNA [NM_013648]	[NM_013648]
OG_10252	sema domain, immunoglobulin domain (Ig), transmembrane domain (TM) and short cytoplasmic domain, (semaphorin) 4A (Sema4a), transcript variant 1, mRNA [NM_013658]	[NM_013658]
OG_10294	thrombospondin 3 (Thbs3), mRNA [NM_013691]	[NM_013691]
OG_10294	thrombospondin 3 (Thbs3), mRNA [NM_013691]	[NM_013691]
OG_10159	casein kinase 1, epsilon (Csnk1e), mRNA [NM_013767]	[NM_013767]
OG_10781	ATP-binding cassette, sub-family F (GCN20), member 3 (Abcf3), mRNA [NM_013852]	[NM_013852]
OG_10647	ATP-binding cassette, sub-family F (GCN20), member 1 (Abcf1), mRNA [NM_013854]	[NM_013854]
OG_10828	DnaJ (Hsp40) homolog, subfamily C, member 12 (Dnajc12), mRNA [NM_013888]	[NM_013888]
OG_10901	hairy/enhancer-of-split related with YRPW motif 2 (Hey2), mRNA [NM_013904]	[NM_013904]
OG_10316	F-box protein 8 (Fbxo8), mRNA [NM_015791]	[NM_015791]
OG_10316	F-box protein 8 (Fbxo8), mRNA [NM_015791]	[NM_015791]
OG_10587	phosphatidic acid phosphatase type 2C (Ppap2c), mRNA [NM_015817]	[NM_015817]
OG_10248	F-box and leucine-rich repeat protein 3 (Fbxl3), mRNA [NM_015822]	[NM_015822]
OG_10559	SH3-binding domain glutamic acid-rich protein (Sh3bgr), mRNA [NM_015825]	[NM_015825]
OG_10559	SH3-binding domain glutamic acid-rich protein (Sh3bgr), mRNA [NM_015825]	[NM_015825]
OG_10235	cell cycle associated protein 1 (Caprin1), transcript variant 1, mRNA [NM_016739]	[NM_016739]
OG_10235	cell cycle associated protein 1 (Caprin1), transcript variant 1, mRNA [NM_016739]	[NM_016739]
OG_10010	integrin beta 3 (Itgb3), mRNA [NM_016780]	[NM_016780]
OG_10878	vesicle-associated membrane protein 8 (Vamp8), mRNA [NM_016794]	[NM_016794]
OG_10291	syntaxin 7 (Stx7), mRNA [NM_016797]	[NM_016797]
OG_10284	syntaxin 1A (brain) (Stx1a), mRNA [NM_016801]	[NM_016801]
OG_10139	FK506 binding protein 1b (Fkbp1b), mRNA [NM_016863]	[NM_016863]
OG_10196	caveolin 2 (Cav2), mRNA [NM_016900]	[NM_016900]
OG_10086	myotubularin related protein 1 (Mtmr1), mRNA [NM_016985]	[NM_016985]
OG_10147	CUG triplet repeat, RNA binding protein 1 (Cugbp1), transcript variant 1, mRNA [NM_017368]	[NM_017368]
OG_10087	protein phosphatase 2 (formerly 2A), catalytic subunit, beta isoform (Ppp2cb), mRNA [NM_017374]	[NM_017374]
OG_10009	tubulin, alpha 8 (Tuba8), mRNA [NM_017379]	[NM_017379]
OG_10841	RAB11a, member RAS oncogene family (Rab11a), mRNA [NM_017382]	[NM_017382]
OG_10745	Ras-related GTP binding C (Rragc), mRNA [NM_017475]	[NM_017475]
OG_10051	tyrosine 3-monooxygenase/tryptophan 5-monooxygenase activation protein, beta polypeptide (Ywhab), mRNA [NM_018753]	[NM_018753]
OG_10678	protocadherin 7 (Pcdh7), transcript variant 2, mRNA [NM_018764]	[NM_018764]
OG_10013	tyrosine kinase 2 (Tyk2), mRNA [NM_018793]	[NM_018793]
OG_10173	sorting nexin 12 (Snx12), transcript variant 3, mRNA [NM_018875]	[NM_018875]
OG_10121	tripartite motif-containing 3 (Trim3), mRNA [NM_018880]	[NM_018880]
OG_10121	tripartite motif-containing 3 (Trim3), mRNA [NM_018880]	[NM_018880]
OG_10887	cytochrome P450, family 39, subfamily a, polypeptide 1 (Cyp39a1), mRNA [NM_018887]	[NM_018887]
OG_10561	ring finger protein 5 (Rnf5), mRNA [NM_019403]	[NM_019403]
OG_10087	protein phosphatase 2 (formerly 2A), catalytic subunit, alpha isoform (Ppp2ca), mRNA [NM_019411]	[NM_019411]
OG_10142	myosin X (Myo10), mRNA [NM_019472]	[NM_019472]
OG_10043	MAD homolog 9 (Drosophila) (Smad9), mRNA [NM_019483]	[NM_019483]
OG_10028	regulator of G-protein signaling 3 (Rgs3), transcript variant 1, mRNA [NM_019492]	[NM_019492]
OG_10161	synaptotagmin binding, cytoplasmic RNA interacting protein (Syncrip), transcript variant 1, mRNA [NM_019666]	[NM_019666]
OG_10769	non-metastatic cells 3, protein expressed in (Nme3), mRNA [NM_019730]	[NM_019730]
OG_10724	non-metastatic cells 4, protein expressed in (Nme4), nuclear gene encoding mitochondrial protein, mRNA [NM_019731]	[NM_019731]
OG_10579	programmed cell death 10 (Pdcd10), mRNA [NM_019745]	[NM_019745]
OG_10202	UDP-Gal:betaGlcNAc beta 1,4-galactosyltransferase, polypeptide 4 (B4galt4), mRNA [NM_019804]	[NM_019804]
OG_10202	UDP-Gal:betaGlcNAc beta 1,4-galactosyltransferase, polypeptide 4 (B4galt4), mRNA [NM_019804]	[NM_019804]
OG_10093	DnaJ (Hsp40) homolog, subfamily B, member 5 (Dnajb5), mRNA [NM_019874]	[NM_019874]
OG_10245	ubiquitin-conjugating enzyme E2D 2 (Ube2d2), mRNA [NM_019912]	[NM_019912]
OG_10674	ring finger protein 14 (Rnf14), transcript variant 2, mRNA [NM_020012]	[NM_020012]
OG_10211	sulfotransferase family 5A, member 1 (Sult5a1), mRNA [NM_020564]	[NM_020564]
OG_10870	GrpE-like 2, mitochondrial (Grpel2), nuclear gene encoding mitochondrial protein, mRNA [NM_021296]	[NM_021296]
OG_10870	GrpE-like 2, mitochondrial (Grpel2), nuclear gene encoding mitochondrial protein, mRNA [NM_021296]	[NM_021296]
OG_10295	Kruppel-like factor 13 (Klf13), mRNA [NM_021366]	[NM_021366]
OG_10753	poly(rC) binding protein 3 (Pcbp3), mRNA [NM_021568]	[NM_021568]
OG_10641	jumonji, AT rich interactive domain 2 (Jarid2), mRNA [NM_021878]	[NM_021878]
OG_10680	flightless I homolog (Drosophila) (Flii), mRNA [NM_022009]	[NM_022009]
OG_10680	flightless I homolog (Drosophila) (Flii), mRNA [NM_022009]	[NM_022009]
OG_10045	dual specificity phosphatase 10 (Dusp10), mRNA [NM_022019]	[NM_022019]
OG_10663	salvador homolog 1 (Drosophila) (Sav1), mRNA [NM_022028]	[NM_022028]
OG_10011	heat shock protein 5 (Hspa5), transcript variant 2, mRNA [NM_022310]	[NM_022310]
OG_10120	discoidin domain receptor family, member 2 (Ddr2), mRNA [NM_022563]	[NM_022563]
OG_10221	vacuolar protein sorting 35 (Vps35), mRNA [NM_022997]	[NM_022997]
OG_10533	RAB8A, member RAS oncogene family (Rab8a), mRNA [NM_023126]	[NM_023126]
OG_10533	RAB8A, member RAS oncogene family (Rab8a), mRNA [NM_023126]	[NM_023126]
OG_10186	actin related protein 2/3 complex, subunit 1B (Arpc1b), mRNA [NM_023142]	[NM_023142]
OG_10877	ethylmalonic encephalopathy 1 (Ethe1), nuclear gene encoding mitochondrial protein, mRNA [NM_023154]	[NM_023154]
OG_10748	keratin 20 (Krt20), mRNA [NM_023256]	[NM_023256]
OG_10631	synaptosomal-associated protein 29 (Snap29), mRNA [NM_023348]	[NM_023348]
OG_10631	synaptosomal-associated protein 29 (Snap29), mRNA [NM_023348]	[NM_023348]
OG_10848	histone cluster 1, H2bc (Hist1h2bc), mRNA [NM_023422]	[NM_023422]
OG_10544	akirin 1 (Akirin1), mRNA [NM_023423]	[NM_023423]
OG_10544	akirin 1 (Akirin1), mRNA [NM_023423]	[NM_023423]
OG_10544	akirin 1 (Akirin1), mRNA [NM_023423]	[NM_023423]
OG_10646	TOX high mobility group box family member 4 (Tox4), mRNA [NM_023434]	[NM_023434]
OG_10289	chimerin (chimaerin) 2 (Chn2), transcript variant 1, mRNA [NM_023543]	[NM_023543]
OG_10893	ubiquitin-conjugating enzyme E2 variant 2 (Ube2v2), transcript variant 1, mRNA [NM_023585]	[NM_023585]
OG_10893	ubiquitin-conjugating enzyme E2 variant 2 (Ube2v2), transcript variant 1, mRNA [NM_023585]	[NM_023585]
OG_10118	KDEL (Lys-Asp-Glu-Leu) containing 1 (Kdelc1), mRNA [NM_023645]	[NM_023645]
OG_10716	DnaJ (Hsp40) homolog, subfamily A, member 3 (Dnaja3), transcript variant 1, mRNA [NM_023646]	[NM_023646]
OG_10164	coiled-coil-helix-coiled-coil-helix domain containing 2 (Chchd2), mRNA [NM_024166]	[NM_024166]
OG_10318	chromatin modifying protein 1B (Chmp1b), mRNA [NM_024190]	[NM_024190]
OG_10845	TBC1 domain family, member 20 (Tbc1d20), mRNA [NM_024196]	[NM_024196]
OG_10207	Der1-like domain family, member 1 (Derl1), mRNA [NM_024207]	[NM_024207]
OG_10858	phosphate cytidylyltransferase 2, ethanolamine (Pcyt2), mRNA [NM_024229]	[NM_024229]
OG_10201	tumor necrosis factor receptor superfamily, member 23 (Tnfrsf23), mRNA [NM_024290]	[NM_024290]
OG_10747	RAB21, member RAS oncogene family (Rab21), mRNA [NM_024454]	[NM_024454]
OG_10834	eukaryotic translation elongation factor 1 epsilon 1 (Eef1e1), mRNA [NM_025380]	[NM_025380]
OG_10197	ATPase, H+ transporting, lysosomal V1 subunit F (Atp6v1f), mRNA [NM_025381]	[NM_025381]
OG_10846	ubiquitin-like 5 (Ubl5), mRNA [NM_025401]	[NM_025401]
OG_10258	SMAD specific E3 ubiquitin protein ligase 2 (Smurf2), mRNA [NM_025481]	[NM_025481]
OG_10258	SMAD specific E3 ubiquitin protein ligase 2 (Smurf2), mRNA [NM_025481]	[NM_025481]
OG_10778	ATPase, H+ transporting, lysosomal V1 subunit C1 (Atp6v1c1), mRNA [NM_025494]	[NM_025494]
OG_10847	RIKEN cDNA 2410004B18 gene (2410004B18Rik), mRNA [NM_025555]	[NM_025555]
OG_10756	cytochrome b5 type B (Cyb5b), nuclear gene encoding mitochondrial protein, mRNA [NM_025558]	[NM_025558]
OG_10868	ring finger protein 181 (Rnf181), mRNA [NM_025607]	[NM_025607]
OG_10868	ring finger protein 181 (Rnf181), mRNA [NM_025607]	[NM_025607]
OG_10744	protein phosphatase 1, regulatory (inhibitor) subunit 2 (Ppp1r2), mRNA [NM_025800]	[NM_025800]
OG_10744	protein phosphatase 1, regulatory (inhibitor) subunit 2 (Ppp1r2), mRNA [NM_025800]	[NM_025800]
OG_10744	protein phosphatase 1, regulatory (inhibitor) subunit 2 (Ppp1r2), mRNA [NM_025800]	[NM_025800]
OG_10744	protein phosphatase 1, regulatory (inhibitor) subunit 2 (Ppp1r2), mRNA [NM_025800]	[NM_025800]
OG_10129	basic leucine zipper and W2 domains 1 (Bzw1), mRNA [NM_025824]	[NM_025824]
OG_10104	RAB5A, member RAS oncogene family (Rab5a), mRNA [NM_025887]	[NM_025887]
OG_10104	RAB5A, member RAS oncogene family (Rab5a), mRNA [NM_025887]	[NM_025887]
OG_10318	RIKEN cDNA 2610002M06 gene (2610002M06Rik), mRNA [NM_025921]	[NM_025921]
OG_10035	ribosomal protein S6 kinase polypeptide 6 (Rps6ka6), mRNA [NM_025949]	[NM_025949]
OG_10024	proteasome (prosome, macropain) 26S subunit, ATPase, 6 (Psmc6), mRNA [NM_025959]	[NM_025959]
OG_10279	acyl-Coenzyme A binding domain containing 4 (Acbd4), transcript variant 1, mRNA [NM_025988]	[NM_025988]
OG_10279	acyl-Coenzyme A binding domain containing 4 (Acbd4), transcript variant 1, mRNA [NM_025988]	[NM_025988]
OG_10548	5'-nucleotidase, cytosolic III (Nt5c3), mRNA [NM_026004]	[NM_026004]
OG_10200	plakophilin 2 (Pkp2), mRNA [NM_026163]	[NM_026163]
OG_10625	FGFR1 oncogene partner 2 (Fgfr1op2), mRNA [NM_026218]	[NM_026218]
OG_10237	ubiquitin-conjugating enzyme E2R 2 (Ube2r2), mRNA [NM_026275]	[NM_026275]
OG_10267	ring finger protein 125 (Rnf125), mRNA [NM_026301]	[NM_026301]
OG_10572	DEAD (Asp-Glu-Ala-Asp) box polypeptide 47 (Ddx47), mRNA [NM_026360]	[NM_026360]
OG_10023	tubulin, beta 6 (Tubb6), mRNA [NM_026473]	[NM_026473]
OG_10668	thioredoxin domain containing 17 (Txndc17), mRNA [NM_026559]	[NM_026559]
OG_10227	protein phosphatase 1, regulatory (inhibitor) subunit 14A (Ppp1r14a), mRNA [NM_026731]	[NM_026731]
OG_10306	chromatin modifying protein 2A (Chmp2a), mRNA [NM_026885]	[NM_026885]
OG_10836	adaptor-related protein complex 1, sigma 2 subunit (Ap1s2), mRNA [NM_026887]	[NM_026887]
OG_10299	endoplasmic reticulum protein 27 (Erp27), mRNA [NM_026983]	[NM_026983]
OG_10166	DEAH (Asp-Glu-Ala-His) box polypeptide 16 (Dhx16), mRNA [NM_026987]	[NM_026987]
OG_10665	differentially expressed in FDCP 6 (Def6), mRNA [NM_027185]	[NM_027185]
OG_10244	arrestin domain containing 2 (Arrdc2), mRNA [NM_027560]	[NM_027560]
OG_10244	arrestin domain containing 2 (Arrdc2), mRNA [NM_027560]	[NM_027560]
OG_10058	nudix (nucleoside diphosphate linked moiety X)-type motif 4 (Nudt4), mRNA [NM_027722]	[NM_027722]
OG_10058	nudix (nucleoside diphosphate linked moiety X)-type motif 4 (Nudt4), mRNA [NM_027722]	[NM_027722]
OG_10029	oxysterol binding protein-like 3 (Osbpl3), transcript variant 1, mRNA [NM_027881]	[NM_027881]
OG_10839	calponin 3, acidic (Cnn3), mRNA [NM_028044]	[NM_028044]
OG_10839	calponin 3, acidic (Cnn3), mRNA [NM_028044]	[NM_028044]
OG_10228	phosphoglucomutase 2 (Pgm2), mRNA [NM_028132]	[NM_028132]
OG_10014	aldehyde dehydrogenase 1 family, member B1 (Aldh1b1), nuclear gene encoding mitochondrial protein, mRNA [NM_028270]	[NM_028270]
OG_10812	transmembrane 7 superfamily member 2 (Tm7sf2), mRNA [NM_028454]	[NM_028454]
OG_10812	transmembrane 7 superfamily member 2 (Tm7sf2), mRNA [NM_028454]	[NM_028454]
OG_10236	Rho GTPase activating protein 8 (Arhgap8), transcript variant 3, mRNA [NM_028455]	[NM_028455]
OG_10239	stromal membrane-associated protein 1 (Smap1), mRNA [NM_028534]	[NM_028534]
OG_10208	FCH domain only 1 (Fcho1), transcript variant 1, mRNA [NM_028715]	[NM_028715]
OG_10171	protein kinase C and casein kinase substrate in neurons 3 (Pacsin3), mRNA [NM_028733]	[NM_028733]
OG_10763	coiled-coil domain containing 97 (Ccdc97), mRNA [NM_028771]	[NM_028771]
OG_10662	cytochrome P450, family 2, subfamily s, polypeptide 1 (Cyp2s1), mRNA [NM_028775]	[NM_028775]
OG_10226	SEC14-like 1 (S. cerevisiae) (Sec14l1), transcript variant 1, mRNA [NM_028777]	[NM_028777]
OG_10319	tetraspanin 17 (Tspan17), mRNA [NM_028841]	[NM_028841]
OG_10161	heterogeneous nuclear ribonucleoprotein R (Hnrnpr), mRNA [NM_028871]	[NM_028871]
OG_10746	RIKEN cDNA 8430419L09 gene (8430419L09Rik), mRNA [NM_028982]	[NM_028982]
OG_10304	ELOVL family member 7, elongation of long chain fatty acids (yeast) (Elovl7), mRNA [NM_029001]	[NM_029001]
OG_10032	kinesin light chain 4 (Klc4), mRNA [NM_029091]	[NM_029091]
OG_10755	RIKEN cDNA D030074E01 gene (D030074E01Rik), mRNA [NM_029491]	[NM_029491]
OG_10750	KTI12 homolog, chromatin associated (S. cerevisiae) (Kti12), mRNA [NM_029571]	[NM_029571]
OG_10770	fumarylacetoacetate hydrolase domain containing 2A (Fahd2a), mRNA [NM_029629]	[NM_029629]
OG_10134	v-raf-leukemia viral oncogene 1 (Raf1), mRNA [NM_029780]	[NM_029780]
OG_10108	crystallin, lambda 1 (Cryl1), mRNA [NM_030004]	[NM_030004]
OG_10253	spermatogenesis associated 2-like (Spata2L), mRNA [NM_030176]	[NM_030176]
OG_10819	nuclear receptor subfamily 5, group A, member 2 (Nr5a2), transcript variant 1, mRNA [NM_030676]	[NM_030676]
OG_10819	nuclear receptor subfamily 5, group A, member 2 (Nr5a2), transcript variant 1, mRNA [NM_030676]	[NM_030676]
OG_10267	ring finger protein 114 (Rnf114), mRNA [NM_030743]	[NM_030743]
OG_10267	ring finger protein 114 (Rnf114), mRNA [NM_030743]	[NM_030743]
OG_10097	protein phosphatase 1, catalytic subunit, alpha isoform (Ppp1ca), mRNA [NM_031868]	[NM_031868]
OG_10550	G protein-coupled receptor 137B (Gpr137b), mRNA [NM_031999]	[NM_031999]
OG_10550	G protein-coupled receptor 137B (Gpr137b), mRNA [NM_031999]	[NM_031999]
OG_10264	solute carrier organic anion transporter family, member 2a1 (Slco2a1), mRNA [NM_033314]	[NM_033314]
OG_10896	chloride intracellular channel 1 (Clic1), mRNA [NM_033444]	[NM_033444]
OG_10048	protocadherin gamma subfamily A, 9 (Pcdhga9), mRNA [NM_033592]	[NM_033592]
OG_10543	sideroflexin 3 (Sfxn3), mRNA [NM_053197]	[NM_053197]
OG_10268	forkhead box P2 (Foxp2), transcript variant 1, mRNA [NM_053242]	[NM_053242]
OG_10125	G protein-coupled receptor 124 (Gpr124), mRNA [NM_054044]	[NM_054044]
OG_10765	bromodomain, testis-specific (Brdt), transcript variant 1, mRNA [NM_054054]	[NM_054054]
OG_10675	influenza virus NS1A binding protein (Ivns1abp), transcript variant 2, mRNA [NM_054102]	[NM_054102]
OG_10048	protocadherin 18 (Pcdh18), mRNA [NM_130448]	[NM_130448]
OG_10758	sorting nexin 18 (Snx18), mRNA [NM_130796]	[NM_130796]
OG_10059	liver glycogen phosphorylase (Pygl), mRNA [NM_133198]	[NM_133198]
OG_10025	protease, serine, 8 (prostasin) (Prss8), mRNA [NM_133351]	[NM_133351]
OG_10025	protease, serine, 8 (prostasin) (Prss8), mRNA [NM_133351]	[NM_133351]
OG_10301	crystallin, zeta (quinone reductase)-like 1 (Cryzl1), mRNA [NM_133679]	[NM_133679]
OG_10104	RAB31, member RAS oncogene family (Rab31), mRNA [NM_133685]	[NM_133685]
OG_10576	GDP-mannose pyrophosphorylase A (Gmppa), mRNA [NM_133708]	[NM_133708]
OG_10576	GDP-mannose pyrophosphorylase A (Gmppa), mRNA [NM_133708]	[NM_133708]
OG_10538	suppression of tumorigenicity 13 (St13), mRNA [NM_133726]	[NM_133726]
OG_10898	DDB1 and CUL4 associated factor 11 (Dcaf11), mRNA [NM_133734]	[NM_133734]
OG_10875	argininosuccinate lyase (Asl), mRNA [NM_133768]	[NM_133768]
OG_10205	retinol dehydrogenase 10 (all-trans) (Rdh10), mRNA [NM_133832]	[NM_133832]
OG_10007	EH-domain containing 4 (Ehd4), mRNA [NM_133838]	[NM_133838]
OG_10007	EH-domain containing 4 (Ehd4), mRNA [NM_133838]	[NM_133838]
OG_10291	syntaxin 12 (Stx12), mRNA [NM_133887]	[NM_133887]
OG_10117	retinol dehydrogenase 5 (Rdh5), mRNA [NM_134006]	[NM_134006]
OG_10881	CDGSH iron sulfur domain 1 (Cisd1), mRNA [NM_134007]	[NM_134007]
OG_10642	proteasome (prosome, macropain) activator subunit 4 (Psme4), mRNA [NM_134013]	[NM_134013]
OG_10217	ATP citrate lyase (Acly), mRNA [NM_134037]	[NM_134037]
OG_10217	ATP citrate lyase (Acly), mRNA [NM_134037]	[NM_134037]
OG_10028	regulator of G-protein signaling 3 (Rgs3), transcript variant 2, mRNA [NM_134257]	[NM_134257]
OG_10028	regulator of G-protein signaling 3 (Rgs3), transcript variant 2, mRNA [NM_134257]	[NM_134257]
OG_10775	farnesyl diphosphate synthetase (Fdps), mRNA [NM_134469]	[NM_134469]
OG_10305	LUC7-like 2 (S. cerevisiae) (Luc7l2), mRNA [NM_138680]	[NM_138680]
OG_10159	casein kinase 1, delta (Csnk1d), transcript variant 1, mRNA [NM_139059]	[NM_139059]
OG_10557	placenta-specific 8 (Plac8), mRNA [NM_139198]	[NM_139198]
OG_10653	tribbles homolog 1 (Drosophila) (Trib1), mRNA [NM_144549]	[NM_144549]
OG_10653	tribbles homolog 1 (Drosophila) (Trib1), mRNA [NM_144549]	[NM_144549]
OG_10720	acetyl-Coenzyme A acetyltransferase 1 (Acat1), nuclear gene encoding mitochondrial protein, mRNA [NM_144784]	[NM_144784]
OG_10621	sphingomyelin synthase 1 (Sgms1), transcript variant 2, mRNA [NM_144792]	[NM_144792]
OG_10086	myotubularin related protein 6 (Mtmr6), mRNA [NM_144843]	[NM_144843]
OG_10261	RAB7, member RAS oncogene family-like 1 (Rab7l1), mRNA [NM_144875]	[NM_144875]
OG_10261	RAB7, member RAS oncogene family-like 1 (Rab7l1), mRNA [NM_144875]	[NM_144875]
OG_10213	protein phosphatase 2, regulatory subunit B (B56), alpha isoform (Ppp2r5a), mRNA [NM_144880]	[NM_144880]
OG_10639	ubiquitin specific peptidase 3 (Usp3), mRNA [NM_144937]	[NM_144937]
OG_10639	ubiquitin specific peptidase 3 (Usp3), mRNA [NM_144937]	[NM_144937]
OG_10622	splA/ryanodine receptor domain and SOCS box containing 4 (Spsb4), mRNA [NM_145134]	[NM_145134]
OG_10638	cAMP responsive element binding protein 3-like 3 (Creb3l3), mRNA [NM_145365]	[NM_145365]
OG_10103	replication factor C (activator 1) 4 (Rfc4), mRNA [NM_145480]	[NM_145480]
OG_10103	replication factor C (activator 1) 4 (Rfc4), mRNA [NM_145480]	[NM_145480]
OG_10017	malic enzyme 2, NAD(+)-dependent, mitochondrial (Me2), nuclear gene encoding mitochondrial protein, mRNA [NM_145494]	[NM_145494]
OG_10566	ER lipid raft associated 1 (Erlin1), transcript variant 1, mRNA [NM_145502]	[NM_145502]
OG_10314	spermine oxidase (Smox), mRNA [NM_145533]	[NM_145533]
OG_10314	spermine oxidase (Smox), mRNA [NM_145533]	[NM_145533]
OG_10095	syndecan binding protein (syntenin) 2 (Sdcbp2), mRNA [NM_145535]	[NM_145535]
OG_10832	fibrinogen-like protein 1 (Fgl1), mRNA [NM_145594]	[NM_145594]
OG_10312	dihydrolipoamide S-acetyltransferase (E2 component of pyruvate dehydrogenase complex) (Dlat), nuclear gene encoding mitochondrial protein, mRNA [NM_145614]	[NM_145614]
OG_10123	phosphatidylinositol transfer protein, cytoplasmic 1 (Pitpnc1), mRNA [NM_145823]	[NM_145823]
OG_10113	RasGEF domain family, member 1B (Rasgef1b), transcript variant 1, mRNA [NM_145839]	[NM_145839]
OG_10071	3-hydroxy-3-methylglutaryl-Coenzyme A synthase 1 (Hmgcs1), mRNA [NM_145942]	[NM_145942]
OG_10722	secernin 2 (Scrn2), mRNA [NM_146027]	[NM_146027]
OG_10879	splicing factor, arginine/serine-rich 7 (Sfrs7), mRNA [NM_146083]	[NM_146083]
OG_10879	splicing factor, arginine/serine-rich 7 (Sfrs7), mRNA [NM_146083]	[NM_146083]
OG_10013	Janus kinase 1 (Jak1), mRNA [NM_146145]	[NM_146145]
OG_10319	tetraspanin 33 (Tspan33), mRNA [NM_146173]	[NM_146173]
OG_10270	G protein-coupled receptor, family C, group 5, member C (Gprc5c), transcript variant 2, mRNA [NM_147217]	[NM_147217]
OG_10083	serine (or cysteine) peptidase inhibitor, clade B, member 6c (Serpinb6c), mRNA [NM_148942]	[NM_148942]
OG_10083	serine (or cysteine) peptidase inhibitor, clade B, member 6c (Serpinb6c), mRNA [NM_148942]	[NM_148942]
OG_10811	ubiquilin 1 (Ubqln1), transcript variant 2, mRNA [NM_152234]	[NM_152234]
OG_10007	EH-domain containing 2 (Ehd2), mRNA [NM_153068]	[NM_153068]
OG_10634	peptidyl arginine deiminase, type VI (Padi6), mRNA [NM_153106]	[NM_153106]
OG_10591	acid phosphatase-like 2 (Acpl2), mRNA [NM_153420]	[NM_153420]
OG_10059	brain glycogen phosphorylase (Pygb), mRNA [NM_153781]	[NM_153781]
OG_10290	RELT-like 2 (Rell2), mRNA [NM_153793]	[NM_153793]
OG_10541	Rho GTPase activating protein 15 (Arhgap15), transcript variant 1, mRNA [NM_153820]	[NM_153820]
OG_10619	interleukin-1 receptor-associated kinase 2 (Irak2), transcript variant 1, mRNA [NM_172161]	[NM_172161]
OG_10618	phytanoyl-CoA dioxygenase domain containing 1 (Phyhd1), mRNA [NM_172267]	[NM_172267]
OG_10012	DEAD (Asp-Glu-Ala-Asp) box polypeptide 19b (Ddx19b), mRNA [NM_172284]	[NM_172284]
OG_10302	LIM domain containing 2 (Limd2), mRNA [NM_172397]	[NM_172397]
OG_10302	LIM domain containing 2 (Limd2), mRNA [NM_172397]	[NM_172397]
OG_10726	leucine rich repeat containing 1 (Lrrc1), transcript variant 2, mRNA [NM_172528]	[NM_172528]
OG_10726	leucine rich repeat containing 1 (Lrrc1), transcript variant 2, mRNA [NM_172528]	[NM_172528]
OG_10640	poly(A) polymerase gamma (Papolg), mRNA [NM_172555]	[NM_172555]
OG_10660	inositol 1,3,4-triphosphate 5/6 kinase (Itpk1), mRNA [NM_172584]	[NM_172584]
OG_10107	DEAH (Asp-Glu-Ala-His) box polypeptide 29 (Dhx29), mRNA [NM_172594]	[NM_172594]
OG_10282	Sec24 related gene family, member C (S. cerevisiae) (Sec24c), transcript variant 1, mRNA [NM_172596]	[NM_172596]
OG_10185	pyruvate dehydrogenase kinase, isoenzyme 1 (Pdk1), nuclear gene encoding mitochondrial protein, mRNA [NM_172665]	[NM_172665]
OG_10021	UDP-N-acetyl-alpha-D-galactosamine:polypeptide N-acetylgalactosaminyltransferase 12 (Galnt12), mRNA [NM_172693]	[NM_172693]
OG_10021	UDP-N-acetyl-alpha-D-galactosamine:polypeptide N-acetylgalactosaminyltransferase 12 (Galnt12), mRNA [NM_172693]	[NM_172693]
OG_10066	InaD-like (Drosophila) (Inadl), transcript variant 1, mRNA [NM_172696]	[NM_172696]
OG_10672	DEAD/H (Asp-Glu-Ala-Asp/His) box polypeptide 26B (Ddx26b), mRNA [NM_172779]	[NM_172779]
OG_10074	a disintegrin-like and metallopeptidase (reprolysin type) with thrombospondin type 1 motif, 4 (Adamts4), mRNA [NM_172845]	[NM_172845]
OG_10776	4-aminobutyrate aminotransferase (Abat), nuclear gene encoding mitochondrial protein, transcript variant 1, mRNA [NM_172961]	[NM_172961]
OG_10867	carbonyl reductase 3 (Cbr3), mRNA [NM_173047]	[NM_173047]
OG_10001	lysophosphatidic acid receptor 6 (Lpar6), mRNA [NM_175116]	[NM_175116]
OG_10018	kelch-like 5 (Drosophila) (Klhl5), mRNA [NM_175174]	[NM_175174]
OG_10016	myosin, heavy polypeptide 10, non-muscle (Myh10), mRNA [NM_175260]	[NM_175260]
OG_10001	lysophosphatidic acid receptor 4 (Lpar4), mRNA [NM_175271]	[NM_175271]
OG_10864	unc-119 homolog B (C. elegans) (Unc119b), mRNA [NM_175352]	[NM_175352]
OG_10630	RIKEN cDNA 9330176C04 gene (9330176C04Rik), mRNA [NM_175420]	[NM_175420]
OG_10719	SEC14 and spectrin domains 1 (Sestd1), mRNA [NM_175465]	[NM_175465]
OG_10110	olfactomedin-like 2B (Olfml2b), mRNA [NM_177068]	[NM_177068]
OG_10290	RELT tumor necrosis factor receptor (Relt), mRNA [NM_177073]	[NM_177073]
OG_10679	RIKEN cDNA A530082C11 gene (A530082C11Rik), mRNA [NM_177186]	[NM_177186]
OG_10823	arrestin, beta 1 (Arrb1), transcript variant a, mRNA [NM_177231]	[NM_177231]
OG_10292	translocating chain-associating membrane protein 2 (Tram2), transcript variant 2, mRNA [NM_177409]	[NM_177409]
OG_10018	kelch-like 18 (Drosophila) (Klhl18), mRNA [NM_177771]	[NM_177771]
OG_10657	extended synaptotagmin-like protein 3 (Esyt3), mRNA [NM_177775]	[NM_177775]
OG_10562	kelch-like 23 (Drosophila) (Klhl23), mRNA [NM_177784]	[NM_177784]
OG_10030	tripartite motif-containing 62 (Trim62), mRNA [NM_178110]	[NM_178110]
OG_10041	histone cluster 2, H3c1 (Hist2h3c1), mRNA [NM_178216]	[NM_178216]
OG_10166	DEAH (Asp-Glu-Ala-His) box polypeptide 38 (Dhx38), mRNA [NM_178380]	[NM_178380]
OG_10018	kelch-like 2, Mayven (Drosophila) (Klhl2), mRNA [NM_178633]	[NM_178633]
OG_10593	RIKEN cDNA 8030462N17 gene (8030462N17Rik), mRNA [NM_178670]	[NM_178670]
OG_10586	Smith-Magenis syndrome chromosome region, candidate 7-like (human) (Smcr7l), mRNA [NM_178719]	[NM_178719]
OG_10099	mitogen-activated protein kinase-activated protein kinase 3 (Mapkapk3), mRNA [NM_178907]	[NM_178907]
OG_10017	malic enzyme 3, NADP(+)-dependent, mitochondrial (Me3), nuclear gene encoding mitochondrial protein, mRNA [NM_181407]	[NM_181407]
OG_10017	malic enzyme 3, NADP(+)-dependent, mitochondrial (Me3), nuclear gene encoding mitochondrial protein, mRNA [NM_181407]	[NM_181407]
OG_10270	G protein-coupled receptor, family C, group 5, member A (Gprc5a), mRNA [NM_181444]	[NM_181444]
OG_10612	sirtuin 6 (silent mating type information regulation 2, homolog) 6 (S. cerevisiae) (Sirt6), transcript variant 1, mRNA [NM_181586]	[NM_181586]
OG_10612	sirtuin 6 (silent mating type information regulation 2, homolog) 6 (S. cerevisiae) (Sirt6), transcript variant 1, mRNA [NM_181586]	[NM_181586]
OG_10001	pyrimidinergic receptor P2Y, G-protein coupled, 6 (P2ry6), mRNA [NM_183168]	[NM_183168]
OG_10100	phosphodiesterase 4A, cAMP specific (Pde4a), transcript variant 5, mRNA [NM_183408]	[NM_183408]
OG_10100	phosphodiesterase 4A, cAMP specific (Pde4a), transcript variant 5, mRNA [NM_183408]	[NM_183408]
OG_10651	ubiquitin specific peptidase 2 (Usp2), transcript variant 3, mRNA [NM_198092]	[NM_198092]
OG_10092	PHD finger protein 15 (Phf15), mRNA [NM_199299]	[NM_199299]
OG_10167	transmembrane protein 106C (Tmem106c), mRNA [NM_201359]	[NM_201359]
OG_10629	testis derived transcript (Tes), mRNA [NM_207176]	[NM_207176]
OG_10617	zinc finger protein 532 (Zfp532), mRNA [NM_207255]	[NM_207255]
OG_10570	acyl-CoA synthetase long-chain family member 4 (Acsl4), transcript variant 1, mRNA [NM_207625]	[NM_207625]
OG_10118	KDEL (Lys-Asp-Glu-Leu) containing 2 (Kdelc2), mRNA [NM_212445]	[NM_212445]

## Sheet: Cow
OrthoMCL	Gene ID [Acc #]	GenbankAccession
OG_10901	cardiovascular basic helix-loop-helix factor 2 (CHF2)	NM_001001172
OG_10023	tubulin, beta polypeptide (TUBB)	NM_001003900
OG_10196	caveolin 2 (CAV2)	NM_001007808
OG_10315	nucleoside phosphorylase (NP)	NM_001007818
OG_10038	aldose reductase (AKR1B1)	NM_001012519
OG_10265	HGF receptor c-Met (c-met)	NM_001012999
OG_10900	branched chain aminotransferase 2, mitochondrial (BCAT2)	NM_001013593
OG_10314	peroxisomal N1-acetyl-spermine/spermidine oxidase (PAOX)	NM_001013602
OG_10186	actin related protein 2/3 complex subunit 1B (ARPC1B)	NM_001014844
OG_10167	similar to hypothetical protein MGC20235 (MGC20235)	NM_001014870
OG_10319	transmembrane 4 superfamily member 17 isoform b (TM4SF17)	NM_001014880
OG_10118	x 010 protein (LOC511862)	NM_001014903
OG_10318	CHMP1B protein (CHMP1B)	NM_001014904
OG_10899	7-dehydrocholesterol reductase (DHCR7)	NM_001014927
OG_10898	WD repeat domain 23 isoform 1 (WDR23)	NM_001014954
OG_10134	v-raf murine sarcoma 3611 viral oncogene homolog (ARAF)	NM_001014964
OG_10092	PHD finger protein 17 (PHF17)	NM_001015559
OG_10897	ADP-ribosylation factor 3 (ARF3)	NM_001015571
OG_10113	RasGEF domain family, member 1A (RASGEF1A)	NM_001015601
OG_10896	chloride intracellular channel 1 (CLIC1)	NM_001015608
OG_10316	F-box protein 8 (FBXO8)	NM_001015667
OG_10887	similar to Homo sapiens cytochrome P450, family 51, subfamily A, polypeptide 1 (CYP51A1)	NM_001025319
OG_10000	similar to Homo sapiens collagen, type I, alpha 1 (COL1A1)	NM_001034039
OG_10893	similar to Homo sapiens ubiquitin-conjugating enzyme E2 variant 2 (UBE2V2)	NM_001034042
OG_10892	similar to Homo sapiens purinergic receptor P2X, ligand-gated ion channel, 4 (P2RX4), transcript variant 1	NM_001034049
OG_10881	similar to Homo sapiens zinc finger, CDGSH-type domain 1 (ZCD1)	NM_001034057
OG_10879	similar to Homo sapiens splicing factor, arginine/serine-rich 7, 35kDa (SFRS7), transcript variant 2	NM_001034277
OG_10878	similar to Homo sapiens vesicle-associated membrane protein 8 (endobrevin) (VAMP8)	NM_001034290
OG_10001	similar to Homo sapiens G protein-coupled receptor 92 (GPR92)	NM_001034304
OG_10064	similar to Homo sapiens spermidine/spermine N1-acetyltransferase (SAT)	NM_001034333
OG_10877	similar to Homo sapiens ethylmalonic encephalopathy 1 (ETHE1)	NM_001034344
OG_10040	similar to Homo sapiens carnitine palmitoyltransferase 1B (muscle) (CPT1B), nuclear gene encoding mitochondrial protein, transcript variant 3	NM_001034349
OG_10876	similar to Homo sapiens TSC22 domain family, member 1 (TSC22D1), transcript variant 2	NM_001034377
OG_10875	similar to Homo sapiens argininosuccinate lyase (ASL), transcript variant 2	NM_001034428
OG_10800	similar to Homo sapiens zinc finger, AN1-type domain 6 (ZFAND6)	NM_001034460
OG_10872	similar to Homo sapiens translocase of inner mitochondrial membrane 22 homolog (yeast) (TIMM22)	NM_001034498
OG_10870	similar to Homo sapiens GrpE-like 1, mitochondrial (E. coli) (GRPEL1)	NM_001034501
OG_10868	similar to Homo sapiens hypothetical protein LOC51255 (LOC51255)	NM_001034510
OG_10867	similar to Homo sapiens carbonyl reductase 1 (CBR1)	NM_001034513
OG_10866	similar to Homo sapiens adaptor-related protein complex 2, mu 1 subunit (AP2M1), transcript variant 1	NM_001034523
OG_10306	similar to Homo sapiens chromatin modifying protein 2A (CHMP2A), transcript variant 1	NM_001034550
OG_10012	similar to Homo sapiens DDX19-DDX19L protein (DDX19-DDX19L)	NM_001034571
OG_10012	similar to Homo sapiens DEAD (Asp-Glu-Ala-As) box polypeptide 19A (DDX19A)	NM_001034571
OG_10004	similar to Homo sapiens actin, alpha, cardiac muscle (ACTC)	NM_001034585
OG_10117	similar to Homo sapiens 3-hydroxybutyrate dehydrogenase, type 1 (BDH1), nuclear gene encoding mitochondrial protein, transcript variant 1	NM_001034600
OG_10865	similar to Homo sapiens epoxide hydrolase 1, microsomal (xenobiotic) (EPHX1)	NM_001034629
OG_10864	similar to Homo sapiens unc-119 homolog (C. elegans) (UNC119), transcript variant 1	NM_001034645
OG_10097	similar to Homo sapiens protein phosphatase 1, catalytic subunit, beta isoform (PPP1CB), transcript variant 1	NM_001034653
OG_10212	similar to Homo sapiens TNF receptor-associated factor 6 (TRAF6), transcript variant 2	NM_001034661
OG_10023	similar to Homo sapiens tubulin, beta 3 (TUBB3)	NM_001034663
OG_10305	similar to Homo sapiens cisplatin resistance-associated overexpressed protein (CROP)	NM_001034684
OG_10304	similar to Homo sapiens elongation of very long chain fatty acids (FEN1/Elo2, SUR4/Elo3, yeast)-like 1 (ELOVL1)	NM_001034703
OG_10045	similar to Homo sapiens dual specificity phosphatase 10 (DUSP10), transcript variant 3	NM_001034725
OG_10164	similar to Homo sapiens coiled-coil-helix-coiled-coil-helix domain containing 2 (CHCHD2)	NM_001034746
OG_10860	similar to Homo sapiens LIM domain only 4 (LMO4)	NM_001034751
OG_10099	similar to Homo sapiens mitogen-activated protein kinase-activated protein kinase 3 (MAPKAPK3)	NM_001034779
OG_10859	similar to Homo sapiens N-myc downstream regulated gene 1 (NDRG1)	NM_001035009
OG_10098	similar to Homo sapiens RAB7, member RAS oncogene family (RAB7)	NM_001035081
OG_10858	similar to Homo sapiens phosphate cytidylyltransferase 2, ethanolamine (PCYT2)	NM_001035089
OG_10059	similar to Homo sapiens phosphorylase, glycogen; brain (PYGB)	NM_001035270
OG_10851	similar to Homo sapiens catenin (cadherin-associated protein), alpha 1, 102kDa (CTNNA1)	NM_001035366
OG_10849	similar to Homo sapiens NAD(P) dependent steroid dehydrogenase-like (NSDHL)	NM_001035482
OG_10058	similar to Homo sapiens nudix (nucleoside diphosphate linked moiety X)-type motif 10 (NUDT10)	NM_001035488
OG_10217	similar to Homo sapiens ATP citrate lyase (ACLY), transcript variant 1	NM_001037457
OG_10848	similar to Homo sapiens histone 1, H2bc (HIST1H2BC)	NM_001037469
OG_10847	similar to Homo sapiens chromosome 1 open reading frame 52 (C1orf52)	NM_001037592
OG_10846	similar to Homo sapiens ubiquitin-like 5 (UBL5)	NM_001037710
OG_10845	similar to Homo sapiens TBC1 domain family, member 20 (TBC1D20)	NM_001038029
OG_10842	similar to Homo sapiens vasodilator-stimulated phosphoprotein (VASP), transcript variant 1	NM_001038110
OG_10116	similar to Homo sapiens nitrilase family, member 2 (NIT2)	NM_001038133
OG_10841	similar to Homo sapiens RAB11A, member RAS oncogene family (RAB11A)	NM_001038162
OG_10839	similar to Homo sapiens calponin 3, acidic (CNN3)	NM_001038179
OG_10012	similar to Homo sapiens DEAD (Asp-Glu-Ala-Asp) box polypeptide 25 (DDX25)	NM_001038517
OG_10209	similar to Homo sapiens TNF receptor-associated protein 1 (TRAP1)	NM_001038675
OG_10302	similar to Homo sapiens LIM domain containing 2 (LIMD2)	NM_001040512
OG_10836	similar to Homo sapiens adaptor-related protein complex 1, sigma 2 subunit (AP1S2)	NM_001040591
OG_10834	similar to Homo sapiens eukaryotic translation elongation factor 1 epsilon 1 (EEF1E1)	NM_001040599
OG_10025	coagulation factor II (F2)	NM_173877
OG_10044	CD9 antigen (p24) (CD9)	NM_173900
OG_10312	dihydrolipoamide branched chain transacylase E2 (DBT)	NM_173905
OG_10833	DCN protein (DCN)	NM_173906
OG_10832	fibrinogen, gamma polypeptide (FGG)	NM_173911
OG_10830	clathrin, heavy polypeptide (Hc) (CLTC)	NM_174023
OG_10301	crystallin, zeta (quinone reductase) (CRYZ)	NM_174025
OG_10174	cathepsin B (CTSB)	NM_174031
OG_10033	fibroblast growth factor, acidic (FGF1)	NM_174055
OG_10828	J domain containing protein 1 (JDP1)	NM_174096
OG_10827	plasminogen activator, tissue (PLAT)	NM_174146
OG_10179	prosaposin (PSAP)	NM_174161
OG_10826	rho family, small GTP binding protein Rac1 (RAC1)	NM_174163
OG_10825	seryl-tRNA synthetase (SARS)	NM_174175
OG_10172	UDP-glucose dehydrogenase (UGDH)	NM_174211
OG_10824	vascular endothelial growth factor (VEGF)	NM_174216
OG_10073	villin 2 (VIL2)	NM_174217
OG_10823	arrestin, beta 1 (ARRB1)	NM_174243
OG_10022	calpain 1, (mu/I) large subunit (CAPN1)	NM_174259
OG_10821	endothelin receptor type A (EDNRA)	NM_174308
OG_10299	glucose regulated protein 58kD (GRP58)	NM_174333
OG_10011	heat shock 70 kD protein 3 (HSPA3)	NM_174344
OG_10010	integrin, beta 1 subunit (fibronectin receptor, beta polypeptide, antigen CD29 includes MDF2, MSK12) (ITGB1)	NM_174368
OG_10142	myosin X (MYO10)	NM_174394
OG_10819	nuclear receptor subfamily 5, group A, member 1 (NR5A1)	NM_174403
OG_10818	protein phosphatase 1B (formerly 2C), magnesium-dependent, beta isoform (PPM1B)	NM_174430
OG_10298	peroxiredoxin 1 (PRDX1)	NM_174431
OG_10817	Rho-associated, coiled-coil containing protein kinase 2 (ROCK2)	NM_174452
OG_10815	ATPase, H+ transporting, lysosomal (vacuolar proton pump), alpha polypeptide, 70kD, isoform 1 (ATP6A1)	NM_174504
OG_10814	vacuolar proton-ATPase, subunit D; V-ATPase, subunit D (ATP6D)	NM_174505
OG_10813	solute carrier family 2 (facilitated glucose transporter), member 4 (SLC2A4)	NM_174604
OG_10812	transmembrane 7 superfamily member 2 (TM7SF2)	NM_174622
OG_10811	ubiquilin 1 (UBQLN1)	NM_174628
OG_10809	voltage-dependent anion channel 3 (VDAC3)	NM_174729
OG_10205	retinol dehydrogenase 10 (all-trans) (RDH10)	NM_174734
OG_10808	prostaglandin D2 synthase 21kDa (brain) (PTGDS)	NM_174791
OG_10051	tyrosine 3-monooxygenase/tryptophan 5-monooxygenase activation protein, beta polypeptide (YWHAB)	NM_174794
OG_10283	growth hormone receptor (GHR)	NM_176608
OG_10283	growth hormone receptor (GHR)	NM_176608
OG_10778	ATPase, H+ transporting, lysosomal 42kDa, V1 subunit C, isoform 1 (ATP6V1C1)	NM_176676
OG_10777	CCAAT/enhancer binding protein, alpha (CEBPA)	NM_176784
OG_10294	thrombospondin 2 (THBS2)	NM_176872
OG_10776	4-aminobutyrate aminotransferase (ABAT)	NM_177492
OG_10775	farnesyl diphosphate synthase (farnesyl pyrophosphate synthetase, dimethylallyltranstransferase, geranyltranstransferase) (FDPS)	NM_177497
OG_10202	glycoprotein-4-beta-galactosyltransferase 2 (B4GALT1)	NM_177512
OG_10021	UDP-N-acetyl-alpha-D-galactosamine:polypeptide N-acetylgalactosaminyltransferase 1 (GalNAc-T1) (GALNT1)	NM_177519
OG_10774	ferredoxin 1 (FDX1)	NM_181011
OG_10030	52kD Ro/SSA autoantigen (TRIM21)	NM_182655
OG_10772	reticulon 2 (RTN2)	NM_182656
OG_10207	Der1-like domain family, member 1 (DERL1)	NM_205789
OG_10770	similar to Homo sapiens fumarylacetoacetate hydrolase domain containing 2A (FAHD2A)	NM_205790
OG_10769	nucleoside-diphosphate kinase NBR-A (NBR-A)	NM_205818
OG_10072	similar to Homo sapiens plexin B3 (PLXNB3)	XM_580392
OG_10768	similar to Homo sapiens low density lipoprotein receptor-related protein 4 (LRP4)	XM_580417
OG_10282	similar to Homo sapiens SEC24 related gene family, member D (S. cerevisiae) (SEC24D)	XM_580541
OG_10002	similar to Homo sapiens gap junction protein, beta 4 (connexin 30.3) (GJB4)	XM_580595
OG_10004	similar to Homo sapiens ARP2 actin-related protein 2 homolog (yeast) (ACTR2), transcript variant 2	XM_580624
OG_10767	similar to Homo sapiens GM2 ganglioside activator (GM2A)	XM_580665
OG_10292	similar to Homo sapiens translocation associated membrane protein 1-like 1 (TRAM1L1)	XM_581298
OG_10000	similar to Homo sapiens collagen, type V, alpha 2 (COL5A2)	XM_581318
OG_10765	similar to Homo sapiens bromodomain containing 2 (BRD2)	XM_581635
OG_10291	similar to Homo sapiens syntaxin 12 (STX12)	XM_581836
OG_10763	similar to Homo sapiens coiled-coil domain containing 97 (CCDC97)	XM_581903
OG_10208	similar to Homo sapiens FCH domain only 1 (FCHO1)	XM_581997
OG_10014	similar to Homo sapiens aldehyde dehydrogenase 1 family, member L1 (ALDH1L1)	XM_582002
OG_10290	similar to Homo sapiens tumor necrosis factor receptor superfamily, member 19-like (TNFRSF19L), transcript variant 2	XM_582052
OG_10761	similar to Homo sapiens nephroblastoma overexpressed gene (NOV)	XM_582063
OG_10760	similar to Homo sapiens rho/rac guanine nucleotide exchange factor (GEF) 2 (ARHGEF2)	XM_582310
OG_10759	similar to Homo sapiens collagen, type IX, alpha 2 (COL9A2)	XM_582312
OG_10758	similar to Homo sapiens sorting nexin 9 (SNX9)	XM_582637
OG_10756	similar to Homo sapiens cytochrome b5 type B (outer mitochondrial membrane) (CYB5B)	XM_582806
OG_10703	similar to Homo sapiens glutathione reductase (GSR)	XM_582848
OG_10755	similar to Homo sapiens KIAA1012 (KIAA1012)	XM_582852
OG_10129	similar to PREDICTED: Homo sapiens similar to basic leucine zipper and W2 domains 1 (LOC151579)	XM_583024
OG_10092	PREDICTED: similar to PHD finger protein 16 (LOC506664)	XM_583146
OG_10040	similar to Homo sapiens carnitine palmitoyltransferase 1A (liver) (CPT1A), nuclear gene encoding mitochondrial protein, transcript variant 1	XM_583309
OG_10753	similar to Homo sapiens poly(rC) binding protein 4 (PCBP4), transcript variant 3	XM_583401
OG_10752	similar to Homo sapiens cortactin (CTTN), transcript variant 1	XM_583464
OG_10113	similar to Homo sapiens RasGEF domain family, member 1B (RASGEF1B)	XM_583505
OG_10750	similar to Homo sapiens KTI12 homolog, chromatin associated (S. cerevisiae) (KTI12)	XM_583527
OG_10749	similar to Homo sapiens X-ray repair complementing defective repair in Chinese hamster cells 5 (double-strand-break rejoining; Ku autoantigen, 80kDa) (XRCC5)	XM_583856
OG_10289	similar to Homo sapiens chimerin (chimaerin) 2 (CHN2), transcript variant 2	XM_583871
OG_10748	similar to Homo sapiens keratin 13 (KRT13), transcript variant 2	XM_584070
OG_10747	PREDICTED: similar to Ras-related protein Rab-21 (LOC507488)	XM_584104
OG_10746	similar to Homo sapiens integrin alpha FG-GAP repeat containing 3 (ITFG3)	XM_584111
OG_10745	similar to Homo sapiens Ras-related GTP binding C (RRAGC)	XM_584628
OG_10744	PREDICTED: similar to protein phosphatase 1, regulatory (inhibitor) subunit 2 (LOC508096)	XM_584823
OG_10279	PREDICTED: similar to Acyl-CoA-binding protein (ACBP) (Diazepam binding inhibitor) (DBI) (Endozepine) (EP) (LOC508284)	XM_585041
OG_10295	similar to Homo sapiens Kruppel-like factor 9 (KLF9)	XM_585129
OG_10058	similar to Homo sapiens nudix (nucleoside diphosphate linked moiety X)-type motif 11 (NUDT11)	XM_585562
OG_10286	similar to Homo sapiens melanoma cell adhesion molecule (MCAM)	XM_586044
OG_10736	similar to Homo sapiens chemokine orphan receptor 1 (CMKOR1)	XM_586581
OG_10050	similar to Homo sapiens DEAD (Asp-Glu-Ala-Asp) box polypeptide 46 (DDX46)	XM_586902
OG_10083	similar to Homo sapiens serpin peptidase inhibitor, clade I (neuroserpin), member 1 (SERPINI1)	XM_587050
OG_10258	similar to Homo sapiens neural precursor cell expressed, developmentally down-regulated 4-like (NEDD4L)	XM_587080
OG_10063	PREDICTED: nuclear factor of kappa light polypeptide gene enhancer in B-cells inhibitor, alpha, transcript variant 1 (NFKBIA)	XM_587330
OG_10732	similar to Homo sapiens hypoxanthine phosphoribosyltransferase 1 (Lesch-Nyhan syndrome) (HPRT1)	XM_587503
OG_10730	similar to Homo sapiens alcohol dehydrogenase 6 (class V) (ADH6)	XM_587704
OG_10201	PREDICTED: similar to tumor necrosis factor receptor superfamily, member 26 (LOC510798)	XM_588001
OG_10201	PREDICTED: similar to tumor necrosis factor receptor superfamily, member 26 (LOC510798)	XM_588001
OG_10185	similar to Homo sapiens pyruvate dehydrogenase kinase, isozyme 3 (PDK3)	XM_588049
OG_10095	similar to Homo sapiens syndecan binding protein (syntenin) (SDCBP), transcript variant 1	XM_588222
OG_10727	similar to Homo sapiens leucine rich repeat neuronal 1 (LRRN1)	XM_588383
OG_10727	similar to Homo sapiens leucine rich repeat neuronal 1 (LRRN1)	XM_588383
OG_10035	similar to Homo sapiens ribosomal protein S6 kinase, 90kDa, polypeptide 3 (RPS6KA3)	XM_588472
OG_10726	similar to Homo sapiens soc-2 suppressor of clear homolog (C. elegans) (SHOC2)	XM_588750
OG_10145	similar to Homo sapiens glycine C-acetyltransferase (2-amino-3-ketobutyrate coenzyme A ligase) (GCAT), nuclear gene encoding mitochondrial protein	XM_588867
OG_10725	similar to Homo sapiens septin 2 (SEPT2), transcript variant 4	XM_588985
OG_10724	similar to Homo sapiens 2,4-dienoyl CoA reductase 2, peroxisomal (DECR2)	XM_589026
OG_10724	similar to Homo sapiens non-metastatic cells 4, protein expressed in (NME4)	XM_589026
OG_10100	similar to Homo sapiens phosphodiesterase 9A (PDE9A), transcript variant 1	XM_589046
OG_10722	similar to Homo sapiens secernin 3 (SCRN3)	XM_589413
OG_10721	similar to Homo sapiens aldo-keto reductase family 7, member A3 (aflatoxin aldehyde reductase) (AKR7A3)	XM_589428
OG_10720	similar to Homo sapiens acetyl-Coenzyme A acetyltransferase 2 (acetoacetyl Coenzyme A thiolase) (ACAT2)	XM_589482
OG_10074	similar to Homo sapiens ADAM metallopeptidase with thrombospondin type 1 motif, 1 (ADAMTS1)	XM_589626
OG_10719	similar to Homo sapiens SEC14 and spectrin domains 1 (SESTD1)	XM_589631
OG_10161	PREDICTED: similar to synaptotagmin binding, cytoplasmic RNA interacting protein (LOC512204), partial mRNA.	XM_589665
OG_10011	similar to Homo sapiens heat shock 70kDa protein 6 (HSP70B') (HSPA6)	XM_589747
OG_10009	similar to Homo sapiens tubulin, alpha 3 (TUBA3)	XM_590059
OG_10717	similar to Homo sapiens signal transducing adaptor molecule (SH3 domain and ITAM motif) 1 (STAM)	XM_590304
OG_10284	similar to Homo sapiens syntaxin 11 (STX11)	XM_590527
OG_10110	similar to Homo sapiens olfactomedin-like 2B (OLFML2B)	XM_590675
OG_10781	similar to Homo sapiens ATP-binding cassette, sub-family F (GCN20), member 2 (ABCF2), nuclear gene encoding mitochondrial protein, transcript variant 1	XM_590684
OG_10716	similar to Homo sapiens DnaJ (Hsp40) homolog, subfamily A, member 3 (DNAJA3)	XM_591070
OG_10108	similar to Homo sapiens enoyl-Coenzyme A, hydratase/3-hydroxyacyl Coenzyme A dehydrogenase (EHHADH)	XM_591337
OG_10682	similar to Homo sapiens PTK9L protein tyrosine kinase 9-like (A6-related protein) (PTK9L)	XM_591897
OG_10127	similar to Homo sapiens acyl-CoA synthetase long-chain family member 5 (ACSL5), transcript variant 1	XM_591964
OG_10125	PREDICTED: similar to Probable G-protein coupled receptor 125 precursor (LOC514378), partial mRNA.	XM_592221
OG_10681	similar to Homo sapiens ubiquitin carboxyl-terminal esterase L1 (ubiquitin thiolesterase) (UCHL1)	XM_592241
OG_10680	similar to Homo sapiens flightless I homolog (Drosophila) (FLII)	XM_592304
OG_10679	similar to Homo sapiens solute carrier family 35, member C2 (SLC35C2), transcript variant 1	XM_592347
OG_10678	similar to Homo sapiens BH-protocadherin (brain-heart) (PCDH7), transcript variant a	XM_592405
OG_10018	PREDICTED: similar to Kelch-like protein 5 (LOC514614)	XM_592492
OG_10211	PREDICTED: similar to Alcohol sulfotransferase (Hydroxysteroid Sulfotransferase) (HST) (Dehydroepiandrosterone sulfotransferase) (DHEA-ST) (ST2) (ST2A3) (LOC514658)	XM_592544
OG_10675	similar to Homo sapiens influenza virus NS1A binding protein (IVNS1ABP), transcript variant 1	XM_592860
OG_10674	similar to Homo sapiens ring finger protein 14 (RNF14), transcript variant 1	XM_592893
OG_10001	similar to Homo sapiens Epstein-Barr virus induced gene 2 (lymphocyte-specific G protein-coupled receptor) (EBI2)	XM_592941
OG_10673	similar to Homo sapiens endothelial differentiation, sphingolipid G-protein-coupled receptor, 5 (EDG5)	XM_593074
OG_10672	similar to Homo sapiens DEAD/H (Asp-Glu-Ala-Asp/His) box polypeptide 26B (DDX26B)	XM_593097
OG_10273	similar to Homo sapiens guanine nucleotide binding protein (G protein) alpha 12 (GNA12)	XM_593131
OG_10273	PREDICTED: similar to Guanine nucleotide-binding protein, alpha-12 subunit (G alpha 12) (LOC515159)	XM_593131
OG_10263	similar to Homo sapiens transcription factor 7-like 1 (T-cell specific, HMG-box) (TCF7L1)	XM_593301
OG_10670	similar to Homo sapiens solute carrier family 1 (glutamate/neutral amino acid transporter), member 4 (SLC1A4)	XM_593444
OG_10668	similar to Homo sapiens thioredoxin-like 5 (TXNL5)	XM_593976
OG_10105	similar to Homo sapiens protein tyrosine phosphatase, receptor type, A (PTPRA), transcript variant 3	XM_594101
OG_10667	similar to Homo sapiens v-ets erythroblastosis virus E26 oncogene homolog 2 (avian) (ETS2)	XM_594132
OG_10270	similar to Homo sapiens G protein-coupled receptor, family C, group 5, member B (GPRC5B)	XM_594487
OG_10665	similar to Homo sapiens differentially expressed in FDCP 6 homolog (mouse) (DEF6)	XM_594610
OG_10663	similar to Homo sapiens salvador homolog 1 (Drosophila) (SAV1)	XM_594712
OG_10662	similar to Homo sapiens cytochrome P450, family 2, subfamily C, polypeptide 18 (CYP2C18)	XM_595642
OG_10268	PREDICTED: similar to Forkhead box protein P4 (Fork head-related protein like A) (LOC517805)	XM_595982
OG_10660	PREDICTED: similar to inositol 1,3,4-triphosphate 5/6 kinase (LOC518488)	XM_596681
OG_10658	similar to Homo sapiens related RAS viral (r-ras) oncogene homolog 2 (RRAS2)	XM_597485
OG_10267	similar to Homo sapiens ring finger protein 125 (RNF125)	XM_597764
OG_10267	similar to Homo sapiens ring finger protein 125 (RNF125)	XM_597764
OG_10657	similar to Homo sapiens family with sequence similarity 62 (C2 domain containing), member A (FAM62A)	XM_598917
OG_10655	PREDICTED: similar to RNA-specific adenosine deaminase B1 isoform DRADA2a (LOC521761)	XM_600028
OG_10654	similar to Homo sapiens nidogen 2 (osteonidogen) (NID2)	XM_600125
OG_10653	similar to Homo sapiens tribbles homolog 1 (Drosophila) (TRIB1)	XM_600128
OG_10266	similar to Homo sapiens cadherin 15, M-cadherin (myotubule) (CDH15)	XM_600477
OG_10652	PREDICTED: similar to Carboxypeptidase M precursor (LOC522709)	XM_600995
OG_10651	similar to Homo sapiens ubiquitin specific peptidase 2 (USP2), transcript variant 1	XM_601270
OG_10056	PREDICTED: similar to Nuclear receptor coactivator 3 (NCoA-3) (Thyroid hormone receptor activator molecule 1) (TRAM-1) (ACTR) (Receptor-associated coactivator 3) (RAC-3) (Amplified in breast cancer-1 protein) (AIB-1) (Steroid receptor...	XM_602010
OG_10123	similar to Homo sapiens phosphatidylinositol transfer protein, membrane-associated 2 (PITPNM2)	XM_602313
OG_10002	similar to Homo sapiens gap junction protein, beta 5 (connexin 31.1) (GJB5)	XM_602348
OG_10647	similar to Homo sapiens ATP-binding cassette, sub-family F (GCN20), member 1 (ABCF1), transcript variant 2	XM_603695
OG_10265	similar to Homo sapiens macrophage stimulating 1 receptor (c-met-related tyrosine kinase) (MST1R)	XM_603857
OG_10017	similar to Homo sapiens malic enzyme 3, NADP(+)-dependent, mitochondrial (ME3), nuclear gene encoding mitochondrial protein, transcript variant 1	XM_604169
OG_10646	similar to Homo sapiens thymus high mobility group box protein TOX (TOX)	XM_604247
OG_10035	similar to Homo sapiens ribosomal protein S6 kinase, 90kDa, polypeptide 6 (RPS6KA6)	XM_604590
OG_10146	similar to Homo sapiens dynein, cytoplasmic 1, intermediate chain 2 (DYNC1I2)	XM_604697
OG_10645	similar to Homo sapiens serine/threonine kinase 10 (STK10)	XM_604746
OG_10643	similar to Homo sapiens SKI-like (SKIL)	XM_606317
OG_10642	similar to Homo sapiens proteasome (prosome, macropain) activator subunit 4 (PSME4)	XM_606554
OG_10641	similar to Homo sapiens Jumonji, AT rich interactive domain 2 (JARID2)	XM_606667
OG_10018	similar to Homo sapiens kelch-like 5 (Drosophila) (KLHL5), transcript variant 1	XM_607098
OG_10640	similar to Homo sapiens poly(A) polymerase gamma (PAPOLG)	XM_607511
OG_10639	similar to Homo sapiens ubiquitin specific peptidase 3 (USP3)	XM_607842
OG_10638	similar to Homo sapiens cAMP responsive element binding protein 3-like 4 (CREB3L4)	XM_608017
OG_10253	PREDICTED: similar to Spermatogenesis associated protein 2 (Spermatogenesis associated protein PD1) (LOC529745)	XM_608202
OG_10029	similar to Homo sapiens oxysterol binding protein (OSBP)	XM_608462
OG_10252	similar to Homo sapiens sema domain, immunoglobulin domain (Ig), transmembrane domain (TM) and short cytoplasmic domain, (semaphorin) 4F (SEMA4F)	XM_608481
OG_10016	similar to Homo sapiens myosin, heavy polypeptide 11, smooth muscle (MYH11), transcript variant SM1A	XM_608513
OG_10634	PREDICTED: similar to peptidylarginine deiminase type 6 (LOC531084)	XM_609569
OG_10071	similar to Homo sapiens 3-hydroxy-3-methylglutaryl-Coenzyme A synthase 1 (soluble) (HMGCS1)	XM_609765
OG_10631	similar to Homo sapiens synaptosomal-associated protein, 29kDa (SNAP29)	XM_610773
OG_10140	similar to Homo sapiens G1 to S phase transition 1 (GSPT1)	XM_610849
OG_10264	similar to Homo sapiens solute carrier organic anion transporter family, member 4A1 (SLCO4A1)	XM_611249
OG_10630	PREDICTED: similar to putative integral membrane transport UST1r (LOC508494)	XM_611263
OG_10629	similar to Homo sapiens LIM and cysteine-rich domains 1 (LMCD1)	XM_611629
OG_10626	similar to Homo sapiens cell division cycle 42 (GTP binding protein, 25kDa) (CDC42), transcript variant 1	XM_611868
OG_10626	similar to Homo sapiens cell division cycle 42 (GTP binding protein, 25kDa) (CDC42), transcript variant 2	XM_611868
OG_10108	similar to Homo sapiens L-3-hydroxyacyl-Coenzyme A dehydrogenase, short chain (HADHSC), nuclear gene encoding mitochondrial protein	XM_611961
OG_10689	similar to Homo sapiens inositol monophosphatase domain containing 1 (IMPAD1)	XM_611979
OG_10625	similar to Homo sapiens FGFR1 oncogene partner 2 (FGFR1OP2)	XM_612091
OG_10622	similar to PREDICTED: Homo sapiens F-box protein 45, transcript variant 1 (FBXO45)	XM_612338
OG_10249	similar to Homo sapiens TAR DNA binding protein (TARDBP)	XM_612400
OG_10621	similar to Homo sapiens sterile alpha motif domain containing 8 (SAMD8)	XM_612450
OG_10688	similar to Homo sapiens scavenger receptor class B, member 2 (SCARB2)	XM_612497
OG_10262	similar to Homo sapiens mitogen-activated protein kinase kinase 1 (MAP2K1)	XM_612526
OG_10261	similar to Homo sapiens RAB38, member RAS oncogene family (RAB38)	XM_612709
OG_10248	similar to Homo sapiens F-box and leucine-rich repeat protein 3 (FBXL3)	XM_612754
OG_10213	similar to Homo sapiens protein phosphatase 2, regulatory subunit B (B56), epsilon isoform (PPP2R5E)	XM_613077
OG_10029	similar to Homo sapiens oxysterol binding protein-like 6 (OSBPL6), transcript variant 2	XM_613100
OG_10620	PREDICTED: similar to Vitamin D3 receptor (VDR) (1,25-dihydroxyvitamin D3 receptor), transcript variant 1 (LOC533656)	XM_613129
OG_10619	similar to Homo sapiens interleukin-1 receptor-associated kinase 4 (IRAK4)	XM_613175
OG_10258	similar to Homo sapiens SMAD specific E3 ubiquitin protein ligase 2 (SMURF2)	XM_613331
OG_10618	similar to Homo sapiens phytanoyl-CoA dioxygenase domain containing 1 (PHYHD1)	XM_613334
OG_10617	similar to Homo sapiens zinc finger protein 532 (ZNF532)	XM_613386
OG_10123	similar to Homo sapiens phosphatidylinositol transfer protein, membrane-associated 1 (PITPNM1)	XM_613401
OG_10257	similar to Homo sapiens transforming growth factor, beta 2 (TGFB2)	XM_613698
OG_10017	similar to Homo sapiens malic enzyme 1, NADP(+)-dependent, cytosolic (ME1)	XM_613987
OG_10107	similar to Homo sapiens DEAH (Asp-Glu-Ala-Asp/His) box polypeptide 57 (DHX57)	XM_614021
OG_10245	similar to Homo sapiens ubiquitin-conjugating enzyme E2D 2 (UBC4/5 homolog, yeast) (UBE2D2), transcript variant 2	XM_614060
OG_10244	similar to Homo sapiens arrestin domain containing 3 (ARRDC3)	XM_614662
OG_10614	similar to Homo sapiens ELK3, ETS-domain protein (SRF accessory protein 2) (ELK3)	XM_614669
OG_10125	similar to Homo sapiens G protein-coupled receptor 125 (GPR125)	XM_614752
OG_10066	similar to Homo sapiens InaD-like (Drosophila) (INADL), transcript variant 3	XM_614922
OG_10079	similar to Homo sapiens v-yes-1 Yamaguchi sarcoma viral related oncogene homolog (LYN)	XM_614963
OG_10008	PREDICTED: similar to Integrin alpha-6 precursor (VLA-6) (CD49f) (LOC535043)	XM_615021
OG_10171	similar to Homo sapiens protein kinase C and casein kinase substrate in neurons 3 (PACSIN3)	XM_615104
OG_10093	similar to Homo sapiens DnaJ (Hsp40) homolog, subfamily B, member 4 (DNAJB4)	XM_615425
OG_10612	similar to Homo sapiens sirtuin (silent mating type information regulation 2 homolog) 6 (S. cerevisiae) (SIRT6)	XM_615499
OG_10009	similar to Homo sapiens tubulin alpha 6 (TUBA6)	XM_615507
OG_10010	similar to Homo sapiens integrin, beta 3 (platelet glycoprotein IIIa, antigen CD61) (ITGB3)	XM_616376
OG_10013	similar to Homo sapiens Janus kinase 1 (a protein tyrosine kinase) (JAK1)	XM_617357
OG_10591	similar to Homo sapiens acid phosphatase-like 2 (ACPL2), transcript variant 1	XM_617405
OG_10200	similar to Homo sapiens plakophilin 2 (PKP2), transcript variant 2b	XM_617968
OG_10013	similar to Homo sapiens Janus kinase 3 (a protein tyrosine kinase, leukocyte) (JAK3)	XM_618476
OG_10007	similar to Homo sapiens EH-domain containing 2 (EHD2)	XM_618551
OG_10033	similar to Homo sapiens fibroblast growth factor 11 (FGF11)	XM_863854
OG_10587	similar to Homo sapiens phosphatidic acid phosphatase type 2C (PPAP2C), transcript variant 1	XM_864036
OG_10586	similar to Homo sapiens Smith-Magenis syndrome chromosome region, candidate 7-like (SMCR7L)	XM_864076
OG_10022	similar to Homo sapiens calpain 2, (m/II) large subunit (CAPN2)	XM_864105
OG_10043	similar to Homo sapiens SMAD, mothers against DPP homolog 2 (Drosophila) (SMAD2), transcript variant 1	XM_864252
OG_10233	similar to Homo sapiens fibronectin 1 (FN1), transcript variant 3	XM_864390
OG_10584	similar to Homo sapiens ankyrin repeat domain 13C (ANKRD13C)	XM_864427
OG_10218	similar to Homo sapiens aryl hydrocarbon receptor nuclear translocator-like (ARNTL), transcript variant 2	XM_864594
OG_10104	similar to Homo sapiens RAB5A, member RAS oncogene family (RAB5A)	XM_864602
OG_10231	similar to Homo sapiens transcription elongation factor A (SII), 2 (TCEA2), transcript variant 1	XM_864979
OG_10579	similar to Homo sapiens programmed cell death 10 (PDCD10), transcript variant 3	XM_865023
OG_10087	similar to Homo sapiens protein phosphatase 2 (formerly 2A), catalytic subunit, beta isoform (PPP2CB), transcript variant 1	XM_865061
OG_10094	similar to Homo sapiens FK506 binding protein 10, 65 kDa (FKBP10)	XM_865151
OG_10173	similar to Homo sapiens sorting nexin 12 (SNX12)	XM_865314
OG_10533	PREDICTED: similar to Ras-related protein Rab-8B (LOC614242)	XM_865663
OG_10103	similar to Homo sapiens replication factor C (activator 1) 4, 37kDa (RFC4), transcript variant 1	XM_865673
OG_10081	similar to Homo sapiens chloride channel 2 (CLCN2)	XM_865770
OG_10576	similar to Homo sapiens GDP-mannose pyrophosphorylase A (GMPPA), transcript variant 1	XM_865942
OG_10239	similar to Homo sapiens stromal membrane-associated protein 1-like (SMAP1L)	XM_865949
OG_10121	similar to Homo sapiens tripartite motif-containing 3 (TRIM3), transcript variant 2	XM_866012
OG_10086	similar to Homo sapiens myotubularin related protein 3 (MTMR3), transcript variant 2	XM_866127
OG_10102	similar to Homo sapiens ATPase, Na+/K+ transporting, alpha 2 (+) polypeptide (ATP1A2)	XM_866536
OG_10041	PREDICTED: similar to H3 histone, family 2 isoform 2 (LOC615006)	XM_866686
OG_10593	similar to Homo sapiens chromosome 18 open reading frame 25 (C18orf25), transcript variant 1	XM_866774
OG_10573	PREDICTED: similar to Cornichon homolog 3 (LOC615236)	XM_866992
OG_10120	similar to Homo sapiens discoidin domain receptor family, member 1 (DDR1), transcript variant 1	XM_867064
OG_10572	similar to Homo sapiens DEAD (Asp-Glu-Ala-Asp) box polypeptide 49 (DDX49)	XM_867085
OG_10570	similar to Homo sapiens acyl-CoA synthetase long-chain family member 3 (ACSL3), transcript variant 1	XM_867290
OG_10569	similar to Homo sapiens ectonucleotide pyrophosphatase/phosphodiesterase 1 (ENPP1)	XM_867376
OG_10569	PREDICTED: similar to ectonucleotide pyrophosphatase/phosphodiesterase 1 (LOC615535), partial mRNA.	XM_867376
OG_10033	similar to Homo sapiens fibroblast growth factor 12 (FGF12), transcript variant 2	XM_867730
OG_10197	PREDICTED: ATPase, vacuolar, 14 kD (ATP6S14)	XM_867824
OG_10039	similar to Homo sapiens nitric oxide synthase 2A (inducible, hepatocytes) (NOS2A), transcript variant 1	XM_867963
OG_10048	PREDICTED: similar to protocadherin alpha 11 (LOC616099)	XM_868066
OG_10237	similar to Homo sapiens cell division cycle 34 (CDC34)	XM_868121
OG_10566	similar to Homo sapiens SPFH domain family, member 2 (SPFH2), transcript variant 1	XM_868260
OG_10023	similar to Homo sapiens tubulin, beta 6 (TUBB6)	XM_868312
OG_10193	similar to Homo sapiens histone deacetylase 3 (HDAC3)	XM_868478
OG_10565	similar to Homo sapiens neuroblastoma RAS viral (v-ras) oncogene homolog (NRAS)	XM_868687
OG_10139	PREDICTED: similar to FK506-binding protein 1A (LOC615737)	XM_868721
OG_10024	similar to Homo sapiens proteasome (prosome, macropain) 26S subunit, ATPase, 6 (PSMC6)	XM_868959
OG_10236	similar to Homo sapiens PRR5-ARHGAP8 fusion (LOC553158)	XM_869087
OG_10563	similar to Homo sapiens RAD51-like 1 (S. cerevisiae) (RAD51L1), transcript variant 2	XM_869179
OG_10562	similar to Homo sapiens ectodermal-neural cortex (with BTB-like domain) (ENC1)	XM_869279
OG_10228	similar to Homo sapiens phosphoglucomutase 5 (PGM5)	XM_869282
OG_10227	similar to Homo sapiens protein phosphatase 1, regulatory (inhibitor) subunit 14B (PPP1R14B)	XM_869355
OG_10561	similar to Homo sapiens ring finger protein 5 (RNF5)	XM_869364
OG_10226	similar to Homo sapiens SEC14-like 1 (S. cerevisiae) (SEC14L1), transcript variant 1	XM_869766
OG_10559	similar to Homo sapiens SH3 domain binding glutamic acid-rich protein (SH3BGR), transcript variant 1	XM_870116
OG_10557	Intergenic region between PLAC8L1 [Gene:618331] and SH3RF2 [Gene:540718] on BTA 7	XM_870662
OG_10048	similar to Homo sapiens protocadherin gamma subfamily B, 2 (PCDHGB2), transcript variant 1	XM_870861
OG_10530	similar to Homo sapiens cyclin-dependent kinase 3 (CDK3)	XM_870964
OG_10235	similar to Homo sapiens C1q domain containing 1 (C1QDC1), transcript variant 2	XM_871851
OG_10028	similar to Homo sapiens regulator of G-protein signalling 3 (RGS3), transcript variant 3	XM_872108
OG_10552	similar to Homo sapiens SH3-domain kinase binding protein 1 (SH3KBP1), transcript variant 1	XM_873417
OG_10550	similar to Homo sapiens G protein-coupled receptor 137B (GPR137B)	XM_873692
OG_10082	similar to Homo sapiens solute carrier family 20 (phosphate transporter), member 1 (SLC20A1)	XM_874037
OG_10548	similar to Homo sapiens 5'-nucleotidase, cytosolic III-like (NT5C3L)	XM_874735
OG_10105	similar to Homo sapiens protein tyrosine phosphatase, receptor type, D (PTPRD), transcript variant 3	XM_875297
OG_10129	similar to Homo sapiens basic leucine zipper and W2 domains 1 (BZW1)	XM_876130
OG_10127	similar to Homo sapiens acyl-CoA synthetase long-chain family member 1 (ACSL1)	XM_876197
OG_10032	similar to Homo sapiens kinesin 2 (KNS2), transcript variant 1	XM_876564
OG_10032	similar to Homo sapiens kinesin light chain 2 (KLC2)	XM_876739
OG_10189	similar to Homo sapiens bridging integrator 1 (BIN1), transcript variant 9	XM_877071
OG_10016	PREDICTED: myosin, heavy polypeptide 3, skeletal muscle, embryonic, transcript variant 2 (MYH3)	XM_878066
OG_10544	similar to Homo sapiens chromosome 6 open reading frame 166 (C6orf166)	XM_878516
OG_10007	similar to Homo sapiens EH-domain containing 3 (EHD3)	XM_878685
OG_10222	similar to Homo sapiens F-box and leucine-rich repeat protein 10 (FBXL10), transcript variant 1	XM_878874
OG_10221	similar to Homo sapiens vacuolar protein sorting 35 (yeast) (VPS35)	XM_878959
OG_10543	similar to Homo sapiens sideroflexin 3 (SFXN3)	XM_879089
OG_10120	similar to Homo sapiens discoidin domain receptor family, member 1 (DDR1), transcript variant 2	XM_879506
OG_10147	similar to Homo sapiens CUG triplet repeat, RNA binding protein 1 (CUGBP1), transcript variant 1	XM_879614
OG_10166	similar to Homo sapiens DEAH (Asp-Glu-Ala-His) box polypeptide 16 (DHX16)	XM_880059
OG_10541	similar to Homo sapiens glioma-associated oncogene homolog 1 (zinc finger protein) (GLI1)	XM_880567
OG_10540	similar to Homo sapiens ligase I, DNA, ATP-dependent (LIG1)	XM_881446
OG_10008	similar to Homo sapiens integrin, alpha 3 (antigen CD49C, alpha 3 subunit of VLA-3 receptor) (ITGA3), transcript variant a	XM_881644
OG_10538	similar to Homo sapiens suppression of tumorigenicity 13 (colon carcinoma) (Hsp70 interacting protein) (ST13)	XM_881721
OG_10159	PREDICTED: similar to Casein kinase I, delta isoform (CKI-delta), transcript variant 3 (LOC523542)	XM_882287
