# Supplementary material for: Oocyte-somatic cells interactions, lessons from evolution
Source: BMC Genomics. 2012 Oct 19;13:560. doi: 10.1186/1471-2164-13-560 (PMC3532176; doi:10.1186/1471-2164-13-560)
Supplement: Additional file 7 — Orthologous trout, Xenopus, mouse and cow genes exhibiting a similar expression profile. For each OrthoMCL group of orthologous genes, corresponding RefSeq accession numbers and description are shown. Data from different species are displayed in separate datasheets. [file 1471-2164-13-560-S7.xls]

## Sheet: Trout
Ortho MCL	name	refseqID
OG_10302	LIM domain and actin binding 1	18858635
OG_10249	TAR DNA binding protein, like	38198639
OG_10231	TCEA3_HUMAN (sp|O75764) Transcription elongation factor A protein 3 OS=Homo sapiens GN=TCEA3 PE=2 SV=2	41053387
OG_10028	regulator of G-protein signaling 5	41053925
OG_10071	3-hydroxy-3-methylglutaryl-Coenzyme A synthase 1 (soluble)	41055180
OG_10098	RAB7, member RAS oncogene family	41055538
OG_10000	[BBH] CO1A1_CHICK (sp|P02457) Collagen alpha-1(I) chain OS=Gallus gallus GN=COL1A1 PE=1 SV=3	41393113
OG_10021	GALT6_BOVIN (sp|Q5EA41) Polypeptide N-acetylgalactosaminyltransferase 6 OS=Bos taurus GN=GALNT6 PE=2 SV=1	47085989
OG_10010	integrin, beta 1b.2	47086179
OG_10117	DHI2_BOVIN (sp|O77667) Corticosteroid 11-beta-dehydrogenase isozyme 2 OS=Bos taurus GN=HSD11B2 PE=1 SV=1	47086599
OG_10095	syndecan binding protein (syntenin)	47086661
OG_10306	[BBH] CHM2A_DANRE (sp|Q7ZW25) Charged multivesicular body protein 2a OS=Danio rerio GN=chmp2a PE=2 SV=1	47087255
OG_10000	GEMI6_HUMAN (sp|Q8WXD5) Gem-associated protein 6 OS=Homo sapiens GN=GEMIN6 PE=1 SV=1	48762667
OG_10038	aldo-keto reductase family 1, member B1 (aldose reductase)	50344750
OG_10024	[BBH] PRS4_RAT (sp|P62193) 26S protease regulatory subunit 4 OS=Rattus norvegicus GN=Psmc1 PE=2 SV=1	50344836
OG_10315	PNPH_BOVIN (sp|P55859) Purine nucleoside phosphorylase OS=Bos taurus GN=NP PE=1 SV=3	50344860
OG_10315	PNPH_BOVIN (sp|P55859) Purine nucleoside phosphorylase OS=Bos taurus GN=NP PE=1 SV=3	50344860
OG_10064	SAT1_CHICK (sp|Q8AXL1) Diamine acetyltransferase 1 OS=Gallus gallus GN=SAT1 PE=2 SV=1	50344994
OG_10108	[BBH] HCDH_RAT (sp|Q9WVK7) Hydroxyacyl-coenzyme A dehydrogenase, mitochondrial OS=Rattus norvegicus GN=Hadh PE=2 SV=1	51011113
OG_10044	zgc:92411	51230567
OG_10103	RFC5_MOUSE (sp|Q9D0F6) Replication factor C subunit 5 OS=Mus musculus GN=Rfc5 PE=2 SV=1	51467970
OG_10304	elongation of very long chain fatty acids (FEN1/Elo2, SUR4/Elo3, yeast)-like 1a	54400480
OG_10248	zgc:101682	54400652
OG_10012	[BBH] DDX6_XENTR (sp|Q0IHV9) Probable ATP-dependent RNA helicase DDX6 OS=Xenopus tropicalis GN=ddx6 PE=2 SV=1	68444623
OG_10039	NCPR_HUMAN (sp|P16435) NADPH--cytochrome P450 reductase OS=Homo sapiens GN=POR PE=1 SV=2	77993326
OG_10305	zgc:136380	123705030
OG_10016	MYH6_MOUSE (sp|Q02566) Myosin-6 OS=Mus musculus GN=Myh6 PE=1 SV=2	125829449
OG_10074	ATS15_MOUSE (sp|P59384) A disintegrin and metalloproteinase with thrombospondin motifs 15 OS=Mus musculus GN=Adamts15 PE=2 SV=2	125837187
OG_10051	3-monooxygenase/tryptophan 5-monooxygenase activation protein, gamma polypeptide 2	125837336
OG_10012	[BBH] DDX47_MOUSE (sp|Q9CWX9) Probable ATP-dependent RNA helicase DDX47 OS=Mus musculus GN=Ddx47 PE=2 SV=2	125839926
OG_10104	[BBH] RAB31_HUMAN (sp|Q13636) Ras-related protein Rab-31 OS=Homo sapiens GN=RAB31 PE=1 SV=1	125951222
OG_10064	SAT1_CHICK (sp|Q8AXL1) Diamine acetyltransferase 1 OS=Gallus gallus GN=SAT1 PE=2 SV=1	148236398
OG_10110	NOE2_HUMAN (sp|O95897) Noelin-2 OS=Homo sapiens GN=OLFM2 PE=2 SV=2	189516762
OG_10011	GRP75_CHICK (sp|Q5ZM98) Stress-70 protein, mitochondrial OS=Gallus gallus GN=HSPA9 PE=1 SV=1	189517055
OG_10226	similar to SEC14-like 1	189517364
OG_10009	TBA4A_RAT (sp|Q5XIF6) Tubulin alpha-4A chain OS=Rattus norvegicus GN=Tuba4a PE=2 SV=1	189523292
OG_10009	TBA4A_RAT (sp|Q5XIF6) Tubulin alpha-4A chain OS=Rattus norvegicus GN=Tuba4a PE=2 SV=1	189523292
OG_10009	TBA4A_RAT (sp|Q5XIF6) Tubulin alpha-4A chain OS=Rattus norvegicus GN=Tuba4a PE=2 SV=1	189523292
OG_10100	PDE9A_HUMAN (sp|O76083) High affinity cGMP-specific 3',5'-cyclic phosphodiesterase 9A OS=Homo sapiens GN=PDE9A PE=1 SV=1	189523398
OG_10222	similar to F-box and leucine-rich repeat protein 11 (predicted)	189527733
OG_10030	tripartite motif-containing 35; hypothetical LOC791893	189528390
OG_10118	KDEL1_DANRE (sp|Q7ZVE6) KDEL motif-containing protein 1 OS=Danio rerio GN=kdelc1 PE=2 SV=1	189530707
OG_10024	PRS10_SPETR (sp|P62335) 26S protease regulatory subunit S10B OS=Spermophilus tridecemlineatus GN=PSMC6 PE=2 SV=1	189531304
OG_10024	PRS10_SPETR (sp|P62335) 26S protease regulatory subunit S10B OS=Spermophilus tridecemlineatus GN=PSMC6 PE=2 SV=1	189531304
OG_10018	[BBH] KEAP1_PIG (sp|Q684M4) Kelch-like ECH-associated protein 1 OS=Sus scrofa GN=KEAP1 PE=3 SV=1	189535997
OG_10004	hypothetical protein LOC100149534; zgc:86725	189537429
OG_10004	hypothetical protein LOC100149534; zgc:86725	189537429
OG_10021	GALT6_BOVIN (sp|Q5EA41) Polypeptide N-acetylgalactosaminyltransferase 6 OS=Bos taurus GN=GALNT6 PE=2 SV=1	189540097
OG_10295	KLF9_RAT (sp|Q01713) Krueppel-like factor 9 OS=Rattus norvegicus GN=Klf9 PE=2 SV=1	192453576
OG_10299	[BBH] PDIA2_HUMAN (sp|Q13087) Protein disulfide-isomerase A2 OS=Homo sapiens GN=PDIA2 PE=2 SV=2	193788703
OG_10221	vacuolar protein sorting 35 (yeast)	225637503

## Sheet: Xenopus
Ortho MCL	name	refseqID
OG_10000	Xenopus laevis procollagen, type I, alpha 2 (col1a2), mRNA [NM_001087258]	NM_001087258
OG_10000	Xenopus laevis collagen, type I, alpha 1 (col1a1), mRNA [NM_001087352]	NM_001087352
OG_10000	Xenopus laevis hypothetical protein MGC69046 (MGC69046), mRNA [NM_001090075]	NM_001090075
OG_10004	Xenopus laevis ARP2 actin-related protein 2 homolog (yeast) (MGC53325), mRNA [NM_001095724]	NM_001095724
OG_10009	Xenopus laevis tubulin, alpha 6 (tuba6), mRNA [NM_001087320]	NM_001087320
OG_10010	Xenopus laevis integrin beta-1 subunit (LOC397755), mRNA [NM_001087817]	NM_001087817
OG_10010	Xenopus laevis integrin, beta 5 (itgb5), mRNA [NM_001093119]	NM_001093119
OG_10011	Xenopus laevis similar to Heat shock cognate protein 70 (MGC53952), mRNA [NM_001086163]	NM_001086163
OG_10011	Xenopus laevis Heat shock cognate protein 70 (hsc70), mRNA [NM_001086599]	NM_001086599
OG_10012	Xenopus laevis nuclear RNA helicase (ddx39), mRNA [NM_001087264]	NM_001087264
OG_10012	Xenopus laevis MGC81606 protein (MGC81606), mRNA [NM_001094376]	NM_001094376
OG_10016	Xenopus laevis nonmuscle myosin II heavy chain A (LOC398083), mRNA [NM_001088377]	NM_001088377
OG_10018	Xenopus laevis MGC82233 protein (MGC82233), mRNA [NM_001093311]	NM_001093311
OG_10021	Xenopus laevis hypothetical protein MGC81150 (MGC81150), mRNA [NM_001091569]	NM_001091569
OG_10024	Xenopus laevis protease (prosome, macropain) 26S subunit, ATPase 1 (pros26.4), mRNA [NM_001087079]	NM_001087079
OG_10024	Xenopus laevis MGC80185 protein (MGC80185), mRNA [NM_001092013]	NM_001092013
OG_10028	Xenopus laevis hypothetical LOC495384 (LOC495384), mRNA [NM_001095045]	NM_001095045
OG_10030	Xenopus laevis hypothetical LOC495071 (LOC495071), mRNA [NM_001094771]	NM_001094771
OG_10038	Xenopus laevis hypothetical protein MGC68609 (MGC68609), mRNA [NM_001089929]	NM_001089929
OG_10039	Xenopus laevis NADPH-P450 reductase (npr), mRNA [NM_001085484]	NM_001085484
OG_10044	Xenopus laevis MGC80123 protein (MGC80123), mRNA [NM_001091992]	NM_001091992
OG_10051	Xenopus laevis MGC84451 protein (MGC84451), mRNA [NM_001092934]	NM_001092934
OG_10064	Xenopus laevis hypothetical protein LOC100049123 (LOC100049123), mRNA [NM_001097956]	NM_001097956
OG_10071	Xenopus laevis MGC80816 protein (MGC80816), mRNA [NM_001093911]	NM_001093911
OG_10074	Xenopus laevis ADAM metallopeptidase with thrombospondin type 1 motif, 1 (adamts1), mRNA [NM_001095158]	NM_001095158
OG_10095	Xenopus laevis MGC81274 protein (MGC81274), mRNA [NM_001094149]	NM_001094149
OG_10098	Xenopus laevis hypothetical protein MGC68523 (MGC68523), mRNA [NM_001089883]	NM_001089883
OG_10098	Xenopus laevis RAB7, member RAS oncogene family (rab7), mRNA [NM_001093537]	NM_001093537
OG_10100	Xenopus laevis MGC83972 protein (MGC83972), mRNA [NM_001092664]	NM_001092664
OG_10103	Xenopus laevis replication factor C (activator 1) 5 (36.5 kDa) (rfc5), mRNA [NM_001087208]	NM_001087208
OG_10103	Xenopus laevis replication factor C p37 subunit (rfc2), mRNA [NM_001089288]	NM_001089288
OG_10104	Xenopus laevis Rab-protein 5 (rab5), mRNA [NM_001087245]	NM_001087245
OG_10108	Xenopus laevis MGC82638 protein (MGC82638), mRNA [NM_001092149]	NM_001092149
OG_10110	Xenopus laevis hypothetical LOC495330 (LOC495330), mRNA [NM_001094996]	NM_001094996
OG_10117	Xenopus laevis hypothetical protein MGC83505 (MGC83505), mRNA [NM_001091638]	NM_001091638
OG_10117	Xenopus laevis MGC81883 protein (MGC81883), mRNA [NM_001092593]	NM_001092593
OG_10118	Xenopus laevis MGC83543 protein (MGC83543), mRNA [NM_001093391]	NM_001093391
OG_10221	Xenopus laevis hypothetical protein MGC98309 (MGC98309), mRNA [NM_001096512]	NM_001096512
OG_10222	Xenopus laevis MGC80880 protein (MGC80880), mRNA [NM_001092371]	NM_001092371
OG_10226	Xenopus laevis MGC80554 protein (MGC80554), mRNA [NM_001092237]	NM_001092237
OG_10231	Xenopus laevis TFIIS elongation factor (xTFIIS.oB), mRNA [NM_001088124]	NM_001088124
OG_10248	Xenopus laevis F-box and leucine-rich repeat protein 3 (fbxl3), mRNA [NM_001093513]	NM_001093513
OG_10249	Xenopus laevis TAR DNA binding protein (tardbp), mRNA [NM_001087168]	NM_001087168
OG_10295	Xenopus laevis basic transcription element binding protein 1 (bteb1-A), mRNA [NM_001085597]	NM_001085597
OG_10299	Xenopus laevis glucose regulated protein, 58kDa (grp58), mRNA [NM_001086582]	NM_001086582
OG_10302	Xenopus laevis MGC84409 protein (MGC84409), mRNA [NM_001092803]	NM_001092803
OG_10304	Xenopus laevis elongation of very long chain fatty acids (FEN1/Elo2, SUR4/Elo3, yeast)-like 1 (elovl1), mRNA [NM_001086902]	NM_001086902
OG_10305	Xenopus laevis CGI-74 protein (cg7564), mRNA [NM_001086744]	NM_001086744
OG_10306	Xenopus laevis hypothetical protein MGC78953 (MGC78953), mRNA [NM_001091756]	NM_001091756
OG_10315	Xenopus laevis hypothetical protein MGC115059 (MGC115059), mRNA [NM_001096549]	NM_001096549

## Sheet: Cow
OrthoMCL	name	refseqID
OG_10000	Bos taurus similar to Homo sapiens collagen, type I, alpha 1 (COL1A1)	NM_001034039
OG_10000	Bos taurus similar to Homo sapiens collagen, type V, alpha 2 (COL5A2)	XM_581318
OG_10004	Bos taurus similar to Homo sapiens actin, alpha, cardiac muscle (ACTC)	NM_001034585
OG_10009	Bos taurus similar to Homo sapiens tubulin, alpha 3 (TUBA3)	XM_590059
OG_10009	Bos taurus similar to Homo sapiens tubulin alpha 6 (TUBA6)	XM_615507
OG_10010	Bos taurus integrin, beta 1 subunit (fibronectin receptor, beta polypeptide, antigen CD29 includes MDF2, MSK12) (ITGB1)	NM_174368
OG_10010	Bos taurus similar to Homo sapiens integrin, beta 3 (platelet glycoprotein IIIa, antigen CD61) (ITGB3)	XM_616376
OG_10011	Bos taurus heat shock 70 kD protein 3 (HSPA3)	NM_174344
OG_10012	Bos taurus similar to Homo sapiens DDX19-DDX19L protein (DDX19-DDX19L)	NM_001034571
OG_10012	Bos taurus similar to Homo sapiens DDX19-DDX19L protein (DDX19-DDX19L)	NM_001034571
OG_10012	Bos taurus similar to Homo sapiens DEAD (Asp-Glu-Ala-Asp) box polypeptide 25 (DDX25)	NM_001038517
OG_10016	Bos taurus similar to Homo sapiens myosin, heavy polypeptide 11, smooth muscle (MYH11), transcript variant SM1A	XM_608513
OG_10016	PREDICTED: Bos taurus myosin, heavy polypeptide 3, skeletal muscle, embryonic, transcript variant 2 (MYH3)	XM_878066
OG_10018	PREDICTED: Bos taurus similar to Kelch-like protein 5 (LOC514614)	XM_592492
OG_10018	Bos taurus similar to Homo sapiens kelch-like 5 (Drosophila) (KLHL5), transcript variant 1	XM_607098
OG_10021	Bos taurus UDP-N-acetyl-alpha-D-galactosamine:polypeptide N-acetylgalactosaminyltransferase 1 (GalNAc-T1) (GALNT1)	NM_177519
OG_10024	Bos taurus similar to Homo sapiens proteasome (prosome, macropain) 26S subunit, ATPase, 6 (PSMC6)	XM_868959
OG_10028	Bos taurus similar to Homo sapiens regulator of G-protein signalling 3 (RGS3), transcript variant 3	XM_872108
OG_10030	Bos taurus 52kD Ro/SSA autoantigen (TRIM21)	NM_182655
OG_10038	Bos taurus aldose reductase (AKR1B1)	NM_001012519
OG_10039	Bos taurus similar to Homo sapiens nitric oxide synthase 2A (inducible, hepatocytes) (NOS2A), transcript variant 1	XM_867963
OG_10044	Bos taurus CD9 antigen (p24) (CD9)	NM_173900
OG_10051	Bos taurus tyrosine 3-monooxygenase/tryptophan 5-monooxygenase activation protein, beta polypeptide (YWHAB)	NM_174794
OG_10064	Bos taurus similar to Homo sapiens spermidine/spermine N1-acetyltransferase (SAT)	NM_001034333
OG_10071	Bos taurus similar to Homo sapiens 3-hydroxy-3-methylglutaryl-Coenzyme A synthase 1 (soluble) (HMGCS1)	XM_609765
OG_10074	Bos taurus similar to Homo sapiens ADAM metallopeptidase with thrombospondin type 1 motif, 1 (ADAMTS1)	XM_589626
OG_10095	Bos taurus similar to Homo sapiens syndecan binding protein (syntenin) (SDCBP), transcript variant 1	XM_588222
OG_10098	Bos taurus similar to Homo sapiens RAB7, member RAS oncogene family (RAB7)	NM_001035081
OG_10100	Bos taurus similar to Homo sapiens phosphodiesterase 9A (PDE9A), transcript variant 1	XM_589046
OG_10103	Bos taurus similar to Homo sapiens replication factor C (activator 1) 4, 37kDa (RFC4), transcript variant 1	XM_865673
OG_10104	Bos taurus similar to Homo sapiens RAB5A, member RAS oncogene family (RAB5A)	XM_864602
OG_10108	Bos taurus similar to Homo sapiens enoyl-Coenzyme A, hydratase/3-hydroxyacyl Coenzyme A dehydrogenase (EHHADH)	XM_591337
OG_10108	Bos taurus similar to Homo sapiens L-3-hydroxyacyl-Coenzyme A dehydrogenase, short chain (HADHSC), nuclear gene encoding mitochondrial protein	XM_611961
OG_10110	Bos taurus similar to Homo sapiens olfactomedin-like 2B (OLFML2B)	XM_590675
OG_10117	Bos taurus similar to Homo sapiens 3-hydroxybutyrate dehydrogenase, type 1 (BDH1), nuclear gene encoding mitochondrial protein, transcript variant 1	NM_001034600
OG_10118	Bos taurus x 010 protein (LOC511862)	NM_001014903
OG_10221	Bos taurus similar to Homo sapiens vacuolar protein sorting 35 (yeast) (VPS35)	XM_878959
OG_10222	Bos taurus similar to Homo sapiens F-box and leucine-rich repeat protein 10 (FBXL10), transcript variant 1	XM_878874
OG_10226	Bos taurus similar to Homo sapiens SEC14-like 1 (S. cerevisiae) (SEC14L1), transcript variant 1	XM_869766
OG_10231	Bos taurus similar to Homo sapiens transcription elongation factor A (SII), 2 (TCEA2), transcript variant 1	XM_864979
OG_10248	Bos taurus similar to Homo sapiens F-box and leucine-rich repeat protein 3 (FBXL3)	XM_612754
OG_10249	Bos taurus similar to Homo sapiens TAR DNA binding protein (TARDBP)	XM_612400
OG_10295	Bos taurus similar to Homo sapiens Kruppel-like factor 9 (KLF9)	XM_585129
OG_10299	Bos taurus glucose regulated protein 58kD (GRP58)	NM_174333
OG_10302	Bos taurus similar to Homo sapiens LIM domain containing 2 (LIMD2)	NM_001040512
OG_10304	Bos taurus similar to Homo sapiens elongation of very long chain fatty acids (FEN1/Elo2, SUR4/Elo3, yeast)-like 1 (ELOVL1)	NM_001034703
OG_10305	Bos taurus similar to Homo sapiens cisplatin resistance-associated overexpressed protein (CROP)	NM_001034684
OG_10306	Bos taurus similar to Homo sapiens chromatin modifying protein 2A (CHMP2A), transcript variant 1	NM_001034550
OG_10315	Bos taurus nucleoside phosphorylase (NP)	NM_001007818

## Sheet: Mouse
OrthoMCL	name	refseqID
OG_10000	collagen, type V, alpha 2 (Col5a2), mRNA [NM_007737]	NM_007737
OG_10000	collagen, type I, alpha 1 (Col1a1), mRNA [NM_007742]	NM_007742
OG_10000	collagen, type III, alpha 1 (Col3a1), mRNA [NM_009930]	NM_009930
OG_10000	collagen, type I, alpha 2 (Col1a2), mRNA [NM_007743]	NM_007743
OG_10004	actin, gamma, cytoplasmic 1 (Actg1), mRNA [NM_009609]	NM_009609
OG_10004	actin, gamma, cytoplasmic 1 (Actg1), mRNA [NM_009609]	NM_009609
OG_10004	actin, gamma, cytoplasmic 1 (Actg1), mRNA [NM_009609]	NM_009609
OG_10004	actin, gamma, cytoplasmic 1 (Actg1), mRNA [NM_009609]	NM_009609
OG_10009	tubulin, alpha 1C (Tuba1c), mRNA [NM_009448]	NM_009448
OG_10009	tubulin, alpha 8 (Tuba8), mRNA [NM_017379]	NM_017379
OG_10009	tubulin, alpha 3A (Tuba3a), mRNA [NM_009446]	NM_009446
OG_10009	tubulin, alpha 3A (Tuba3a), mRNA [NM_009446]	NM_009446
OG_10010	integrin beta 3 (Itgb3), mRNA [NM_016780]	NM_016780
OG_10011	heat shock protein 2 (Hspa2), transcript variant 1, mRNA [NM_008301]	NM_008301
OG_10012	DEAD (Asp-Glu-Ala-Asp) box polypeptide 19a (Ddx19a), mRNA [NM_007916]	NM_007916
OG_10012	DEAD (Asp-Glu-Ala-Asp) box polypeptide 19a (Ddx19a), mRNA [NM_007916]	NM_007916
OG_10012	DEAD (Asp-Glu-Ala-Asp) box polypeptide 19b (Ddx19b), mRNA [NM_172284]	NM_172284
OG_10016	myosin, heavy polypeptide 10, non-muscle (Myh10), mRNA [NM_175260]	NM_175260
OG_10018	kelch-like 2, Mayven (Drosophila) (Klhl2), mRNA [NM_178633]	NM_178633
OG_10018	kelch-like 5 (Drosophila) (Klhl5), mRNA [NM_175174]	NM_175174
OG_10018	kelch-like 18 (Drosophila) (Klhl18), mRNA [NM_177771]	NM_177771
OG_10021	UDP-N-acetyl-alpha-D-galactosamine:polypeptide N-acetylgalactosaminyltransferase 12 (Galnt12), mRNA [NM_172693]	NM_172693
OG_10021	UDP-N-acetyl-alpha-D-galactosamine:polypeptide N-acetylgalactosaminyltransferase 12 (Galnt12), mRNA [NM_172693]	NM_172693
OG_10024	proteasome (prosome, macropain) 26S subunit, ATPase, 6 (Psmc6), mRNA [NM_025959]	NM_025959
OG_10028	regulator of G-protein signaling 16 (Rgs16), mRNA [NM_011267]	NM_011267
OG_10030	tripartite motif-containing 62 (Trim62), mRNA [NM_178110]	NM_178110
OG_10038	aldo-keto reductase family 1, member B7 (Akr1b7), mRNA [NM_009731]	NM_009731
OG_10038	aldo-keto reductase family 1, member B8 (Akr1b8), mRNA [NM_008012]	NM_008012
OG_10039	nitric oxide synthase 2, inducible (Nos2), mRNA [NM_010927]	NM_010927
OG_10044	CD9 antigen (Cd9), mRNA [NM_007657]	NM_007657
OG_10051	tyrosine 3-monooxygenase/tryptophan 5-monooxygenase activation protein, eta polypeptide (Ywhah), mRNA [NM_011738]	NM_011738
OG_10064	spermidine/spermine N1-acetyl transferase 1 (Sat1), mRNA [NM_009121]	NM_009121
OG_10071	3-hydroxy-3-methylglutaryl-Coenzyme A synthase 1 (Hmgcs1), mRNA [NM_145942]	NM_145942
OG_10074	a disintegrin-like and metallopeptidase (reprolysin type) with thrombospondin type 1 motif, 4 (Adamts4), mRNA [NM_172845]	NM_172845
OG_10074	a disintegrin-like and metallopeptidase (reprolysin type) with thrombospondin type 1 motif, 1 (Adamts1), mRNA [NM_009621]	NM_009621
OG_10095	syndecan binding protein (syntenin) 2 (Sdcbp2), mRNA [NM_145535]	NM_145535
OG_10098	RAB7, member RAS oncogene family (Rab7), mRNA [NM_009005]	NM_009005
OG_10100	phosphodiesterase 4A, cAMP specific (Pde4a), transcript variant 5, mRNA [NM_183408]	NM_183408
OG_10100	phosphodiesterase 4A, cAMP specific (Pde4a), transcript variant 5, mRNA [NM_183408]	NM_183408
OG_10103	replication factor C (activator 1) 4 (Rfc4), mRNA [NM_145480]	NM_145480
OG_10103	replication factor C (activator 1) 4 (Rfc4), mRNA [NM_145480]	NM_145480
OG_10104	RAB31, member RAS oncogene family (Rab31), mRNA [NM_133685]	NM_133685
OG_10104	RAB5A, member RAS oncogene family (Rab5a), mRNA [NM_025887]	NM_025887
OG_10104	RAB5A, member RAS oncogene family (Rab5a), mRNA [NM_025887]	NM_025887
OG_10108	crystallin, lambda 1 (Cryl1), mRNA [NM_030004]	NM_030004
OG_10110	olfactomedin-like 2B (Olfml2b), mRNA [NM_177068]	NM_177068
OG_10117	retinol dehydrogenase 5 (Rdh5), mRNA [NM_134006]	NM_134006
OG_10118	KDEL (Lys-Asp-Glu-Leu) containing 1 (Kdelc1), mRNA [NM_023645]	NM_023645
OG_10118	KDEL (Lys-Asp-Glu-Leu) containing 2 (Kdelc2), mRNA [NM_212445]	NM_212445
OG_10221	vacuolar protein sorting 35 (Vps35), mRNA [NM_022997]	NM_022997
OG_10222	lysine (K)-specific demethylase 2A (Kdm2a), mRNA [NM_001001984]	NM_001001984
OG_10226	SEC14-like 1 (S. cerevisiae) (Sec14l1), transcript variant 1, mRNA [NM_028777]	NM_028777
OG_10231	transcription elongation factor A (SII), 2 (Tcea2), mRNA [NM_009326]	NM_009326
OG_10248	F-box and leucine-rich repeat protein 3 (Fbxl3), mRNA [NM_015822]	NM_015822
OG_10249	TAR DNA binding protein (Tardbp), transcript variant 4, mRNA [NM_001008546]	NM_001008546
OG_10295	Kruppel-like factor 13 (Klf13), mRNA [NM_021366]	NM_021366
OG_10299	endoplasmic reticulum protein 27 (Erp27), mRNA [NM_026983]	NM_026983
OG_10302	LIM domain containing 2 (Limd2), mRNA [NM_172397]	NM_172397
OG_10302	LIM domain containing 2 (Limd2), mRNA [NM_172397]	NM_172397
OG_10304	ELOVL family member 7, elongation of long chain fatty acids (yeast) (Elovl7), mRNA [NM_029001]	NM_029001
OG_10305	LUC7-like 2 (S. cerevisiae) (Luc7l2), mRNA [NM_138680]	NM_138680
OG_10306	chromatin modifying protein 2A (Chmp2a), mRNA [NM_026885]	NM_026885
OG_10315	purine-nucleoside phosphorylase 1 (Pnp1), mRNA [NM_013632]	NM_013632
