# Supplementary material for: Oocyte-somatic cells interactions, lessons from evolution
Source: BMC Genomics. 2012 Oct 19;13:560. doi: 10.1186/1471-2164-13-560 (PMC3532176; doi:10.1186/1471-2164-13-560)
Supplement: Additional file 8 — QPCR primers. The primer sequences are shown for all the genes analyzed using QPCR. For each OrthoMCL group, the accession numbers and primer sequences used in each species are shown. [file 1471-2164-13-560-S8.xlsx]

## Sheet: Feuil1
OrthoMCL group	Species	Id	Forward primer	Reverse primer	Acc#
OG_10074	Cow	ADAMTS1	GCACGAGAAATGCTTCGCAA	AGGTCATCAGGCCTCCTCTA	NM_001101080.1
OG_10074	Mouse	AdamTs1	CAGGACACTACCCTGCCAGT	ATAGTGCTTTGGGGCTCCTT	NM_009621
OG_10074	Trout		GGTGACAACAAGAGCTGCAA	ACCGCCAGGTAGTTGTCATC	BX085550
OG_10074	Xenopus	adamts1	CTAATGCCGCCTTGACTCTC	TGAAGAGGATTGCAGTGTCG	NM_001095158
OG_10108	Mouse		GATGATCCGGAGCACTTAGC	GAAATTCACTTGGGCTGCAT	NM_030004
OG_10108	Trout		GGCTGATGTTCCAATCACCT	ACGGACATAGCCAGTTCCAC	FP320750
OG_10108	Xenopus		AGGACACCACTGCTTCTGCT	AGGCAGCGGGTAGTGTAGAA	NM_001092149
OG_10108	Cow		CTGGAAGAGTGGCAAAGCTTGGCA	TCCCTGGCATAAGAAGCACATTCCT	NM_001075780.2
OG_10118	Mouse		GACGAGTGGAGGAATTGAGC	ACGTTCTGTCCTGTGCCTTT	NM_212445
OG_10118	Trout		AGCAAGATGAGGAGGCAAGA	AGGCTCAGTCACCTGCAACT	BX303293
OG_10118	Xenopus		AGTACTCCCAGCTGCTCCAG	TCCAGGGGTACAGGTCAGAG	NM_001093391
OG_10118	Cow		GGAGGACCTGCTGTTTGGCCAA	AACTTGCAGCAACACCCCGAA	NM_001014903.1
Reference	Cow	RPL19	AATCGCCAATGCCAACTC	CCCTTTCGCTTACCTATACC	BC102223
Reference	Mouse	18S	TAGAGGGACAAGTGGCGTTC	CGCTGAGCCAGTCAGTGTAG	NR_003278
Reference	Trout	18s	CGGAGGTTCGAAGACGATCA	TCGCTAGTTGGCATCGTTTAT	AF308735
Reference	Xenopus	18S	CGAAAGCATTTGCCAAGAAT	AGTCGGCATCGTTTATGGTC	X0425
OG_10653	Cow	TRIB1	TGGCACAAAAACAGGCAGTCACCT	CGAAGCCCCAGCAAACCCAGA	NM_001101105
OG_10653	Mouse	Trib1	CCTCGAATATGGCAGCATTT	CGAGTCTCCTCACCCTTGTC	NM_144549
OG_10653	Xenopus	Trib1	GCGGATATTCGCTTTGGATA	GCTTCTACAGACGGCCAGAC	NM_001095725
OG_10111	Trout	Btg1	ATTTACCAACAGCCGTCACC	ATCCGTGTCTTTCGCTTGTT	BX863178
OG_10111	Xenopus	Btg1	ACCCAAAGCTCAATGTTTGC	TGTGACTGAGCTGCCAGAAG	NM_001087356
OG_10573	Cow	CNIH3	AGGCGTGGTGTAAGCTGGCCTTC	CCCACACTGGTCCCTGCTCCT	NM_001206204
OG_10573	Mouse	Cnih2	TCAGAGCTCTCCCCTTCTGA	TACCCCTTCCAGGACAACTG	NM_009920
OG_10890	Trout	Tcf23	AGGAGGCCTCTGTCTGACCT	GTCCTCCACACTCCCACAGT	BX076259
OG_10890	Xenopus	Tcf21	CATAGCTCACCTGCGTCAAA	TTTTCCAGCCACCATAAAGG	NM_001092488
